# Supplementary material for: A Prognosis Classifier for Breast Cancer Based on Conserved Gene Regulation between Mammary Gland Development and Tumorigenesis: A Multiscale Statistical Model
Source: PLoS One. 2013 Apr 2;8(4):e60131. doi: 10.1371/journal.pone.0060131 (PMC3614930; doi:10.1371/journal.pone.0060131)
Supplement: File S1 — Literature-based mammary gland-cycle associated genes. All gene expression was demonstrated to associate with one or more stages of the mammary gland development at the mRNA or protein level in published research. (XLS) [file pone.0060131.s001.xls]

## Sheet: Sheet1
Gene name	Reference
Gata-3	Master 2003
α-casein	Hobbs 1982
β-casein	Hobbs 1982
γ-casein	Hobbs 1982
whey acidic protein	Hobbs 1982
TGF-α	snedeker 1991
EGF	snedeker 1991
ER	Haslem 1989
PR	Haslem 1988
ErB2	Darcy 2000
ErB3	Darcy 2000
ErB4	Darcy 2000
prolactin receptor	Nagano 1994
transferrin	puissant 1994
Stathmin	puissant 1995
OZP	puissant 1996
IGF-1r	Forsyth 1996
Stats5	Philp 1996
Stat3	Philp 1996
Stat1	Philp 1996
TGF-β1	Robinson 1991
TGF-β2	Robinson 1991
TGF-β3	Robinson 1991
BMP4	Phippard 1996
BMP2	Phippard 1996
Msx1	Phippard 1996
Msx2	Phippard 1996
TβRI	Joseph 1999
TβRII	Joseph 1999
Smad1	Yang 2002
Smad2	Yang 2002
Smad3	Yang 2002
Smad4	Yang 2002
Smad5	Yang 2002
lmo4
BMP7
Ldb1
FGF10	pedchenko 2000
KGFr	pedchenko 2000
KGF	pedchenko 2000
Per1	metz,2006
baml1	metz,2006
c-MYC	metz,2006
Cyclin D1	metz,2006
ODC	Strange 1992
SGP2	Strange 1992
SOCS-1	lindeman 2001
Wnt4	Garvin 1992
Wnt5	Garvin 1992
Wnt6	Garvin 1992
Wnt7	Garvin 1992
C/EBPbeta(LAP1,LAP2,LIP)	seagroves 1998
C/EBPalpha	Raught 1995
resistin	caja 2005
SOCS3	Le Provost 2005
APN	sorrell 2005
MMP7	sorrell 2005
MMP3	sorrell 2005
MMP12	sorrell 2005
VEGF 188	Hovey 2001
Flk-1	Hovey 2001
Flt-1	Hovey 2001
IGF1	Boutinaud 2004
IGF2	Boutinaud 2004
IGFBP1	Boutinaud 2004
IGFBP2	Boutinaud 2004
IGFBP4	Boutinaud 2004
IGFBP5	Boutinaud 2004
IGFBP6	Boutinaud 2004
RANKL	Cao Y, 2001
clca1	Elble, 2001
clca2	Elble, 2001
PNCK	Gardner HP, 2000
c/ebp delta	Hutt, 2000
Retinoblastoma	Jiang, 2002
Rb-p107	Jiang, 2002
Akt	Li, 2002
SGP-2	Lund, 1996
TIMP1	Lund, 1996
ICE	Lund, 1996
uPA	Lund, 1996
gelsolinA	Lund, 1996
SL-1	Lund, 1996
a-lactalbumin	Master, 2002
bax	Metcalfe, 1999
bcl-w	Metcalfe, 1999
bak	Metcalfe, 1999
bad	Metcalfe, 1999
bcl-xl	Metcalfe, 1999
fasL	Song, 2000
bcl2	Metcalfe, 1999
clusterin	Seol MB,2005
CBP	Seol MB,2005
M6P-R	Seol MB,2005
CDC2	Seol MB,2005
pin	Seol MB,2005
Hunk	Gardner HP, 2000
PLK	Chodosh LA,2000
cyclin A	Chodosh LA,2000
Tyro3	Chodosh LA,2000
ctk	Chodosh LA,2000
Mlk1	Chodosh LA,2000
SLK	Chodosh LA,2000
c-Abl	Chodosh LA,2000
Met	Chodosh LA,2000
Lyn	Chodosh LA,2000
Hck	Chodosh LA,2000
c-AKt1	Chodosh LA,2000
c-FES	Chodosh LA,2000
Fgfr1	Chodosh LA,2000
Fyn	Chodosh LA,2000
Axl1	Chodosh LA,2000
Jak1	Chodosh LA,2000
Tyro10	Chodosh LA,2000
annexin A8	stein T,2005
claudin 7	blackman B,2005
keratin 19	blackman B,2005
cathepsin L	Burke M,2003
stromelysin 1	Li F,1994
