# Supplementary material for: A Prognosis Classifier for Breast Cancer Based on Conserved Gene Regulation between Mammary Gland Development and Tumorigenesis: A Multiscale Statistical Model
Source: PLoS One. 2013 Apr 2;8(4):e60131. doi: 10.1371/journal.pone.0060131 (PMC3614930; doi:10.1371/journal.pone.0060131)
Supplement: File S2 — Presented genes and developmentally associated genes. These genes were filtered and refined systematically with different cutoffs from a mouse mammary gland epithelial gene expression profiling database, following the process shown in Fig. 1A.The details are described in the text. (XLS) [file pone.0060131.s002.xls]

## Sheet: presented genes
Probe ID	gene name	p values	min	max	max/min	Mammary gland related gene	Refined mammary gland associated gene probe						PPDE(<p)
102931_at	whey acidic protein	0	6.475	20087.6	3102.34	102931_at	102931_at						1
92994_at	a-lactalbumin	0	14	11209	800.641	92994_at	92994_at						1
102774_at	EGF	0	1.475	919.725	623.542	102774_at	102774_at						1
96766_s_at	Tyro3	0	6.55	414.125	63.2252	96766_s_at	96766_s_at						1
100463_at	γ-casein	0	260.575	13481.3	51.7367	100463_at	100463_at						1
93416_at	RANKL	0	1.95	65.5	33.5897	93416_at	93416_at						1
99130_at	β-casein	0	378.4	10155.1	26.8369	99130_at	99130_at						1
99561_f_at	claudin 7	0	12.825	257.45	20.0741	99561_f_at	99561_f_at						1
101918_at	TGF-β1	0	8.75	174.025	19.8886	101918_at	101918_at						1
161294_f_at	clusterin	0	76.45	1447.78	18.9375	161294_f_at	161294_f_at						1
98627_at	IGFBP2	0	18.95	347.725	18.3496	98627_at	98627_at						1
96030_at	α-casein	0	1142.38	19120.4	16.7374	96030_at	96030_at						1
95546_g_at	IGF1	0	39.025	599.625	15.3652	95546_g_at	95546_g_at						1
97509_f_at	Fgfr1	0	15.6	229.225	14.6939	97509_f_at	97509_f_at						1
103812_at	clca1	1.44e-15	11.15	150.425	13.491	103812_at	103812_at						1
94712_at	VEGF	7.67e-13	2.05	27.2	13.2683	94712_at	94712_at						1
160084_at	ODC	0	42.9	540.75	12.6049	160084_at	160084_at						1
100566_at	IGFBP5	0	289.175	3632.35	12.5611	100566_at	100566_at						1
102366_at	resistin	0	187.3	2112.75	11.28	102366_at	102366_at						1
94232_at	Cyclin D1	0	38.85	410	10.5534	94232_at	94232_at						1
95286_at	clusterin	0	203.15	2067.97	10.1795	95286_at	95286_at						1
101571_g_at	IGFBP4	0	37.2	359.35	9.65995	101571_g_at	101571_g_at						1
99390_at	Wnt5a	6.24e-09	3.825	36	9.41176	99390_at	99390_at						1
93099_f_at	PLK1	4.98e-13	6.725	62.75	9.33086	93099_f_at	93099_f_at						1
92232_at	SOCS3	2.68e-07	6.05	52.925	8.74793	92232_at	92232_at						1
162206_f_at	SOCS3	3.93e-13	5.525	48.325	8.74661	162206_f_at	162206_f_at						1
103904_at	IGFBP6	0	121.625	1059.4	8.71038	103904_at	103904_at						1
96771_at	ErbB3	0	61.525	528.7	8.59325	96771_at	96771_at						1
98833_at	MMP3	0	23.075	198.075	8.58397	98833_at	98833_at						1
97948_at	Retinoblastoma	0	19.525	157.55	8.06914	97948_at	97948_at						1
103513_at	wnt5b	0	15.875	125.475	7.90394	103513_at	103513_at						1
97909_at	Stathmin	0	88.8	696.325	7.8415	97909_at	97909_at						1
93300_at	TGF-β2	1.11e-16	12.875	98.325	7.63689	93300_at	93300_at						1
160894_at	c/ebp delta	0	111.925	843.35	7.53496	160894_at	160894_at						1
161858_f_at	Retinoblastoma	4.02e-06	6.95	50.25	7.23022	161858_f_at	161858_f_at						0.999999
101963_at	cathepsin L	0	237.775	1666.95	7.01062	101963_at	101963_at						1
99993_at	APN9anpep)	0	39.725	271.575	6.83638	99993_at	99993_at						1
94231_at	Cyclin D1	0	30.975	205.925	6.6481	94231_at	94231_at						1
92550_at	keratin 19	0	149.825	971.9	6.4869	92550_at	92550_at						1
98452_at	Flt-1	1.44e-15	11.65	73.15	6.27897	98452_at	98452_at						1
100128_at	CDC2	0	34.975	215.9	6.17298	100128_at	100128_at						1
102751_at	TGF-β3	0	133.225	766.75	5.7553	102751_at	102751_at						1
100924_at	Gata-3	0	54.375	308.9	5.68092	100924_at	100924_at						1
104712_at	c-MYC	3.33e-16	14.55	81.45	5.59794	104712_at	104712_at						1
100133_at	Fyn	0	20.075	110.35	5.49689	100133_at	100133_at						1
97529_at	annexin A8	4.93e-09	12.05	64.425	5.34647	97529_at	97529_at						1
161500_i_at	bad	0	20.525	106.375	5.1827	161500_i_at	161500_i_at						1
101465_at	Stat1	3.44e-15	15.725	78.025	4.96184	101465_at	101465_at						1
92925_at	C/EBPbeta(LAP1,LAP2,LIP)	0	230.8	1059.83	4.59196	92925_at	92925_at						1
102121_f_at	keratin 19	1.23e-12	14.625	65.35	4.46838	102121_f_at	102121_f_at						1
99186_at	cyclin A2	0	42.375	185.9	4.38702	99186_at	99186_at						1
98122_at	lmo4	0	130.65	561.1	4.29468	98122_at	98122_at						1
102064_at	ICE (caspase 1)	2.84e-11	11.975	50.675	4.23173	102064_at	102064_at						1
93619_at	Per1	7.34e-09	18.175	75.9	4.17607	93619_at	93619_at						1
93090_at	KGFr(FGFr2)	0	48.275	200	4.14293	93090_at	93090_at						1
103520_at	VEGF	6.53e-13	23.575	96.525	4.09438	103520_at	103520_at						1
92199_at	Stat5b	2.14e-14	26.7	107.35	4.0206	92199_at	92199_at						1
98623_g_at	IGF2	4.5e-13	37.775	151.15	4.00132	98623_g_at	98623_g_at						1
104265_at	Flk-1(kdr)	4.89e-13	36.125	143.025	3.95917	104265_at	104265_at						1
95545_at	IGF1	2.22e-16	67.8	268.225	3.95612	95545_at	95545_at						1
100970_at	c-AKt1	0	216.525	855.425	3.9507	100970_at	100970_at						1
160440_at	Smad4	0	44.925	176.775	3.93489	160440_at	160440_at						1
95338_s_at	MMP12	0.0798117	12.85	48.7	3.78988	95338_s_at							0.989906
93536_at	bax	0	42.25	157.525	3.7284	93536_at	93536_at						1
101350_g_at	plk1	4.49e-13	38.05	134.325	3.53022	101350_g_at	101350_g_at						1
99099_at	Stat3	0	140.775	492.5	3.49849	99099_at	99099_at						1
99100_at	Stat3	0	108.75	380.4	3.49793	99100_at	99100_at						1
104070_at	CBP	0	57.275	198.925	3.47316	104070_at	104070_at						1
104710_at	bak	0	85.775	283.525	3.30545	104710_at	104710_at						1
102865_at	Smad5	0.000467526	10.4	32.625	3.13702	102865_at	102865_at						0.999924
93455_s_at	BMP4	8.66e-09	26.825	82.325	3.06897	93455_s_at	93455_s_at						1
93483_at	Hck	9.48e-06	14.775	45.3	3.06599	93483_at	93483_at						0.999998
100423_f_at	Stat5a	0	147.25	449.675	3.05382	100423_f_at	100423_f_at						1
101437_at	SLK	2.76e-09	25	74.975	2.999	101437_at							1
101464_at	TIMP1	1.79e-11	124.275	363.65	2.92617	101464_at							1
95117_at	M6P-R(IGF2r)	0	83.575	242.7	2.90398	95117_at							1
104476_at	Rb-p107	8.33e-07	17.05	45.725	2.68182	104476_at							1
100422_i_at	Stat5a	0	257.575	681.4	2.64544	100422_i_at							1
99435_at	KGF(FGF7)	0.542847	7.225	16.875	2.33564	99435_at							0.93526
99027_at	bcl-xl	7.66e-09	109.05	245.2	2.24851	99027_at							1
102983_at	Smad1	6.82e-11	50.525	109.45	2.16625	102983_at							1
103001_at	VEGF	1.46e-09	101.325	216.025	2.132	103001_at							1
160920_at	bcl-w	6.97e-06	42.85	91.125	2.1266	160920_at							0.999999
103349_at	Lyn	0.0241264	21.525	44.8	2.0813	103349_at							0.99683
102984_g_at	Smad1	3.91e-08	92.05	186.35	2.02444	102984_g_at							1
102772_at	c-Abl	3.17e-06	82.725	159.15	1.92384	102772_at							0.999999
162171_f_at	KGFr(FGFr2)	0.430347	5.425	10.15	1.87097	162171_f_at							0.947979
92188_s_at	c-FES	0.0316612	25	45.7	1.828	92188_s_at							0.995891
160498_at	Ldb1	0.000750679	84.775	149.525	1.76379	160498_at							0.999881
104536_at	Smad2	5.03e-05	88.425	145.225	1.64235	104536_at							0.999991
98911_at	Jak1	0.00178707	132.925	217.75	1.63814	98911_at							0.999727
101492_at	pin	0.209925	23.45	38.25	1.63113	101492_at							0.973929
161113_at	estrogen receptor 1 (alpha)	0.985258	8.1	12.9	1.59259	161113_at							0.888387
96130_at	SLK	0.00572264	84.25	124.875	1.4822	96130_at							0.999182
99670_at	bad	0.344512	38.7	56.05	1.44832	99670_at							0.957918
98063_at		0	3.55	17118.7	4822.18		98063_at						1
98814_at		0	3.025	9731.5	3217.02		98814_at						1
101331_f_at		0	1	847.7	847.7		101331_f_at						1
94214_at		0	8.075	6674.65	826.582		94214_at						1
98994_at		0	5.075	3666.78	722.517		98994_at						1
96055_at		0	1.675	977.725	583.716		96055_at						1
161825_f_at		0	1.525	657.4	431.082		161825_f_at						1
93435_at		0	1.3	556.875	428.365		93435_at						1
94734_at		0	6.45	1733.22	268.717		94734_at						1
96602_g_at		0	11.1	2379.9	214.405		96602_g_at						1
99507_at		1.22e-15	1.975	390.675	197.81		99507_at						1
102712_at		0	4.4	828.475	188.29		102712_at						1
103465_f_at		0	18.425	3432.5	186.296		103465_f_at						1
95603_at		0	4.375	765.75	175.029		95603_at						1
98041_at		1.89e-15	0.875	143.425	163.914		98041_at						1
103051_at		0	87.875	14096.5	160.416		103051_at						1
104716_at		0	5.6	877.5	156.696		104716_at						1
162467_r_at		0	8.15	1261.15	154.742		162467_r_at						1
102155_f_at		0	2.675	391.9	146.505		102155_f_at						1
98312_at		0	1.425	205.65	144.316		98312_at						1
92533_at		0	5.85	802.525	137.184		92533_at						1
97008_f_at		0	1.575	210.475	133.635		97008_f_at						1
101320_f_at		0	1.825	234.4	128.438		101320_f_at						1
101783_i_at		0	1.475	176.55	119.695		101783_i_at						1
98423_at		0	16.5	1914.8	116.048		98423_at						1
95324_at		0	3.4	392.55	115.456		95324_at						1
160914_at		0	4.4	485.5	110.341		160914_at						1
99972_at		0	1.65	172.75	104.697		99972_at						1
99926_at		0	52.275	5339.33	102.139		99926_at						1
92644_s_at		0	1.15	111.75	97.1739		92644_s_at						1
92858_at		0	28.45	2747.25	96.5641		92858_at						1
101753_s_at		0	15.225	1442.75	94.7619		101753_s_at						1
101319_f_at		0	3.625	339.825	93.7448		101319_f_at						1
97574_f_at		0	6.25	582.35	93.176		97574_f_at						1
96828_at		0	2.475	220.8	89.2121		96828_at						1
93785_at		0	50.4	4477.6	88.8413		93785_at						1
93146_at		0	5.975	530.475	88.7824		93146_at						1
102157_f_at		0	3.475	297.95	85.741		102157_f_at						1
96603_at		0	28.9	2416.4	83.6125		96603_at						1
101752_f_at		2.45e-13	1.475	123.1	83.4576		101752_f_at						1
97442_at		0	20.525	1691.6	82.4166		97442_at						1
93927_f_at		0	6	469.5	78.25		93927_f_at						1
101587_at		0	12.5	898.4	71.872		101587_at						1
102708_at		0	78.025	5530.55	70.8818		102708_at						1
102571_at		0	3	206.7	68.9		102571_at						1
101115_at		0	70.5	4844.15	68.7113		101115_at						1
102918_at		0	49.225	3264.1	66.3098		102918_at						1
97563_f_at		0	13.025	853.25	65.5086		97563_f_at						1
102156_f_at		0	79.55	5031.7	63.252		102156_f_at						1
99964_at		0	5.25	330.575	62.9667		99964_at						1
99369_f_at		7.77e-16	2.45	151.625	61.8878		99369_f_at						1
100721_f_at		0	13.575	835.9	61.5764		100721_f_at						1
97520_s_at		0	17.45	1068.33	61.2221		97520_s_at						1
93479_at		0	2.5	152.725	61.09		93479_at						1
97564_f_at		0	7.2	439.25	61.0069		97564_f_at						1
100333_at		0	8.925	535.55	60.0056		100333_at						1
99974_at		0	1.675	100.25	59.8507		99974_at						1
101287_s_at		4.04e-14	1.175	69.375	59.0426		101287_s_at						1
98612_at		6.11e-14	1	58.875	58.875		98612_at						1
101640_f_at		0	22.6	1318.62	58.3462		101640_f_at						1
161600_r_at		0	16.55	948.95	57.3384		161600_r_at						1
95673_s_at		0	36.75	2100.28	57.1503		95673_s_at						1
97576_f_at		0	3.175	181.425	57.1417		97576_f_at						1
99939_at		0	93.275	5134.5	55.0469		99939_at						1
98473_at		0	10.425	562.1	53.9185		98473_at						1
99979_at		0	4.425	235.25	53.1638		99979_at						1
99420_at		0	49.45	2614.3	52.8675		99420_at						1
162302_f_at		0	9.1	480.05	52.7527		162302_f_at						1
160546_at		0	43.75	2307.35	52.7394		160546_at						1
100583_at		0	80.775	4214.02	52.1699		100583_at						1
102749_at		6.33e-15	1.575	80.1	50.8571		102749_at						1
160916_at		0	1.425	72.375	50.7895		160916_at						1
101633_at		0	4.3	208.725	48.5407		101633_at						1
102661_at		0	7.375	350.825	47.5695		102661_at						1
97964_at		0	43.15	2040.75	47.2943		97964_at						1
101871_f_at		0	3.95	185.675	47.0063		101871_f_at						1
102337_s_at		0	2.675	125.1	46.7664		102337_s_at						1
103409_at		0	2.375	110.125	46.3684		103409_at						1
92341_at		0	3.925	180.975	46.1083		92341_at						1
101637_at		0	3.85	176.425	45.8247		101637_at						1
92536_at		0	10.9	494.9	45.4037		92536_at						1
160799_at		0	4.8	216.05	45.0104		160799_at						1
100362_f_at		0	16.4	737.6	44.9756		100362_f_at						1
99915_at		0	4.15	186.225	44.8735		99915_at						1
100299_f_at		0	3.575	159.9	44.7273		100299_f_at						1
102372_at		0	17.025	736.5	43.2599		102372_at						1
99994_at		0	159.5	6840.02	42.8842		99994_at						1
101139_r_at		0	2.05	87.9	42.878		101139_r_at						1
101473_at		0	9.75	410.25	42.0769		101473_at						1
93904_f_at		0	9.825	410.4	41.771		93904_f_at						1
96122_at		0	12.725	530.4	41.6817		96122_at						1
104280_at		0	23.25	958.6	41.2301		104280_at						1
92537_g_at		0	27.925	1129.17	40.436		92537_g_at						1
99952_at		1.78e-15	3.275	131.6	40.1832		99952_at						1
92222_f_at		0	13.375	529.35	39.5776		92222_f_at						1
97950_at		0	23.525	930.85	39.5685		97950_at						1
97566_f_at		0	17.45	679	38.9112		97566_f_at						1
102053_at		0	2.4	92.925	38.7188		102053_at						1
95518_at		0	53.925	2048.95	37.9963		95518_at						1
94725_f_at		0	33.15	1245.88	37.583		94725_f_at						1
102154_f_at		0	5.95	219.875	36.9538		102154_f_at						1
161968_f_at		0	1.25	45.775	36.62		161968_f_at						1
99937_at		0	2.3	84.1	36.5652		99937_at						1
101656_f_at		0	4.275	153.65	35.9415		101656_f_at						1
101616_at		2.61e-14	2.8	100.375	35.8482		101616_at						1
94391_at		0	3.1	111.05	35.8226		94391_at						1
100376_f_at		0	10.625	380.2	35.7835		100376_f_at						1
101718_f_at		0	27.8	981.05	35.2896		101718_f_at						1
103223_at		7.11e-15	0.95	33.075	34.8158		103223_at						1
93227_f_at		0	11.3	389.975	34.5111		93227_f_at						1
99527_at		0	1.5	51.625	34.4167		99527_at						1
101539_f_at		0	30.275	1017.52	33.6094		101539_f_at						1
100377_f_at		7.99e-15	3.45	115.425	33.4565		100377_f_at						1
102243_at		0	2.25	74.025	32.9		102243_at						1
96038_at		0	10.15	332.15	32.7241		96038_at						1
102016_at		0	31.975	1042.78	32.6122		102016_at						1
96588_at		0	3.775	122.95	32.5695		96588_at						1
95471_at		0	11.625	377.6	32.4817		95471_at						1
97519_at		0	351.075	11273.6	32.1118		97519_at						1
93996_at		0	113.2	3592.62	31.737		93996_at						1
97567_f_at		0	43.05	1345.83	31.2619		97567_f_at						1
100682_f_at		0	15.675	489.05	31.1994		100682_f_at						1
94357_at		0	2.5	77.8	31.12		94357_at						1
101720_f_at		0	8.35	257.25	30.8084		101720_f_at						1
103046_at		0	36.4	1119.22	30.7479		103046_at						1
96643_at		0	13.425	411.25	30.6331		96643_at						1
97317_at		0	14.075	428	30.4085		97317_at						1
104257_g_at		0	93.875	2820.83	30.0487		104257_g_at						1
104378_at		0	5.2	155.9	29.9808		104378_at						1
95706_at		0	8.425	251.675	29.8724		95706_at						1
101747_f_at		2.22e-16	3.575	106.675	29.8392		101747_f_at						1
96963_s_at		0	12.575	373.825	29.7276		96963_s_at						1
161227_r_at		0	113.5	3357.38	29.5804		161227_r_at						1
101351_at		0	1.075	31.625	29.4186		101351_at						1
96972_f_at		0	44.525	1284.38	28.8462		96972_f_at						1
99965_at		0	7.875	224.125	28.4603		99965_at						1
92778_i_at		0	299.7	8394.85	28.0108		92778_i_at						1
104262_at		0	12.225	339.95	27.8078		104262_at						1
101538_i_at		0	28.575	791.275	27.6912		101538_i_at						1
96356_at		0	2.1	57.875	27.5595		96356_at						1
103432_at		0	28.2	767.2	27.2057		103432_at						1
97420_at		0	101.375	2726.98	26.8999		97420_at						1
99481_at		0	5.275	141.15	26.7583		99481_at						1
96971_f_at		0	21.7	577.05	26.5922		96971_f_at						1
96123_at		0	106.25	2781.02	26.1744		96123_at						1
92697_at		0	3.475	90.575	26.0647		92697_at						1
100034_at		0	3.6	93.825	26.0625		100034_at						1
97426_at		0	38	985.6	25.9368		97426_at						1
100569_at		0	83.675	2169.45	25.9271		100569_at						1
103581_at		0	34.7	882.55	25.4337		103581_at						1
92254_at		0	5.05	127.5	25.2475		92254_at						1
97413_at		0	74.8	1884	25.1872		97413_at						1
100981_at		1.13e-14	2.1	52.25	24.881		100981_at						1
104089_at		0	1.475	36.625	24.8305		104089_at						1
102076_at		0	20.925	518.025	24.7563		102076_at						1
98025_at		0	4.4	108.775	24.7216		98025_at						1
95060_at		0	1.25	30.9	24.72		95060_at						1
92558_at		0	3.45	85	24.6377		92558_at						1
97577_f_at		2.24e-14	6.675	164.425	24.633		97577_f_at						1
161120_r_at		0	36.775	905.6	24.6254		161120_r_at						1
93928_f_at		0	34.65	850.075	24.5332		93928_f_at						1
160564_at		0	197.225	4794.55	24.3101		160564_at						1
93009_at		0	16.3	395.9	24.2883		93009_at						1
103283_at		0	68.275	1646.92	24.1219		103283_at						1
96742_at		0	25.15	603.4	23.992		96742_at						1
104256_at		0	18.9	451.225	23.8743		104256_at						1
97967_at		0	8.9	212.275	23.8511		97967_at						1
94061_at		0	41.725	991.35	23.7591		94061_at						1
94761_at		2.32e-14	1.325	31.025	23.4151		94761_at						1
101882_s_at		0	7.9	184.15	23.3101		101882_s_at						1
93320_at		0	13.3	309.175	23.2462		93320_at						1
97525_at		0	46.425	1079.08	23.2434		97525_at						1
92567_at		0	55.825	1296.62	23.2266		92567_at						1
95150_at		5.55e-16	1.825	42.25	23.1507		95150_at						1
93086_at		0	260.075	6020.5	23.1491		93086_at						1
100436_at		0	36.525	844.7	23.1266		100436_at						1
102049_at		0	34.375	794.75	23.12		102049_at						1
102373_at		0	15.3	352.925	23.067		102373_at						1
101751_f_at		0	14.1	324.2	22.9929		101751_f_at						1
104093_at		0	10.175	233.15	22.914		104093_at						1
95016_at		0	24.975	568.5	22.7628		95016_at						1
97206_at		0	5.925	131.025	22.1139		97206_at						1
95927_f_at		0	1.15	25.25	21.9565		95927_f_at						1
102916_s_at		0	17.4	380.95	21.8937		102916_s_at						1
94939_at		0	10.425	227.975	21.8681		94939_at						1
100600_at		0	169.7	3705.35	21.8347		100600_at						1
100019_at		0	7.05	153.625	21.7908		100019_at						1
97341_at		0	2.725	59.3	21.7615		97341_at						1
96047_at		0	28.775	626.025	21.7559		96047_at						1
93626_at		0	64.2	1392.15	21.6846		93626_at						1
100507_at		0	5.975	129.5	21.6736		100507_at						1
160877_at		0	17.625	380.25	21.5745		160877_at						1
92459_at		0	47.05	1013.52	21.5414		92459_at						1
92538_at		0	24.2	520.9	21.5248		92538_at						1
97755_at		0	19.3	414.675	21.4858		97755_at						1
97575_f_at		1.95e-13	4.525	96.775	21.3867		97575_f_at						1
102585_f_at		0	38.225	815.85	21.3434		102585_f_at						1
94431_at		0	25.175	534.1	21.2155		94431_at						1
102395_at		0	30.625	646.65	21.1151		102395_at						1
92642_at		0	43.3	913.425	21.0953		92642_at						1
92582_at		0	33.825	710.975	21.0192		92582_at						1
160841_at		0	9.025	189.45	20.9917		160841_at						1
101058_at		0	25.625	537.9	20.9912		101058_at						1
100322_at		0	11.625	243.925	20.9828		100322_at						1
92715_at		0	5.8	120.775	20.8233		92715_at						1
93051_at		0	16.85	348.55	20.6855		93051_at						1
161161_r_at		0	16.775	344.725	20.5499		161161_r_at						1
161900_f_at		0	13.15	269.4	20.4867		161900_f_at						1
101912_at		0	11.125	227.8	20.4764		101912_at						1
160705_at		0	20.775	425.35	20.4741		160705_at						1
161075_at		0	12.1	247.5	20.4545		161075_at						1
102362_i_at		1.11e-16	6.25	127.3	20.368		102362_i_at						1
100611_at		0	46.875	944.525	20.1499		100611_at						1
103957_at		0	8.1	162.875	20.108		103957_at						1
94778_at		0	10.075	201.8	20.0298		94778_at						1
101881_g_at		0	8.675	172.675	19.9049		101881_g_at						1
100328_s_at		0	13.675	269	19.6709		100328_s_at						1
102204_at		0	5.325	104.7	19.662		102204_at						1
102794_at		4.42e-13	2.55	49.675	19.4804		102794_at						1
93037_i_at		0	9.575	184.6	19.2794		93037_i_at						1
92180_at		0	4.775	91.8	19.2251		92180_at						1
102335_at		0	38.725	733.6	18.9438		102335_at						1
94354_at		0	17.875	337.35	18.8727		94354_at						1
98482_at		0	5.55	104.7	18.8649		98482_at						1
100882_at		5e-15	3.2	60.35	18.8594		100882_at						1
100437_g_at		0	223.975	4202.07	18.7614		100437_g_at						1
97474_r_at		5.66e-15	1.55	28.85	18.6129		97474_r_at						1
95772_r_at		3.85e-14	2.325	43.275	18.6129		95772_r_at						1
97844_at		0	7.75	143.8	18.5548		97844_at						1
98086_r_at		0	20.45	379.375	18.5513		98086_r_at						1
96092_at		0	93.325	1714.75	18.374		96092_at						1
94432_at		0	65.75	1201.15	18.2684		94432_at						1
95641_at		0	10.5	191.7	18.2571		95641_at						1
96596_at		0	131.325	2386.78	18.1746		96596_at						1
102351_at		0	7.4	133.825	18.0845		102351_at						1
160172_at		0	7.8	140.425	18.0032		160172_at						1
96060_at		0	31.35	562.85	17.9537		96060_at						1
93421_at		0	4.125	74.025	17.9455		93421_at						1
102763_at		0	58.35	1040.95	17.8398		102763_at						1
92913_at		0	16.575	294.4	17.7617		92913_at						1
103639_at		2.97e-13	1.5	26.575	17.7167		103639_at						1
99405_at		0	8.45	148.275	17.5473		99405_at						1
102990_at		0	33.75	591.95	17.5393		102990_at						1
95541_at		0	48.9	857.325	17.5322		95541_at						1
92449_at		5.06e-14	0.9	15.75	17.5		92449_at						1
92470_f_at		0	13.25	231.15	17.4453		92470_f_at						1
99055_at		0	38.425	663.725	17.2733		99055_at						1
94378_at		0	26.45	454.825	17.1957		94378_at						1
103389_at		0	8.775	150.775	17.1823		103389_at						1
102907_at		0	3.625	61.925	17.0828		102907_at						1
100477_at		1.65e-14	3	50.9	16.9667		100477_at						1
97770_s_at		0	34.7	586.675	16.9071		97770_s_at						1
96144_at		0	7.85	131.7	16.7771		96144_at						1
103794_i_at		0	4.05	67.925	16.7716		103794_i_at						1
97421_at		0	3.55	59.45	16.7465		97421_at						1
98924_at		0	27.175	454.95	16.7415		98924_at						1
96712_at		0	30.675	511.15	16.6634		96712_at						1
97255_at		0	8.775	145.625	16.5954		97255_at						1
160469_at		0	11.4	184.4	16.1754		160469_at						1
100951_at		0	8.25	133.375	16.1667		100951_at						1
103795_f_at		0	12.025	194.325	16.1601		103795_f_at						1
160678_at		0	6.675	107.775	16.1461		160678_at						1
96146_at		0	61.5	992.85	16.1439		96146_at						1
98960_s_at		0	2.2	35.5	16.1364		98960_s_at						1
102378_at		0	6.1	98.175	16.0943		102378_at						1
99643_f_at		0	7.75	124.175	16.0226		99643_f_at						1
161703_f_at		0	45.9	734.35	15.9989		161703_f_at						1
161609_at		0	8	127.85	15.9812		161609_at						1
93495_at		0	134.7	2144.12	15.9178		93495_at						1
160464_s_at		0	119.725	1905.03	15.9117		160464_s_at						1
99065_at		0	945.375	15033.3	15.9019		99065_at						1
92737_at		0	3.7	58.8	15.8919		92737_at						1
99032_at		0	23.875	379.3	15.8869		99032_at						1
101561_at		0	136.125	2158.12	15.854		101561_at						1
104626_at		0	32.375	512.85	15.8409		104626_at						1
92374_at		0	2.85	45	15.7895		92374_at						1
100539_at		0	6.45	101.35	15.7132		100539_at						1
103343_at		0	22.45	352.175	15.6871		103343_at						1
102707_f_at		0	22.275	347.825	15.615		102707_f_at						1
97402_at		2.68e-14	4.125	64.35	15.6		97402_at						1
93592_at		0	14.4	223.675	15.533		93592_at						1
98555_at		0	5.3	82.175	15.5047		98555_at						1
103297_at		0	6.2	95.8	15.4516		103297_at						1
100397_at		0	25.825	391.375	15.1549		100397_at						1
102736_at		1.11e-16	4.5	68.15	15.1444		102736_at						1
93574_at		0	43.025	651.075	15.1325		93574_at						1
96801_at		3.33e-15	3.575	53.75	15.035		96801_at						1
96119_s_at		0	72.05	1082.8	15.0285		96119_s_at						1
161948_f_at		4.44e-13	1.75	26.2	14.9714		161948_f_at						1
94167_at		0	6.4	95.725	14.957		94167_at						1
104671_at		3.49e-13	3.45	51.525	14.9348		104671_at						1
161486_f_at		1.78e-15	5.625	83.975	14.9289		161486_f_at						1
103644_at		0	12.125	180	14.8454		103644_at						1
92833_at		0	16.225	240.8	14.8413		92833_at						1
98524_f_at		0	40.25	597.025	14.8329		98524_f_at						1
97496_f_at		0	31.475	465.3	14.7832		97496_f_at						1
102197_at		0	26.85	395.65	14.7356		102197_at						1
98765_f_at		0	44.125	650.05	14.732		98765_f_at						1
160387_at		0	15.225	223.925	14.7077		160387_at						1
100360_f_at		0	44.475	653.775	14.6998		100360_f_at						1
160828_at		2.05e-13	3.875	56.95	14.6968		160828_at						1
103499_at		0	8.65	127	14.6821		103499_at						1
96975_at		0	15.7	230.1	14.6561		96975_at						1
102801_at		0	11.45	167.575	14.6354		102801_at						1
98107_at		0	17.45	253.925	14.5516		98107_at						1
160312_at		0	54.1	784.075	14.4931		160312_at						1
162286_r_at		0	47.025	678.85	14.4359		162286_r_at						1
95523_at		0	112.9	1625.45	14.3973		95523_at						1
101426_at		4.66e-15	2.125	30.5	14.3529		101426_at						1
99152_at		0	10.375	148.15	14.2795		99152_at						1
97711_at		0	11.85	168.325	14.2046		97711_at						1
102198_at		0	51	723.525	14.1868		102198_at						1
104221_at		0	67.9	961.85	14.1657		104221_at						1
161091_r_at		0	4.425	62.6	14.1469		161091_r_at						1
98633_at		0	36.7	518.9	14.139		98633_at						1
96088_at		0	11.15	156.55	14.0404		96088_at						1
103448_at		8.88e-16	7.825	109.55	14		103448_at						1
98088_at		0	325.725	4551.85	13.9745		98088_at						1
103030_at		0	21.525	299.1	13.8955		103030_at						1
99051_at		0	15.35	212.45	13.8404		99051_at						1
160484_at		0	36.175	500.45	13.8341		160484_at						1
160579_at		0	13.975	192.775	13.7943		160579_at						1
162459_f_at		0	23.025	317.575	13.7926		162459_f_at						1
100313_at		9.45e-14	3.375	46.5	13.7778		100313_at						1
161280_r_at		0	29.4	404.275	13.7509		161280_r_at						1
99973_s_at		0	8.675	119.225	13.7435		99973_s_at						1
92718_at		0	69.3	949.975	13.7082		92718_at						1
98600_at		0	101.175	1383.1	13.6704		98600_at						1
103918_at		0	15.925	216.625	13.6028		103918_at						1
104538_at		2.98e-14	6.1	82.825	13.5779		104538_at						1
98984_f_at		0	26.025	353.15	13.5696		98984_f_at						1
96657_at		0	129.825	1759.78	13.555		96657_at						1
104099_at		0	12.175	164.65	13.5236		104099_at						1
104325_at		0	29.65	398.5	13.4401		104325_at						1
96591_at		1.89e-15	2.95	39.575	13.4153		96591_at						1
101908_s_at		0	16.35	219.325	13.4144		101908_s_at						1
161205_at		0	6.35	85.175	13.4134		161205_at						1
104735_at		0	15.825	211.75	13.3807		104735_at						1
160441_at		0	5.35	71.375	13.3411		160441_at						1
100909_at		0	20.275	269.9	13.312		100909_at						1
100946_at		0	23.775	315.925	13.2881		100946_at						1
103226_at		0	19.025	250.4	13.1616		103226_at						1
100127_at		0	11.775	154.575	13.1274		100127_at						1
160375_at		0	267.6	3508.33	13.1103		160375_at						1
94419_at		3.33e-16	8.05	105.35	13.087		94419_at						1
160934_s_at		0	7.65	99.35	12.9869		160934_s_at						1
97835_at		0	102.675	1331.45	12.9676		97835_at						1
102114_f_at		0	29.15	376.35	12.9108		102114_f_at						1
160137_at		7.15e-14	3.725	47.85	12.8456		160137_at						1
94535_at		0	23.525	301.725	12.8257		94535_at						1
103059_at		0	137.25	1754.22	12.7812		103059_at						1
98485_at		0	13.575	173.325	12.768		98485_at						1
92867_at		0	6.1	77.825	12.7582		92867_at						1
98331_at		0	211.35	2692.62	12.7401		98331_at						1
96803_at		0	11.225	142.875	12.7283		96803_at						1
104652_at		0	12.7	161.425	12.7106		104652_at						1
93806_at		0	54.975	698.225	12.7008		93806_at						1
102727_at		0	7.625	96.825	12.6984		102727_at						1
102407_at		0	33.85	428.025	12.6448		102407_at						1
98131_at		0	6.675	84.4	12.6442		98131_at						1
93511_at		0	18.475	233.375	12.6319		93511_at						1
102806_g_at		0	24.15	304.125	12.5932		102806_g_at						1
160711_at		0	22.2	277.55	12.5023		160711_at						1
93738_at		0	17.3	216.2	12.4971		93738_at						1
161270_i_at		0	7.5	93.725	12.4967		161270_i_at						1
98328_at		1.8e-14	6.8	84.85	12.4779		98328_at						1
162011_f_at		0	33.5	417.3	12.4567		162011_f_at						1
98444_g_at		0	22.125	275.6	12.4565		98444_g_at						1
160373_i_at		0	38.475	478.95	12.4483		160373_i_at						1
96085_at		0	6.325	78.525	12.415		96085_at						1
160298_at		0	24.9	308.65	12.3956		160298_at						1
92779_f_at		0	38.25	473.925	12.3902		92779_f_at						1
99584_at		0	66.325	817.975	12.3328		99584_at						1
92469_at		0	13.125	161.575	12.3105		92469_at						1
101132_at		3.22e-15	5.075	62.475	12.3103		101132_at						1
94516_f_at		0	28.675	352.875	12.306		94516_f_at						1
93349_at		0	27.275	335.425	12.2979		93349_at						1
101632_at		0	16.75	205.45	12.2657		101632_at						1
99457_at		0	17.1	209.525	12.2529		99457_at						1
100949_at		0	63.825	779.2	12.2084		100949_at						1
92851_at		0	252.35	3070.1	12.166		92851_at						1
161650_at		0	71.65	870.525	12.1497		161650_at						1
97926_s_at		0	19.45	235.95	12.1311		97926_s_at						1
160095_at		2.22e-16	9.425	113.8	12.0743		160095_at						1
101059_at		0	13.275	159.675	12.0282		101059_at						1
160695_i_at		0	9.1	109.25	12.0055		160695_i_at						1
101393_at		0	23.575	282.95	12.0021		101393_at						1
93038_f_at		0	80.875	969.775	11.991		93038_f_at						1
99669_at		0	252.575	3011.65	11.9238		99669_at						1
100472_at		0	4.175	49.7	11.9042		100472_at						1
98002_at		0	8.225	97.5	11.8541		98002_at						1
104477_at		0	19.575	231.175	11.8097		104477_at						1
98594_at		0	8.125	95.55	11.76		98594_at						1
97531_at		0	152.625	1794.58	11.7581		97531_at						1
93028_at		0	23.825	279.875	11.7471		93028_at						1
103492_at		0	8.675	101.7	11.7233		103492_at						1
104516_at		0	11.475	134.05	11.6819		104516_at						1
104147_at		0	68.9	801.975	11.6397		104147_at						1
94789_r_at		0	107.575	1247.95	11.6007		94789_r_at						1
103335_at		0	31.3	362.775	11.5903		103335_at						1
161636_r_at		0	467.25	5408.35	11.5749		161636_r_at						1
92780_f_at		0	254.875	2944.68	11.5534		92780_f_at						1
103083_at		0	113.225	1304.62	11.5224		103083_at						1
160391_at		0	272.6	3128.5	11.4765		160391_at						1
104494_at		0	17.85	204.85	11.4762		104494_at						1
102839_at		0	24.375	278.225	11.4144		102839_at						1
95642_at		0	23.375	266.35	11.3947		95642_at						1
92759_at		0	24.85	283	11.3883		92759_at						1
99642_i_at		0	11.65	132.6	11.382		99642_i_at						1
100283_at		0	19.375	219.475	11.3277		100283_at						1
101410_at		0	20.725	234.625	11.3209		101410_at						1
102235_at		1.11e-16	4.95	56.025	11.3182		102235_at						1
97527_at		0	15.175	171.6	11.3081		97527_at						1
97826_at		0	62.475	704.625	11.2785		97826_at						1
103869_at		0	9.35	105.05	11.2353		103869_at						1
103355_at		0	8.35	93.4	11.1856		103355_at						1
94224_s_at		0	28.025	312.95	11.1668		94224_s_at						1
99622_at		0	19.225	214.175	11.1404		99622_at						1
97834_g_at		0	7.425	82.475	11.1077		97834_g_at						1
99126_at		0	36.525	405.15	11.0924		99126_at						1
94384_at		0	54.15	600.175	11.0836		94384_at						1
96825_at		0	14.825	163.55	11.032		96825_at						1
101110_at		0	122	1344.58	11.0211		101110_at						1
94439_at		0	8.8	96.925	11.0142		94439_at						1
104412_at		0	38.825	427.2	11.0032		104412_at						1
101073_at		0	44.55	489.85	10.9955		101073_at						1
103554_at		0	8.2	90.05	10.9817		103554_at						1
104388_at		0	76.85	842.15	10.9584		104388_at						1
93485_at		0	8.8	96.175	10.929		93485_at						1
160896_at		0	12.075	131.825	10.9172		160896_at						1
102195_at		0	7.675	83.625	10.8958		102195_at						1
95386_at		0	7.675	83.425	10.8697		95386_at						1
93353_at		0	89.375	969.85	10.8515		93353_at						1
160207_at		0	636.6	6903.67	10.8446		160207_at						1
104275_g_at		0	16.5	178.75	10.8333		104275_g_at						1
103568_at		0	10.675	115.075	10.7799		103568_at						1
101446_at		0	5.775	62.175	10.7662		101446_at						1
101887_at		2.66e-15	7.875	84.55	10.7365		101887_at						1
94906_at		0	11.975	128.3	10.714		94906_at						1
103367_at		0	39.4	421.225	10.691		103367_at						1
103065_at		0	39.35	420.5	10.6861		103065_at						1
94493_at		0	72.475	774.45	10.6858		94493_at						1
160358_at		0	30.425	325.1	10.6853		160358_at						1
102856_at		0	70.475	750.925	10.6552		102856_at						1
99011_at		0	4.85	51.65	10.6495		99011_at						1
97771_r_at		6.58e-13	5.8	61.75	10.6466		97771_r_at						1
93443_at		0	29.875	317.725	10.6351		93443_at						1
93237_s_at		9.99e-16	4.3	45.725	10.6337		93237_s_at						1
100606_at		0	159.075	1691.42	10.6329		100606_at						1
96765_at		0	23.075	244.5	10.5959		96765_at						1
93568_i_at		0	25.3	267.05	10.5553		93568_i_at						1
96132_at		0	23.025	242.975	10.5527		96132_at						1
94771_at		0	6.925	72.825	10.5162		94771_at						1
162402_r_at		5.62e-13	3.425	35.85	10.4672		162402_r_at						1
161888_r_at		0	35.95	376.15	10.4631		161888_r_at						1
99452_at		0	29.625	309.875	10.4599		99452_at						1
101909_f_at		0	40.6	422.425	10.4046		101909_f_at						1
98028_at		0	19.125	198.95	10.4026		98028_at						1
102123_at		0	55.35	575.775	10.4024		102123_at						1
100499_at		0	19.25	200.05	10.3922		100499_at						1
161668_f_at		0	8.25	85.7	10.3879		161668_f_at						1
100612_at		0	12.85	133.475	10.3872		100612_at						1
98092_at		0	94.975	982.675	10.3467		98092_at						1
102906_at		9.99e-16	9	92.975	10.3306		102906_at						1
104643_at		0	22.975	236.275	10.284		104643_at						1
97920_at		0	8.25	84.825	10.2818		97920_at						1
100994_at		0	10.425	107.075	10.271		100994_at						1
161696_f_at		2.61e-13	8.55	87.4	10.2222		161696_f_at						1
96920_at		0	59.65	608.625	10.2033		96920_at						1
103033_at		0	120.45	1225.53	10.1746		103033_at						1
104154_at		0	24.225	246.225	10.1641		104154_at						1
160118_at		0	91.875	930.925	10.1325		160118_at						1
93550_at		0	24.35	246.5	10.1232		93550_at						1
93868_at		0	11.825	119.525	10.1078		93868_at						1
95430_f_at		0	44.1	445	10.0907		95430_f_at						1
94817_at		0	108.85	1097.42	10.082		94817_at						1
96811_at		0	8.7	87.65	10.0747		96811_at						1
103070_at		0	16.275	163.25	10.0307		103070_at						1
92880_at		0	1450.15	14541.1	10.0273		92880_at						1
104136_at		0	5.775	57.9	10.026		104136_at						1
95348_at		6.38e-14	13.45	134.35	9.98885		95348_at						1
102322_at		0	71.525	711.7	9.95037		102322_at						1
95557_at		0	13.8	136.825	9.91486		95557_at						1
100928_at		0	40.55	401.75	9.90752		100928_at						1
161252_r_at		0	8.625	85.375	9.89855		161252_r_at						1
162006_r_at		0	110.85	1096.62	9.89287		162006_r_at						1
103662_at		5.66e-15	6.6	65.125	9.86742		103662_at						1
102557_at		0	7.825	77.1	9.85304		102557_at						1
92441_at		0	11.475	113.025	9.84967		92441_at						1
160829_at		0	30.8	302.95	9.83604		160829_at						1
101326_at		2.27e-13	6.4	62.7	9.79688		101326_at						1
95636_at		0	11.575	113.35	9.79266		95636_at						1
96875_r_at		0	6.775	66.325	9.78967		96875_r_at						1
94805_f_at		0	350.7	3432.1	9.78643		94805_f_at						1
92539_at		0	158.25	1548.1	9.78262		92539_at						1
160549_at		0	303.175	2964.52	9.77826		160549_at						1
104003_at		0	12.825	125.375	9.77583		104003_at						1
102128_f_at		0	10.475	102.325	9.7685		102128_f_at						1
99104_at		0	321.275	3137.55	9.76593		99104_at						1
96735_at		0	58.675	571.725	9.74393		96735_at						1
104524_at		0	32.625	317.65	9.7364		104524_at						1
96812_at		1.11e-16	6.5	63.25	9.73077		96812_at						1
96634_at		0	36.7	356.15	9.70436		96634_at						1
100059_at		0	76.425	741.65	9.70429		100059_at						1
94449_at		0	43.6	422.175	9.68291		94449_at						1
161965_r_at		0	54.4	526.325	9.67509		161965_r_at						1
93040_at		0	51.1	492.775	9.64335		93040_at						1
93276_at		0	26.525	255.625	9.63713		93276_at						1
103089_at		1.33e-15	9.325	89.85	9.63539		103089_at						1
102682_at		0	13.75	132.4	9.62909		102682_at						1
95425_at		0	16.075	154.3	9.59876		95425_at						1
92414_at		8.62e-14	5.525	53.025	9.59729		92414_at						1
102255_at		0	23.05	220.85	9.58134		102255_at						1
99956_at		0	13.675	131	9.57952		99956_at						1
92224_at		0	45.325	434.025	9.57584		92224_at						1
160108_at		0	133.525	1275.55	9.55289		160108_at						1
161859_f_at		0	67.8	646	9.52802		161859_f_at						1
104761_at		0	17.425	165.775	9.51363		104761_at						1
104445_at		0	61.375	583.15	9.50143		104445_at						1
99549_at		0	28.925	274.075	9.47537		99549_at						1
102320_at		0	7.2	68.2	9.47222		102320_at						1
104198_at		0	43.125	408.275	9.46725		104198_at						1
98026_g_at		0	13.05	123.225	9.44253		98026_g_at						1
96608_at		0	35.075	331.1	9.43977		96608_at						1
160249_at		0	45.075	423.2	9.3888		160249_at						1
160511_at		0	25.775	241.075	9.35306		160511_at						1
104207_at		0	15.175	141.875	9.34926		104207_at						1
104017_at		0	7.075	66.075	9.33922		104017_at						1
101991_at		0	41.125	384.075	9.33921		101991_at						1
93936_at		2.66e-15	5.225	48.725	9.32536		93936_at						1
96540_at		0	12.95	120.525	9.30695		96540_at						1
99518_at		0	38.775	360.125	9.28756		99518_at						1
103804_at		0	10	92.7	9.27		103804_at						1
160921_at		0	84.95	786.225	9.25515		160921_at						1
97320_at		0	15.15	140.125	9.24917		97320_at						1
104100_at		0	160.975	1479.08	9.18823		104100_at						1
97689_at		1.11e-16	11.7	107.5	9.18803		97689_at						1
103422_at		0	51.8	474.75	9.16506		103422_at						1
102327_at		0	82.925	758.825	9.15074		102327_at						1
97498_at		0	33.475	306.025	9.1419		97498_at						1
97228_at		0	93.75	854.325	9.1128		97228_at						1
95082_at		3.35e-13	7.3	66.4	9.09589		95082_at						1
96346_at		0	146.2	1328.62	9.08772		96346_at						1
96730_at		0	21.975	198.775	9.04551		96730_at						1
102001_at		0	23.025	208.05	9.03583		102001_at						1
160726_at		0	18.5	167.075	9.03108		160726_at						1
160083_at		0	92.9	838.6	9.02691		160083_at						1
93006_at		0	11.9	107.375	9.02311		93006_at						1
93573_at		0	303.525	2736.65	9.01623		93573_at						1
94326_r_at		0	77.85	700.925	9.00353		94326_r_at						1
102805_at		0	40.925	368.1	8.9945		102805_at						1
160702_at		0	14.875	133.575	8.97983		160702_at						1
160109_at		0	69.35	622.3	8.97332		160109_at						1
94833_at		0	42.725	383.275	8.97074		94833_at						1
161611_f_at		0	11.7	104.95	8.97009		161611_f_at						1
160571_at		0	45.15	404.75	8.96456		160571_at						1
100064_f_at		0	69.65	623.875	8.95729		100064_f_at						1
93094_at		5.66e-15	6.75	60.425	8.95185		93094_at						1
161050_at		0	17	151.925	8.93676		161050_at						1
101042_f_at		0	31.325	279.55	8.92418		101042_f_at						1
104483_at		0	36.125	321.375	8.89619		104483_at						1
102343_at		0	61.825	549.9	8.89446		102343_at						1
101590_at		0	63	557.575	8.8504		101590_at						1
161152_r_at		0	10.575	93.4	8.83215		161152_r_at						1
102348_at		0	17.8	156.925	8.81601		102348_at						1
93372_at		3.11e-15	16.675	146.8	8.8036		93372_at						1
93496_at		0	414.925	3652.78	8.80346		93496_at						1
103305_at		0	19.35	170.05	8.78811		103305_at						1
93584_at		0	12.725	111.275	8.7446		93584_at						1
104172_at		0	55.175	482.125	8.73811		104172_at						1
92907_at		5.11e-14	5.05	44.05	8.72277		92907_at						1
104669_at		6.66e-16	15.5	134.975	8.70806		104669_at						1
97429_at		0	32.475	282.525	8.69977		97429_at						1
101930_at		0	79.025	686.225	8.68364		101930_at						1
161947_f_at		0	10.1	87.65	8.67822		161947_f_at						1
94515_at		0	12.125	105.175	8.67423		94515_at						1
95555_at		0	14.6	126.575	8.66952		95555_at						1
94192_at		0	19.9	172.3	8.65829		94192_at						1
101861_at		0	34.575	298.9	8.64497		101861_at						1
101635_f_at		0	34.875	301.425	8.64301		101635_f_at						1
162358_i_at		0	127.325	1099.8	8.63774		162358_i_at						1
96940_at		0	33.675	290.275	8.6199		96940_at						1
95738_at		0	14.3	123.15	8.61189		95738_at						1
92877_at		0	19.575	167.5	8.55683		92877_at						1
161817_f_at		0	12.025	102.75	8.5447		161817_f_at						1
92857_at		0	13.325	113.725	8.53471		92857_at						1
100392_at		0	39.65	338.375	8.53405		100392_at						1
104194_at		2.99e-14	9.275	78.925	8.50943		104194_at						1
93350_f_at		1.68e-13	6.025	51.25	8.50622		93350_f_at						1
92773_at		0	23.275	197.85	8.50054		92773_at						1
99081_at		0	166.375	1412.45	8.48956		99081_at						1
92541_at		6.66e-16	29.7	252.125	8.48906		92541_at						1
95634_at		0	5.725	48.575	8.48472		95634_at						1
101090_at		0	60.425	512.325	8.47869		101090_at						1
101566_f_at		0	166.2	1406.97	8.46555		101566_f_at						1
101618_r_at		0	34.6	292.7	8.45954		101618_r_at						1
93397_at		1.55e-15	9.4	79.425	8.44947		93397_at						1
92810_at		0	7.425	62.725	8.44781		92810_at						1
101430_at		0	35.3	298.175	8.44688		101430_at						1
99922_at		0	20.975	176.925	8.43504		99922_at						1
103891_i_at		0	115	969.55	8.43087		103891_i_at						1
93728_at		0	63.55	534.525	8.41109		93728_at						1
100471_at		1.44e-14	5.7	47.925	8.40789		100471_at						1
98441_at		0	24.275	203.725	8.39238		98441_at						1
98472_at		0	49.725	417.25	8.39115		98472_at						1
97335_at		0	9.775	82	8.38875		97335_at						1
93112_at		0	14.925	124.7	8.35511		93112_at						1
99637_at		0	65.525	547.025	8.34834		99637_at						1
96020_at		0	74.6	622.35	8.34249		96020_at						1
96758_s_at		0	13.325	111.125	8.33959		96758_s_at						1
93940_at		0	12.9	107.55	8.33721		93940_at						1
97013_f_at		0	25.55	212.725	8.32583		97013_f_at						1
92770_at		0	315.55	2626.43	8.32332		92770_at						1
97195_at		1.33e-15	9.025	75.05	8.31579		97195_at						1
161519_f_at		0	25.7	213.2	8.29572		161519_f_at						1
97867_at		0	88.8	735.9	8.28716		97867_at						1
96518_at		0	9.325	77.225	8.2815		96518_at						1
101676_at		0	375.85	3110.95	8.27711		101676_at						1
98372_at		1.44e-15	11.625	96.175	8.27312		98372_at						1
161129_r_at		0	54.925	452.575	8.23987		161129_r_at						1
97227_at		4.2e-13	7.175	59.075	8.23345		97227_at						1
93892_at		3.88e-13	5.95	48.975	8.23109		93892_at						1
96865_at		0	61.65	506.675	8.21857		96865_at						1
160320_at		0	109.675	901.05	8.21564		160320_at						1
100927_at		0	115.175	945.725	8.2112		100927_at						1
99108_s_at		0	77.975	640.05	8.2084		99108_s_at						1
104728_at		0	19.925	163.45	8.20326		104728_at						1
92401_at		0	55.2	451.875	8.18614		92401_at						1
102314_at		0	47	384	8.17021		102314_at						1
103392_at		0	11.25	91.85	8.16444		103392_at						1
93360_at		0	12.875	105.075	8.16117		93360_at						1
95722_at		0	69.6	567.5	8.15374		95722_at						1
160561_at		0	24.575	200.375	8.15361		160561_at						1
102710_at		0	22.5	183.225	8.14333		102710_at						1
103556_at		0	126.925	1031.78	8.12901		103556_at						1
97949_at		0	12.025	97.575	8.11435		97949_at						1
98129_at		0	248.575	2008.85	8.08146		98129_at						1
95705_s_at		0	43.85	353.35	8.05815		95705_s_at						1
97511_at		0	104.925	844.875	8.05218		97511_at						1
104481_at		0	22.75	183	8.04396		104481_at						1
97541_f_at		0	65.075	523.125	8.0388		97541_f_at						1
99475_at		0	29.25	234.8	8.02735		99475_at						1
95647_f_at		0	30.25	242.625	8.02066		95647_f_at						1
92736_at		5.55e-16	12.7	101.825	8.01772		92736_at						1
100343_f_at		0	224.325	1798.42	8.01705		100343_f_at						1
96953_at		0	39.7	316.425	7.9704		96953_at						1
100156_at		0	67.75	539.675	7.96568		100156_at						1
92525_i_at		0	14.675	116.65	7.94889		92525_i_at						1
93567_at		2.7e-14	5.7	45.15	7.92105		93567_at						1
99067_at		0	52.4	414.725	7.9146		99067_at						1
160778_at		0	35	276.875	7.91071		160778_at						1
92526_f_at		1.11e-16	9.375	74.1	7.904		92526_f_at						1
103547_at		0	52.05	411.125	7.89866		103547_at						1
103423_at		0	63.1	497.775	7.88867		103423_at						1
92836_at		0	97.525	769.25	7.88772		92836_at						1
162388_r_at		0	67.1	525.925	7.83793		162388_r_at						1
103549_at		0	21.25	166.325	7.82706		103549_at						1
162475_f_at		6.66e-16	6.475	50.675	7.82625		162475_f_at						1
103912_at		5.21e-14	10.3	80.6	7.82524		103912_at						1
103611_at		0	76.675	599.825	7.82295		103611_at						1
101468_at		0	23.05	180.1	7.81345		101468_at						1
100336_s_at		0	24.45	190.725	7.80061		100336_s_at						1
103926_at		0	16.05	125.05	7.79128		103926_at						1
93885_g_at		0	16.35	127.125	7.77523		93885_g_at						1
92398_at		0	27.525	213.7	7.76385		92398_at						1
103781_at		0	31.275	242.475	7.753		103781_at						1
93278_at		0	112.325	870.825	7.75273		93278_at						1
92742_at		0	16.425	127.175	7.74277		92742_at						1
96081_at		2.22e-16	19.6	151.475	7.72832		96081_at						1
103770_at		0	10.575	81.625	7.71868		103770_at						1
93356_at		0	25.45	196.4	7.71709		93356_at						1
93875_at		3.33e-16	22.4	172.85	7.71652		93875_at						1
160770_at		0	20.2	155.7	7.70792		160770_at						1
97276_at		1.44e-15	11.35	87.325	7.69383		97276_at						1
99366_at		1.11e-16	13.1	100.75	7.69084		99366_at						1
101875_at		1.78e-15	8.65	66.45	7.68208		101875_at						1
100621_at		0	36.775	281.3	7.64922		100621_at						1
92535_at		0	17.675	135.1	7.64356		92535_at						1
92593_at		0	167.375	1277.53	7.63271		92593_at						1
100318_at		0	17.9	136.35	7.61732		100318_at						1
95493_at		0	168.9	1283.25	7.59769		95493_at						1
96134_at		0	43.375	329.225	7.5902		96134_at						1
96319_at		0	37.725	286.05	7.5825		96319_at						1
92275_at		0	44.45	336.85	7.57818		92275_at						1
95539_at		0	30.15	228.475	7.57794		95539_at						1
95345_at		1.11e-16	16.85	127.65	7.57567		95345_at						1
104268_at		0	30.55	231.25	7.56956		104268_at						1
95597_at		1.11e-16	8.25	62.425	7.56667		95597_at						1
92971_at		5.24e-14	17.025	128.775	7.56388		92971_at						1
93909_f_at		0	180.925	1362.67	7.53171		93909_f_at						1
161815_f_at		0	98.575	742.1	7.52828		161815_f_at						1
93064_at		0	18.05	135.825	7.52493		93064_at						1
96696_at		0	32.225	242.35	7.52056		96696_at						1
96587_at		9.55e-15	8.45	63.425	7.50592		96587_at						1
96302_at		0	27.3	204.6	7.49451		96302_at						1
102381_at		0	43.325	323.65	7.47028		102381_at						1
161524_r_at		3.33e-16	6.725	50.2	7.46468		161524_r_at						1
94297_at		0	63.475	473.475	7.45924		94297_at						1
160493_at		0	121.125	903.275	7.45738		160493_at						1
93842_at		0	419.075	3117.9	7.43996		93842_at						1
104367_at		0	31	230.5	7.43548		104367_at						1
101130_at		0	305.55	2266.72	7.41851		101130_at						1
94811_s_at		0	14.375	106.55	7.41217		94811_s_at						1
104587_at		0	50.775	376.025	7.40571		104587_at						1
94774_at		1.11e-16	12.55	92.8	7.39442		94774_at						1
160350_at		0	187.175	1382.42	7.38574		160350_at						1
95758_at		0	249.625	1842.45	7.38087		95758_at						1
103899_at		0	16.075	118.6	7.37792		103899_at						1
104011_at		1.68e-13	10.4	76.725	7.3774		104011_at						1
95731_at		0	26.05	191.875	7.36564		95731_at						1
97811_at		0	53.325	392.725	7.36474		97811_at						1
93569_f_at		0	16.15	118.675	7.3483		93569_f_at						1
96685_at		0	10.925	80.25	7.34554		96685_at						1
103833_at		0	18.2	133.55	7.33791		103833_at						1
93319_at		0	34.525	252.8	7.32223		93319_at						1
92607_at		5.73e-13	10.4	76.075	7.3149		92607_at						1
102943_at		5.99e-13	11.15	81.525	7.31166		102943_at						1
99034_at		0	48.925	357.275	7.3025		99034_at						1
93750_at		0	435.725	3181.25	7.30105		93750_at						1
93563_s_at		1.44e-15	12.975	94.55	7.28709		93563_s_at						1
100065_r_at		2.36e-14	10.175	74	7.27273		100065_r_at						1
102363_r_at		0	27.75	201.55	7.26306		102363_r_at						1
161085_r_at		0	94.15	682.7	7.25119		161085_r_at						1
101947_at		3e-15	10.95	79.4	7.25114		101947_at						1
102062_at		0	32.55	236	7.25038		102062_at						1
95571_at		0	56.7	410.825	7.24559		95571_at						1
103560_at		0	15.425	111.625	7.23663		103560_at						1
103032_at		0	30.15	217.675	7.21973		103032_at						1
102804_at		0	156.375	1128.7	7.21791		102804_at						1
101665_at		0	125.7	904.55	7.1961		101665_at						1
98465_f_at		0	20.4	146.575	7.18505		98465_f_at						1
160976_at		0	13.525	97.125	7.18115		160976_at						1
160737_at		0	27.375	196.525	7.179		160737_at						1
102292_at		5.55e-16	9.775	69.95	7.15601		102292_at						1
101910_f_at		0	43.15	308.725	7.15469		101910_f_at						1
96418_r_at		0	23.65	169.15	7.15222		96418_r_at						1
160739_at		0	18.95	135.525	7.15172		160739_at						1
103958_g_at		0	120.4	856.9	7.11711		103958_g_at						1
102414_i_at		0	62.8	446.35	7.10748		102414_i_at						1
94307_at		3.11e-15	17.5	124.025	7.08714		94307_at						1
99564_at		0	27.15	192.25	7.08103		99564_at						1
93736_at		0	331.075	2342.82	7.07642		93736_at						1
93392_at		0	36.975	261.525	7.07302		93392_at						1
104680_at		0	44.625	315.35	7.06667		104680_at						1
98033_at		0	29.85	210.925	7.06616		98033_at						1
100483_at		0	11.6	81.775	7.04957		100483_at						1
94930_at		2.55e-15	12.95	91.2	7.04247		94930_at						1
93411_at		0	18.175	127.675	7.02476		93411_at						1
94380_at		2.47e-13	8.3	58.275	7.02108		94380_at						1
101025_f_at		0	27.625	193.825	7.01629		101025_f_at						1
102318_at		2.63e-14	12.125	84.975	7.00825		102318_at						1
97327_at		0	23.625	165.25	6.99471		97327_at						1
93326_at		0	126.025	881.3	6.99306		93326_at						1
93731_at		0	63.05	440.575	6.98771		93731_at						1
99057_at		0	56.825	396.75	6.98196		99057_at						1
101859_at		5.55e-16	20.675	144.05	6.96735		101859_at						1
93464_at		4.44e-16	7.975	55.5	6.95925		93464_at						1
93913_at		7.33e-15	11.85	82.15	6.93249		93913_at						1
98484_at		0	23.4	162.075	6.92628		98484_at						1
92202_g_at		0	18.625	128.625	6.90604		92202_g_at						1
92581_at		0	101.9	703.475	6.90358		92581_at						1
94459_at		7.44e-15	9.7	66.925	6.89948		94459_at						1
92768_s_at		3.3e-13	24.725	170.575	6.89889		92768_s_at						1
161149_r_at		0	56.55	389.375	6.8855		161149_r_at						1
96293_at		0	31.15	214.45	6.88443		96293_at						1
93517_at		0	136.225	937.675	6.88328		93517_at						1
97833_at		3.74e-14	8.925	61.3	6.86835		97833_at						1
103680_at		0	39.075	268.275	6.86564		103680_at						1
102960_at		0	116.85	801.825	6.862		102960_at						1
96710_at		0	48.65	333.6	6.85714		96710_at						1
94109_at		2.54e-14	5.8	39.725	6.84914		94109_at						1
98766_at		0	24	164.35	6.84792		98766_at						1
96662_at		0	69.85	478.025	6.84359		96662_at						1
95079_at		0	70.05	479.05	6.83869		95079_at						1
104139_at		2.22e-16	13.7	93.675	6.83759		104139_at						1
100491_at		0	31.225	213.425	6.83507		100491_at						1
102924_at		0	14.125	96.425	6.82655		102924_at						1
103091_at		1.11e-15	12.9	88.05	6.82558		103091_at						1
93964_s_at		0	18.225	124.325	6.82167		93964_s_at						1
160255_at		0	194.85	1328.9	6.82012		160255_at						1
101516_at		0	98.35	668.5	6.79715		101516_at						1
99175_at		0	27.85	189.05	6.78815		99175_at						1
93851_at		0	13.15	89.25	6.78707		93851_at						1
160638_at		0	77.875	528.4	6.78523		160638_at						1
104488_at		5.75e-13	10.35	70.1	6.77295		104488_at						1
94353_at		0	40.125	271.45	6.76511		94353_at						1
93085_at		0	34.625	234.2	6.7639		93085_at						1
103327_at		4.02e-13	13.2	89.175	6.75568		103327_at						1
101441_i_at		0	31.325	211.125	6.73982		101441_i_at						1
160273_at		0	97.45	656.475	6.73653		160273_at						1
97243_at		0	111.475	750.6	6.73335		97243_at						1
97528_at		0	55.675	374.5	6.72654		97528_at						1
101921_at		0	58.275	391.7	6.72158		101921_at						1
100120_at		0	12.975	87.175	6.71869		100120_at						1
95542_at		0	115.2	773.675	6.71593		95542_at						1
103002_at		0	257.3	1727	6.71201		103002_at						1
93318_at		0	18.275	122.65	6.71135		93318_at						1
94556_at		0	21.6	144.85	6.70602		94556_at						1
99179_at		9.28e-14	10.65	71.4	6.70423		99179_at						1
92551_at		7.77e-16	15.625	104.375	6.68		92551_at						1
95708_at		0	414.7	2767.47	6.67344		95708_at						1
103789_at		0	22.65	151.075	6.66998		103789_at						1
92440_at		0	24.45	163.075	6.66973		92440_at						1
104597_at		0	32.8	218.175	6.65168		104597_at						1
101399_at		0	31.325	207.6	6.62729		101399_at						1
100074_at		0	44.625	295.55	6.62297		100074_at						1
160694_at		0	12.025	79.525	6.61331		160694_at						1
104014_at		2.3e-14	15.675	103.6	6.60925		104014_at						1
103916_at		1.36e-13	13.475	89.05	6.60853		103916_at						1
98759_f_at		0	397	2618.95	6.59685		98759_f_at						1
97820_at		2.11e-15	11.8	77.75	6.58898		97820_at						1
160558_at		0	62.275	409.575	6.57688		160558_at						1
99141_at		0	238.825	1569.88	6.57333		99141_at						1
101681_f_at		0	137.975	905.65	6.56387		101681_f_at						1
160481_at		0	89.025	582.25	6.5403		160481_at						1
161121_f_at		0	76.275	497.875	6.52737		161121_f_at						1
93753_at		0	90.4	589.85	6.52489		93753_at						1
102065_at		0	26.175	170.7	6.52149		102065_at						1
101040_at		0	36.575	237.7	6.49897		101040_at						1
103892_r_at		0	20.525	133.225	6.49086		103892_r_at						1
102419_at		4.46e-14	9.75	63.275	6.48974		102419_at						1
96426_at		0	321.175	2078.78	6.47241		96426_at						1
100144_at		0	118.675	767.775	6.46956		100144_at						1
160128_at		1.11e-16	20.725	134.025	6.46683		160128_at						1
101560_at		0	15.2	98.05	6.45066		101560_at						1
100508_at		0	44.125	284.525	6.44816		100508_at						1
100548_at		0	29.725	191.575	6.44491		100548_at						1
92710_at		9.56e-14	8.15	52.525	6.44479		92710_at						1
160479_at		0	46.425	298.975	6.43996		160479_at						1
93676_at		1.11e-16	17.6	113.25	6.43466		93676_at						1
101973_at		0	84.9	546.3	6.43463		101973_at						1
97211_at		0	18.425	118.4	6.42605		97211_at						1
97507_at		0	59.575	381.575	6.40495		97507_at						1
95135_at		0	51.85	332.075	6.40453		95135_at						1
93308_s_at		0	114	728.675	6.39189		93308_s_at						1
101889_s_at		0	26.375	168.475	6.38768		101889_s_at						1
101583_at		0	98.35	625.875	6.36375		101583_at						1
100342_i_at		0	271.9	1727.4	6.35307		100342_i_at						1
101055_at		0	176	1117.65	6.35028		101055_at						1
162392_r_at		0	35.375	224.6	6.34912		162392_r_at						1
103479_at		0	40.5	257.125	6.34877		103479_at						1
98443_at		0	118.125	749.525	6.34519		98443_at						1
100902_at		0	24.675	156.475	6.34144		100902_at						1
93261_at		0	35.225	223.175	6.3357		93261_at						1
98575_at		0	745.25	4721.17	6.33502		98575_at						1
101923_at		1.54e-13	9.55	60.475	6.33246		101923_at						1
99107_at		0	58.925	373.05	6.33093		99107_at						1
93836_at		0	29.025	183.65	6.3273		93836_at						1
93518_at		0	27.1	171.175	6.31642		93518_at						1
94807_at		0	541.1	3411.32	6.30443		94807_at						1
99133_at		0	304.875	1919.6	6.29635		99133_at						1
99582_at		0	32.075	201.425	6.27981		99582_at						1
104719_at		0	21.25	133.35	6.27529		104719_at						1
98543_at		0	106.075	664.775	6.26703		98543_at						1
93195_at		0	48.075	301.225	6.26573		93195_at						1
94418_at		0	45.825	287.05	6.26405		94418_at						1
162501_at		0	15.75	98.5	6.25397		162501_at						1
101993_at		0	24.125	150.75	6.2487		101993_at						1
93503_at		0	63.875	399.05	6.24736		93503_at						1
161013_f_at		9.99e-16	16.875	105.225	6.23556		161013_f_at						1
102808_at		1.22e-15	14.7	91.175	6.20238		102808_at						1
160936_at		0	119.95	743.9	6.20175		160936_at						1
100465_i_at		0	30.775	190.75	6.19821		100465_i_at						1
96605_at		0	161.8	1002.58	6.19638		96605_at						1
104354_at		0	82.125	508.775	6.19513		104354_at						1
102302_at		0	72.7	450.025	6.19017		102302_at						1
94207_at		2.61e-13	13.175	81.425	6.18027		94207_at						1
98390_at		0	46.325	285.975	6.17323		98390_at						1
160458_at		0	44.125	271.95	6.16317		160458_at						1
162463_at		0	8.875	54.65	6.15775		162463_at						1
92831_at		0	77.4	476.225	6.15278		92831_at						1
160483_at		0	45	276.6	6.14667		160483_at						1
160308_at		0	56.7	347.775	6.1336		160308_at						1
160565_at		3.52e-14	8.95	54.875	6.13128		160565_at						1
101095_at		0	62.2	381.15	6.12781		101095_at						1
96128_at		0	33.85	207.2	6.12112		96128_at						1
100468_g_at		0	31.175	190.675	6.11628		100468_g_at						1
99580_s_at		0	141.175	862.6	6.11015		99580_s_at						1
160533_r_at		0	82.625	504.775	6.10923		160533_r_at						1
94537_at		0	171.175	1045.6	6.10837		94537_at						1
94238_at		0	23.675	144.6	6.10771		94238_at						1
99536_at		0	26.525	161.875	6.10273		99536_at						1
101419_at		8.88e-16	14.175	86.45	6.09877		101419_at						1
101546_at		6.66e-16	22.325	136.15	6.09854		101546_at						1
93598_at		2.66e-15	13.125	80	6.09524		93598_at						1
162482_at		0	76.8	467.7	6.08984		162482_at						1
104725_at		0	51.55	313.275	6.07711		104725_at						1
103562_f_at		9.55e-15	18.725	113.625	6.06809		103562_f_at						1
93930_at		1.11e-14	11.85	71.85	6.06329		93930_at						1
104400_at		0	15.075	91.4	6.06302		104400_at						1
94501_at		0	49.125	297.5	6.05598		94501_at						1
95599_at		0	42.3	256.1	6.05437		95599_at						1
100116_at		3.33e-16	21.6	130.725	6.05208		100116_at						1
100068_at		4.55e-15	16.85	101.85	6.04451		100068_at						1
94415_at		0	20.375	123.15	6.04417		94415_at						1
98475_at		8.04e-14	10.475	63.25	6.03819		98475_at						1
96258_at		0	117.475	709.2	6.03703		96258_at						1
93316_at		0	78.675	474.775	6.03464		93316_at						1
101916_at		0	49.775	300.075	6.02863		101916_at						1
103624_at		2.44e-15	9.75	58.75	6.02564		103624_at						1
101682_f_at		0	31.475	188.925	6.00238		101682_f_at						1
97710_f_at		0	15.7	94.2	6		97710_f_at						1
94955_at		1.91e-14	12.8	76.775	5.99805		94955_at						1
160480_at		0	25.95	155.55	5.99422		160480_at						1
95586_at		0	49.525	296.6	5.98889		95586_at						1
160851_r_at		0	86.25	516.475	5.98812		160851_r_at						1
93826_at		0	159.725	955.475	5.982		93826_at						1
95062_at		0	22.3	132.925	5.96076		95062_at						1
104480_at		0	30.9	183.95	5.95307		104480_at						1
161689_f_at		0	18.875	112.275	5.94834		161689_f_at						1
93087_r_at		0	73.55	437.3	5.94562		93087_r_at						1
94840_at		0	55.025	326.975	5.9423		94840_at						1
94507_at		0	194.425	1153.85	5.93468		94507_at						1
93174_at		0	24.7	146.5	5.93117		93174_at						1
104381_at		0	26.025	154.275	5.92795		104381_at						1
93593_f_at		0	98.45	583.55	5.92737		93593_f_at						1
161684_r_at		0	15.075	89.225	5.91874		161684_r_at						1
94780_at		1.17e-14	16.525	97.75	5.91528		94780_at						1
160359_at		0	55.275	326.85	5.91316		160359_at						1
104076_at		1.47e-13	10.6	62.65	5.91038		104076_at						1
96201_at		0	24.325	143.65	5.90545		96201_at						1
103737_at		0	30.575	180.475	5.9027		103737_at						1
160590_r_at		0	16.6	97.925	5.8991		160590_r_at						1
93797_g_at		0	51.55	304.05	5.89816		93797_g_at						1
103459_at		0	30.8	181.65	5.89773		103459_at						1
93069_at		0	26.75	157.65	5.89346		93069_at						1
97504_at		2.22e-16	13.45	79.2	5.88848		97504_at						1
160085_at		0	55.1	323.9	5.8784		160085_at						1
94305_at		0	596.875	3505.62	5.8733		94305_at						1
102052_at		0	213.15	1251.42	5.8711		102052_at						1
95102_at		0	182.75	1070.25	5.85636		95102_at						1
160280_at		0	199.9	1170.12	5.85355		160280_at						1
93430_at		0	27.075	158.425	5.85134		93430_at						1
96935_at		0	27.875	163.025	5.84843		96935_at						1
93497_at		0	204.15	1192.55	5.84154		93497_at						1
102958_at		0	23.1	134.825	5.83658		102958_at						1
92366_at		0	27.05	157.675	5.82902		92366_at						1
94835_f_at		0	103.925	605.45	5.82584		94835_f_at						1
103244_at		1.07e-13	8.5	49.475	5.82059		103244_at						1
104258_at		0	19.8	115.2	5.81818		104258_at						1
103330_at		0	17.225	100.15	5.81422		103330_at						1
100050_at		0	22.575	131.2	5.81174		100050_at						1
104025_at		8.88e-16	16.575	96.3	5.80995		104025_at						1
102886_at		5.55e-16	12.825	74.4	5.80117		102886_at						1
160794_at		1.67e-15	13.675	79.125	5.78611		160794_at						1
160117_at		1.11e-16	37.3	215.5	5.77748		160117_at						1
98018_at		0	25.05	144.65	5.77445		98018_at						1
162174_at		8.16e-13	10.25	59.175	5.77317		162174_at						1
100498_g_at		0	12.55	72.4	5.76892		100498_g_at						1
94309_g_at		0	59.4	342.55	5.76684		94309_g_at						1
93590_at		0	22.225	128.125	5.7649		93590_at						1
100054_s_at		0	28.45	164	5.7645		100054_s_at						1
96283_at		0	104.775	602.825	5.75352		96283_at						1
160250_at		0	36.85	211.95	5.7517		160250_at						1
103299_at		0	17.75	102.05	5.7493		103299_at						1
160150_f_at		0	73.05	419.975	5.74914		160150_f_at						1
98859_at		0	134.925	773.2	5.73059		98859_at						1
97500_g_at		1.11e-16	25.525	146.075	5.72282		97500_g_at						1
97103_at		0	40.825	233.525	5.72015		97103_at						1
93084_at		0	131.525	752.3	5.71983		93084_at						1
98153_at		0	39.375	224.925	5.71238		98153_at						1
104398_at		0	18.725	106.95	5.71162		104398_at						1
101080_at		0	43.2	246.6	5.70833		101080_at						1
101979_at		0	33.825	193.075	5.70806		101979_at						1
102415_r_at		0	16.6	94.675	5.70331		102415_r_at						1
160977_at		0	12.3	70.125	5.70122		160977_at						1
101451_at		0	30.5	173.55	5.69016		101451_at						1
161633_r_at		0	28.375	161.425	5.68899		161633_r_at						1
99942_s_at		0	34.7	197.25	5.68444		99942_s_at						1
103399_at		4.64e-14	15.35	87.2	5.68078		103399_at						1
161474_r_at		0	58.625	332.15	5.66567		161474_r_at						1
98045_s_at		0	204.8	1157.62	5.65247		98045_s_at						1
103020_s_at		0	104.85	592.6	5.65188		103020_s_at						1
92522_at		0	19.575	110.575	5.64879		92522_at						1
100464_at		0	33.775	190.55	5.64175		100464_at						1
95674_r_at		0	347.05	1957.6	5.64069		95674_r_at						1
101439_at		9.72e-13	9.25	52.175	5.64054		101439_at						1
104696_at		0	16	90.075	5.62969		104696_at						1
161284_r_at		0	76.9	432.525	5.62451		161284_r_at						1
160519_at		0	99.425	559.175	5.62409		160519_at						1
162227_r_at		0	81.5	457.9	5.6184		162227_r_at						1
161563_r_at		0	297.6	1671.55	5.61677		161563_r_at						1
160611_at		0	30	168.35	5.61167		160611_at						1
97997_at		0	23.825	133.575	5.60651		97997_at						1
160106_at		0	53.925	301.675	5.59434		160106_at						1
94228_at		1.33e-15	14.625	81.775	5.59145		94228_at						1
98478_at		0	37.325	208.475	5.5854		98478_at						1
93866_s_at		0	29.1	162.325	5.57818		93866_s_at						1
95019_at		0	33.85	188.6	5.57164		95019_at						1
160363_at		0	34.75	193.6	5.57122		160363_at						1
97002_f_at		0	42.9	238.775	5.56585		97002_f_at						1
93285_at		0	22.275	123.925	5.56341		93285_at						1
160131_at		0	26.2	145.4	5.54962		160131_at						1
93749_at		0	24.15	134	5.54865		93749_at						1
96785_at		0	35.1	194.7	5.54701		96785_at						1
103755_at		0	20	110.9	5.545		103755_at						1
95356_at		0	698.75	3869.23	5.53735		95356_at						1
104351_at		0	23.75	131.5	5.53684		104351_at						1
95426_at		0	111.625	616.625	5.52408		95426_at						1
160139_at		0	44.075	243.375	5.52184		160139_at						1
92614_at		0	31.75	175.225	5.5189		92614_at						1
103909_at		1.11e-16	13.75	75.875	5.51818		103909_at						1
97773_at		0	29.975	165.125	5.50876		97773_at						1
96943_at		0	239.775	1320.12	5.50568		96943_at						1
160965_at		6.11e-15	18.825	103.6	5.50332		160965_at						1
162037_f_at		0	19.3	105.825	5.48316		162037_f_at						1
101834_at		0	29.525	161.775	5.47925		101834_at						1
103843_at		0	30.9	169.275	5.47816		103843_at						1
161104_at		0	22.175	121.3	5.47012		161104_at						1
162397_r_at		0	21.925	119.775	5.46294		162397_r_at						1
94294_at		0	77.975	425.9	5.46201		94294_at						1
104248_at		0	122.3	666.975	5.4536		104248_at						1
98915_at		0	71.425	389.475	5.45292		98915_at						1
99500_at		0	165.625	903.075	5.45253		99500_at						1
96285_at		0	152.325	830.125	5.4497		96285_at						1
96703_at		0	102.825	560.025	5.44639		96703_at						1
103254_at		0	32.425	176.5	5.44333		103254_at						1
160339_at		0	51.675	281.25	5.44267		160339_at						1
103531_f_at		0	21.175	115.175	5.4392		103531_f_at						1
103402_at		0	27.7	150.125	5.41968		103402_at						1
97269_f_at		0	255.7	1385.72	5.41934		97269_f_at						1
102354_at		4.44e-16	21.7	117.425	5.41129		102354_at						1
94080_at		0	36.8	199.1	5.41033		94080_at						1
103029_at		0	182.025	984.4	5.40805		103029_at						1
96747_at		0	103.575	559.5	5.40188		96747_at						1
99019_at		0	103.375	557.7	5.39492		99019_at						1
161329_f_at		0	27.3	147.175	5.39103		161329_f_at						1
100910_at		1.22e-13	22.55	121.375	5.38248		100910_at						1
94319_at		0	304.725	1640.12	5.38231		94319_at						1
92450_at		4.91e-13	16.625	89.225	5.36692		92450_at						1
97347_at		0	69.4	372.375	5.36563		97347_at						1
101061_at		0	129.825	696.525	5.36511		101061_at						1
95543_at		4.88e-15	15.45	82.825	5.36084		95543_at						1
97210_at		0	59.325	317.725	5.35567		97210_at						1
102787_at		0	47.825	256.075	5.35442		102787_at						1
94420_f_at		0	35.325	188.75	5.34324		94420_f_at						1
96709_at		0	181.45	969.35	5.34224		96709_at						1
96117_r_at		0	205.125	1093.8	5.33236		96117_r_at						1
100516_at		0	22.65	120.75	5.33113		100516_at						1
93063_at		0	407.8	2173.68	5.33025		93063_at						1
93908_f_at		0	73.35	390.925	5.32958		93908_f_at						1
94322_at		0	72	383.625	5.32812		94322_at						1
161512_r_at		0	31.75	168.625	5.31102		161512_r_at						1
104352_at		3.33e-16	31.1	165.1	5.30868		104352_at						1
94940_at		0	29.275	155.4	5.30828		94940_at						1
97160_at		0	285.2	1512.35	5.30277		97160_at						1
102791_at		0	123.075	652.525	5.30185		102791_at						1
99042_s_at		0	20.125	106.6	5.29689		99042_s_at						1
97226_at		0	44.425	235.2	5.29432		97226_at						1
98535_at		0	158.075	836.7	5.29306		98535_at						1
160319_at		0	64.325	339.95	5.28488		160319_at						1
99553_f_at		2.22e-16	10.925	57.725	5.28375		99553_f_at						1
102171_r_at		0	27.3	144.225	5.28297		102171_r_at						1
104641_f_at		5.66e-15	12.95	68.375	5.27992		104641_f_at						1
92933_at		0	19.75	104.2	5.27595		92933_at						1
98966_at		0	14.3	75.375	5.27098		98966_at						1
101009_at		0	168.65	887.325	5.26134		101009_at						1
97907_at		0	51.55	271.2	5.26091		97907_at						1
98083_at		0	43.875	230.775	5.25983		98083_at						1
96592_at		0	46.525	244.55	5.25631		96592_at						1
97556_at		0	24.325	127.675	5.24872		97556_at						1
103729_at		0	16.475	86.275	5.23672		103729_at						1
95109_at		0	27.925	146.05	5.23008		95109_at						1
103593_at		0	32.3	168.925	5.22988		103593_at						1
101956_at		3.13e-14	14.05	73.475	5.22954		101956_at						1
99184_at		0	68.025	355.225	5.22198		99184_at						1
100522_s_at		0	324.4	1689.9	5.20931		100522_s_at						1
93981_at		0	58.1	302.125	5.20009		93981_at						1
100943_at		0	55.45	287.575	5.1862		100943_at						1
99476_at		0	30.675	159.075	5.18582		99476_at						1
104374_at		0	154	797.975	5.18166		104374_at						1
99571_at		0	45.425	235.375	5.18162		99571_at						1
100112_at		0	51.95	268.975	5.17757		100112_at						1
100890_at		0	18.875	97.725	5.17748		100890_at						1
94367_at		0	47.85	247.65	5.17555		94367_at						1
93041_at		0	23.225	120.125	5.17223		93041_at						1
100024_at		0	43.075	222.75	5.17121		100024_at						1
104605_at		0	210.3	1087.08	5.16916		104605_at						1
160324_at		5.55e-16	20.9	108.025	5.16866		160324_at						1
98405_at		1.52e-13	17.75	91.7	5.1662		98405_at						1
162313_f_at		0	18.275	94.325	5.16142		162313_f_at						1
98590_at		0	60.25	310.9	5.16017		98590_at						1
95184_f_at		0	23.7	122.25	5.15823		95184_f_at						1
93498_s_at		0	212.35	1094.4	5.15376		93498_s_at						1
98892_at		0	137.2	706.7	5.15087		98892_at						1
99007_at		0	31.6	162.65	5.14715		99007_at						1
98768_at		1.12e-14	7.125	36.65	5.14386		98768_at						1
160314_at		0	114.95	591.175	5.14289		160314_at						1
93949_at		0	23.725	122	5.14226		93949_at						1
94788_f_at		0	209.325	1074.15	5.13149		94788_f_at						1
95787_s_at		0	154.125	788.65	5.11695		95787_s_at						1
103016_s_at		0	62.1	317.1	5.10628		103016_s_at						1
92231_at		0	11.9	60.75	5.10504		92231_at						1
92824_at		0	23.925	122.075	5.1024		92824_at						1
160261_i_at		0	57.225	291.975	5.10223		160261_i_at						1
162288_f_at		0	18.45	94.1	5.10027		162288_f_at						1
100523_r_at		0	38.075	194.15	5.09915		100523_r_at						1
92834_at		0	58.85	299.975	5.09728		92834_at						1
103683_at		0	37.3	190.125	5.09718		103683_at						1
95044_at		0	24.95	127.075	5.09319		95044_at						1
93859_at		2.22e-16	16.4	83.5	5.09146		93859_at						1
100412_g_at		0	44.55	226.725	5.08923		100412_g_at						1
161931_r_at		1.03e-14	11.9	60.5	5.08403		161931_r_at						1
95619_at		0	42.725	216.975	5.07841		95619_at						1
93078_at		0	596.075	3021.85	5.06958		93078_at						1
103212_at		0	30.95	156.9	5.06947		103212_at						1
93591_at		0	32.225	162.825	5.05275		93591_at						1
95023_at		0	462.375	2331.12	5.04163		95023_at						1
100012_at		0	73.975	372.8	5.03954		100012_at						1
93729_at		3.7e-14	14.9	75	5.03356		93729_at						1
104249_g_at		0	75.225	378.625	5.03323		104249_g_at						1
97895_f_at		0	48.45	243.675	5.02941		97895_f_at						1
93013_at		0	131.775	661.725	5.02163		93013_at						1
96614_at		0	110.075	552.75	5.02158		96614_at						1
95462_at		0	78.225	391.675	5.00703		95462_at						1
99098_at		0	230.475	1152.12	4.99892		99098_at						1
102812_i_at		0	87.375	436.725	4.99828		102812_i_at						1
98141_at		6.11e-15	13.15	65.7	4.9962		98141_at						1
94362_at		0	84	419.675	4.99613		94362_at						1
92922_at		0	21.225	106.025	4.99529		92922_at						1
97825_at		0	26.55	132.4	4.98682		97825_at						1
102273_at		0	36.8	183.325	4.98166		102273_at						1
93330_at		0	69.8	347.375	4.97672		93330_at						1
101771_r_at		0	104.85	520.775	4.96686		101771_r_at						1
98447_at		0	419	2080.18	4.96462		98447_at						1
93621_at		0	19	94.25	4.96053		93621_at						1
99010_at		0	63.45	314.45	4.95587		99010_at						1
95415_f_at		0	58.125	287.075	4.93892		95415_f_at						1
92969_at		0	40.6	200.325	4.93411		92969_at						1
162469_r_at		0	263.05	1296.1	4.9272		162469_r_at						1
96533_at		0	43.8	215.675	4.92409		96533_at						1
93102_f_at		0	55.825	274.875	4.92387		93102_f_at						1
95661_at		0	187.075	920.55	4.92075		95661_at						1
93604_f_at		0	66.15	325.425	4.9195		93604_f_at						1
98476_at		0	29.825	146.65	4.91702		98476_at						1
96839_at		6.66e-16	27.075	133.025	4.9132		96839_at						1
97987_at		0	144.9	710.6	4.90407		97987_at						1
95137_at		0	59.55	291.875	4.90134		95137_at						1
98001_at		2e-15	17.65	86.35	4.89235		98001_at						1
162272_r_at		2.11e-15	18.625	91.075	4.88993		162272_r_at						1
99598_g_at		0	317.325	1550.6	4.88647		99598_g_at						1
95485_at		0	124.625	608.9	4.88586		95485_at						1
96207_at		0	49.3	240.675	4.88185		96207_at						1
98632_at		0	46	224.25	4.875		98632_at						1
92540_f_at		0	83.7	407.775	4.87186		92540_f_at						1
96295_at		0	101.8	495.775	4.87009		96295_at						1
102658_at		8.5e-14	26.925	131.125	4.87001		102658_at						1
103064_at		2.18e-14	13.425	65.35	4.86778		103064_at						1
95627_at		0	38	184.95	4.86711		95627_at						1
160836_at		0	37.825	184.075	4.86649		160836_at						1
100089_at		0	48.15	234.3	4.86604		100089_at						1
99439_at		0	23.35	113.6	4.8651		99439_at						1
92795_at		1.64e-13	14.875	72.3	4.8605		92795_at						1
98589_at		0	1038.25	5042.77	4.85699		98589_at						1
103514_at		0	38.275	185.7	4.85173		103514_at						1
93206_g_at		0	17.95	87.025	4.84819		93206_g_at						1
95378_at		3.33e-16	23.775	115.25	4.84753		95378_at						1
98042_at		0	19.025	92.175	4.84494		98042_at						1
160105_r_at		7.77e-16	28.15	136.275	4.84103		160105_r_at						1
99633_at		0	50.325	243.5	4.83855		99633_at						1
104296_at		1.39e-14	17.375	84.025	4.83597		104296_at						1
161914_s_at		0	28.95	139.9	4.83247		161914_s_at						1
160253_at		0	215.1	1039.38	4.83205		160253_at						1
98822_at		1.78e-15	46.275	223.575	4.83144		98822_at						1
94542_at		0	24.05	116.05	4.82536		94542_at						1
96354_at		0	66.425	320.3	4.82198		96354_at						1
95052_at		0	37.25	179.6	4.82148		95052_at						1
160424_f_at		0	126.975	611.2	4.81355		160424_f_at						1
94902_at		0	129.675	623.325	4.80682		94902_at						1
161561_r_at		0	123.025	590.875	4.80289		161561_r_at						1
160827_at		0	149.125	716.1	4.80201		160827_at						1
97880_at		0	62.025	297.675	4.79927		97880_at						1
161480_i_at		0	501.8	2405.6	4.79394		161480_i_at						1
93967_at		0	49.275	235.6	4.78133		93967_at						1
102796_at		1.22e-15	15.375	73.5	4.78049		102796_at						1
101484_at		0	162.4	776.05	4.77863		101484_at						1
97722_at		0	125.55	599.825	4.77758		97722_at						1
101015_s_at		2.22e-16	19.475	92.95	4.77279		101015_s_at						1
96151_at		3.33e-16	16.525	78.85	4.77156		96151_at						1
94463_at		0	21.15	100.875	4.7695		94463_at						1
160227_s_at		1.67e-15	15.7	74.875	4.76911		160227_s_at						1
104435_at		0	49.925	238.075	4.76865		104435_at						1
162138_s_at		0	36.75	174.975	4.76122		162138_s_at						1
96056_at		0	94.55	449.85	4.7578		96056_at						1
94270_at		0	169.375	805.2	4.75395		94270_at						1
94839_at		0	87.575	415.8	4.74793		94839_at						1
101014_at		6.17e-13	15.575	73.9	4.74478		101014_at						1
95608_at		0	47.725	226.3	4.74175		95608_at						1
94821_at		0	345.325	1637.35	4.74148		94821_at						1
94381_at		0	83.825	397.35	4.74023		94381_at						1
104606_at		0	29.7	140.65	4.73569		104606_at						1
104305_at		0	32.025	151.3	4.72443		104305_at						1
96768_at		0	85.55	403.475	4.71625		96768_at						1
94561_at		0	60.1	283.325	4.71423		94561_at						1
95806_f_at		0	32.95	155.075	4.70637		95806_f_at						1
95716_at		0	351.675	1653.03	4.70043		95716_at						1
96891_at		0	119.725	562.225	4.69597		96891_at						1
103818_at		0	48.7	228.45	4.69097		103818_at						1
100903_at		0	22.425	105.125	4.68785		100903_at						1
97104_g_at		0	102.175	478.275	4.68094		97104_g_at						1
101019_at		0	62.75	293.725	4.68088		101019_at						1
93043_at		0	62.35	291.475	4.67482		93043_at						1
94464_at		0	32.675	152.5	4.66718		94464_at						1
92624_r_at		0	39.75	185.35	4.66289		92624_r_at						1
95453_f_at		0	119.5	556.5	4.6569		95453_f_at						1
96260_at		0	131.15	609.9	4.6504		96260_at						1
99603_g_at		0	35.675	165.725	4.64541		99603_g_at						1
100702_at		0	18.6	86.4	4.64516		100702_at						1
161392_f_at		1.44e-15	26.75	124.2	4.64299		161392_f_at						1
160659_at		0	24.575	114.025	4.63988		160659_at						1
100404_at		0	174.325	808.475	4.63775		100404_at						1
161378_r_at		0	32.775	151.925	4.63539		161378_r_at						1
101421_at		0	153.85	712.975	4.63422		101421_at						1
93965_r_at		0	19.1	88.5	4.63351		93965_r_at						1
104408_s_at		0	60.55	280.525	4.63295		104408_s_at						1
160789_at		0	115.575	535.25	4.63119		160789_at						1
97203_at		0	96.875	447.85	4.62297		97203_at						1
96886_at		0	52.1	240.775	4.6214		96886_at						1
97336_at		1.22e-15	17.4	80.4	4.62069		97336_at						1
103027_at		0	43.1	198.175	4.59803		103027_at						1
101585_at		0	67.925	312.3	4.59772		101585_at						1
104658_at		0	22.65	104.125	4.59713		104658_at						1
104561_at		0	32.875	151.075	4.59544		104561_at						1
93681_at		3.94e-14	18.575	85.35	4.59489		93681_at						1
96272_at		0	57.625	264.725	4.59393		96272_at						1
160286_at		0	38.275	175.75	4.59177		160286_at						1
102813_f_at		0	55.175	253.25	4.58994		102813_f_at						1
97843_at		0	77.5	354.9	4.57935		97843_at						1
93187_at		0	45.225	206.95	4.57601		93187_at						1
97957_at		0	31.475	144	4.57506		97957_at						1
96562_at		4.7e-14	21.15	96.75	4.57447		96562_at						1
93324_at		0	78.4	357.95	4.56569		93324_at						1
103877_at		0	65.075	297.075	4.56512		103877_at						1
102815_at		0	50.525	230.4	4.56012		102815_at						1
103673_at		0	46.45	211.75	4.55867		103673_at						1
101030_at		0	169.175	770.975	4.55726		101030_at						1
99350_at		0	19.825	90.325	4.55612		99350_at						1
98027_at		0	53.35	243.025	4.5553		98027_at						1
97937_at		0	20.8	94.625	4.54928		97937_at						1
96269_at		1.11e-16	59.3	269.7	4.54806		96269_at						1
102821_s_at		0	284.8	1293.7	4.54249		102821_s_at						1
160697_at		3.33e-16	29.45	133.775	4.54244		160697_at						1
93999_at		0	122.625	556.775	4.54047		93999_at						1
97349_at		0	44.325	201.225	4.53976		97349_at						1
94057_g_at		0	2781.18	12610.1	4.53409		94057_g_at						1
103751_at		0	34.6	156.675	4.52818		103751_at						1
96416_f_at		0	47.225	213.825	4.52779		96416_f_at						1
101389_at		0	75.975	343.5	4.52122		101389_at						1
103202_at		0	31.95	144.45	4.52113		103202_at						1
96947_at		0	178.075	803.125	4.51004		96947_at						1
99586_at		0	708.6	3194.57	4.50829		99586_at						1
103251_at		2.48e-13	17.725	79.75	4.49929		103251_at						1
92259_at		0	60.55	272.125	4.49422		92259_at						1
101712_at		0	33.875	151.8	4.48118		101712_at						1
95074_at		0	46.875	209.9	4.47787		95074_at						1
104334_at		1.49e-13	20.225	90.525	4.4759		104334_at						1
94997_at		0	28.375	126.975	4.47489		94997_at						1
95474_at		3.33e-16	45.825	205	4.47354		95474_at						1
98056_at		0	91.275	408.125	4.47138		98056_at						1
104056_at		0	53.475	238.8	4.46564		104056_at						1
102786_at		0	124.525	555.95	4.46457		102786_at						1
103969_at		0	33.45	149.225	4.46114		103969_at						1
100466_f_at		0	135.05	602.15	4.45872		100466_f_at						1
98355_at		0	87.275	389.125	4.45861		98355_at						1
103709_at		0	251.425	1120.55	4.4568		103709_at						1
103386_at		6.1e-14	15.175	67.55	4.4514		103386_at						1
96552_at		6.77e-13	22.225	98.8	4.44544		96552_at						1
100603_at		5.18e-13	16.125	71.675	4.44496		100603_at						1
104284_at		0	95.2	422.575	4.43881		104284_at						1
93327_at		0	60.875	269.95	4.4345		93327_at						1
96037_at		0	227.15	1006.88	4.43264		96037_at						1
160731_at		0	40.1	177.475	4.42581		160731_at						1
92365_at		9.29e-14	15.625	69.15	4.4256		92365_at						1
103790_at		0	61.825	273.375	4.42175		103790_at						1
95030_at		0	110.05	486.55	4.42117		95030_at						1
93354_at		0	110.075	486.575	4.4204		93354_at						1
102196_at		1.54e-14	23.275	102.675	4.41139		102196_at						1
92223_at		0	192.6	848.925	4.40771		92223_at						1
95618_at		0	100.6	442.5	4.39861		95618_at						1
96542_at		0	554.975	2439.82	4.39628		96542_at						1
94753_at		1.93e-14	11.475	50.425	4.39434		94753_at						1
103816_at		0	161.95	711.65	4.39426		103816_at						1
104063_at		1.11e-16	20.65	90.6	4.38741		104063_at						1
99672_at		0	29.625	129.95	4.3865		99672_at						1
104482_at		0	41.125	180.175	4.38116		104482_at						1
96841_at		5.75e-14	57.4	251.1	4.37456		96841_at						1
94259_at		0	36.675	160.35	4.37219		94259_at						1
100513_at		3.33e-15	30.775	134.35	4.36556		100513_at						1
101065_at		0	86.775	378.675	4.36387		101065_at						1
160461_f_at		0	99.05	432.075	4.36219		160461_f_at						1
96237_at		0	122.7	535.175	4.36165		96237_at						1
160979_at		5.11e-15	27.375	119.225	4.35525		160979_at						1
98459_at		0	25.875	112.65	4.35362		98459_at						1
160812_at		0	37.325	162.425	4.35164		160812_at						1
98507_at		0	42.85	186.3	4.34772		98507_at						1
96008_at		0	501.25	2179.18	4.34748		96008_at						1
95611_at		0	643.575	2797.57	4.34693		95611_at						1
93095_at		0	48.325	209.925	4.34402		93095_at						1
96913_at		0	272	1181.33	4.34311		96913_at						1
93971_f_at		0	32.6	141.5	4.34049		93971_f_at						1
94465_g_at		0	22.625	98.075	4.33481		94465_g_at						1
160491_at		0	25.65	111.1	4.33138		160491_at						1
94872_at		0	140.05	606.575	4.33113		94872_at						1
102841_at		1.45e-14	19.8	85.7	4.32828		102841_at						1
96791_at		0	134.4	581.65	4.32775		96791_at						1
92586_at		0	62.525	270.55	4.32707		92586_at						1
93987_f_at		0	445.725	1928.1	4.32576		93987_f_at						1
96095_i_at		0	22.8	98.625	4.32566		96095_i_at						1
98044_at		0	43.925	189.975	4.32499		98044_at						1
160592_at		0	49.65	214.55	4.32125		160592_at						1
161907_s_at		3.49e-13	48.3	208.65	4.31988		161907_s_at						1
103345_at		0	67.55	291.8	4.31976		103345_at						1
103963_f_at		3.59e-14	25.2	108.8	4.31746		103963_f_at						1
95635_g_at		4.79e-13	25.15	108.475	4.31312		95635_g_at						1
99059_at		1.89e-15	20.35	87.75	4.31204		99059_at						1
92793_at		0	61.55	265.25	4.3095		92793_at						1
95507_at		0	95.725	412.25	4.30661		95507_at						1
100959_at		0	231.475	996.325	4.30424		100959_at						1
94024_at		0	38.95	167.625	4.30359		94024_at						1
99514_at		0	30.45	130.975	4.30131		99514_at						1
101515_at		0	54.625	234.95	4.30114		101515_at						1
101995_at		0	259.6	1116.45	4.30065		101995_at						1
92391_at		0	47.45	204.05	4.30032		92391_at						1
94813_at		0	74.1	318.6	4.2996		94813_at						1
93534_at		0	571.55	2457.43	4.29958		93534_at						1
160963_at		0	30.675	131.8	4.29666		160963_at						1
101060_at		3.33e-16	106.125	455.1	4.28834		101060_at						1
160210_at		0	26.75	114.7	4.28785		160210_at						1
94299_at		0	60.075	257.55	4.28714		94299_at						1
100344_at		1.11e-16	74.6	319.5	4.28284		100344_at						1
161469_r_at		0	59.25	253.725	4.28228		161469_r_at						1
101856_at		3.66e-15	26.525	113.4	4.27521		101856_at						1
97313_at		0	71.8	306.775	4.27263		97313_at						1
99621_s_at		0	28.125	120.1	4.27022		99621_s_at						1
161156_r_at		0	82.15	350.75	4.26963		161156_r_at						1
99602_at		0	45.65	194.8	4.26725		99602_at						1
94485_at		0	88.6	378.025	4.26665		94485_at						1
99127_at		0	97.45	415.725	4.26603		99127_at						1
104168_at		0	17.6	75.075	4.26562		104168_at						1
97444_at		0	145.325	619.5	4.26286		97444_at						1
103498_at		8.42e-13	17.15	73.05	4.25948		103498_at						1
94852_at		0	40.525	172.6	4.2591		94852_at						1
93383_at		1.25e-14	30.9	131.575	4.25809		93383_at						1
96090_g_at		0	81.375	346.4	4.25684		96090_g_at						1
102375_at		0	31.175	132.575	4.25261		102375_at						1
96763_at		1.22e-15	16.65	70.8	4.25225		96763_at						1
104148_at		0	129.125	548.95	4.25131		104148_at						1
99185_at		0	61.75	262.225	4.24656		99185_at						1
93720_at		0	85.45	362.675	4.24429		93720_at						1
95712_at		5.47e-13	20.25	85.9	4.24198		95712_at						1
99422_at		0	42.825	181.575	4.23993		99422_at						1
92608_at		0	73.025	309.575	4.2393		92608_at						1
97684_at		0	23.8	100.85	4.23739		97684_at						1
101165_at		0	73.05	309.225	4.23306		101165_at						1
102012_at		0	76.45	323.325	4.22923		102012_at						1
102861_at		0	35.2	148.725	4.22514		102861_at						1
94289_r_at		0	36.625	154.575	4.22048		94289_r_at						1
94068_at		0	455	1919.65	4.21901		94068_at						1
92418_at		0	46.875	197.575	4.21493		92418_at						1
98451_at		0	22.825	96.2	4.21468		98451_at						1
93264_at		0	417.05	1755.55	4.20945		93264_at						1
100213_f_at		0	3739.35	15740.2	4.20935		100213_f_at						1
160379_at		0	28.8	121.15	4.2066		160379_at						1
99597_at		0	89.925	377.925	4.20267		99597_at						1
95733_at		0	142.925	600.45	4.20115		95733_at						1
96764_at		1.11e-16	67.675	284.275	4.20059		96764_at						1
161816_r_at		0	136.1	571.55	4.19949		161816_r_at						1
101002_at		0	116.825	490.375	4.19752		101002_at						1
94004_at		0	29.025	121.775	4.19552		94004_at						1
104292_at		0	29.225	122.525	4.19247		104292_at						1
94456_at		0	51.05	214.025	4.19246		94456_at						1
100571_at		0	54.45	228.2	4.191		100571_at						1
97383_at		0	89.025	372.6	4.18534		97383_at						1
93775_at		0	291.15	1217.9	4.18307		93775_at						1
104598_at		1.11e-16	62.175	260.05	4.18255		104598_at						1
95063_at		2.22e-16	19.275	80.6	4.18158		95063_at						1
93562_at		0	158.65	663.325	4.18106		93562_at						1
95978_at		0	16.525	69.075	4.18003		95978_at						1
96748_i_at		0	23.625	98.65	4.17566		96748_i_at						1
101054_at		0	395.675	1652	4.17514		101054_at						1
95986_at		1.11e-16	25.65	107	4.17154		95986_at						1
99444_at		0	70.775	294.65	4.16319		99444_at						1
93594_r_at		0	51.475	214.2	4.16124		93594_r_at						1
97903_at		0	52.8	219.625	4.15956		97903_at						1
97458_at		0	113.9	473.7	4.15891		97458_at						1
162500_f_at		7.77e-16	24.35	101.25	4.15811		162500_f_at						1
101769_at		0	25.7	106.75	4.1537		101769_at						1
98593_at		0	111.4	462.7	4.1535		98593_at						1
101226_at		1.52e-13	16.1	66.85	4.15217		101226_at						1
102021_at		0	76.65	317.9	4.14742		102021_at						1
101106_at		0	45.4	188.15	4.14427		101106_at						1
95688_at		0	90.175	373.35	4.14028		95688_at						1
160194_at		0	197.1	815.825	4.13914		160194_at						1
93017_at		4.11e-15	31.6	130.775	4.13845		93017_at						1
92256_at		0	46.6	192.75	4.13627		92256_at						1
103054_at		0	74.7	308.625	4.13153		103054_at						1
103435_at		0	35.375	146.125	4.13074		103435_at						1
98587_at		0	46.15	190.5	4.12784		98587_at						1
92756_r_at		0	109.775	452.975	4.12639		92756_r_at						1
94461_at		0	75.2	310.3	4.12633		94461_at						1
94948_at		0	40.975	169.075	4.1263		94948_at						1
93556_at		1.11e-16	47.35	195.35	4.12566		93556_at						1
96331_at		0	50.775	209.275	4.12161		96331_at						1
95282_at		0	268.3	1105.72	4.12123		95282_at						1
99596_f_at		0	506.925	2088.2	4.11935		99596_f_at						1
98099_at		1.22e-15	29.725	122.175	4.11018		98099_at						1
104092_at		4.04e-13	22.7	93.25	4.10793		104092_at						1
93887_at		1.02e-13	18.775	77.1	4.10652		93887_at						1
94967_at		0	41.325	169.55	4.10284		94967_at						1
96506_at		0	47.725	195.775	4.10215		96506_at						1
99577_at		0	48.975	200.825	4.10056		99577_at						1
95417_at		2.22e-16	36.375	149.15	4.10034		95417_at						1
101300_at		1.99e-13	20.375	83.475	4.09693		101300_at						1
94325_at		0	69.35	283.85	4.09301		94325_at						1
100718_at		0	275.525	1126.95	4.09019		100718_at						1
92263_at		4.44e-16	21.15	86.5	4.08983		92263_at						1
103736_at		0	49.925	204	4.08613		103736_at						1
101593_at		0	45.225	184.75	4.08513		101593_at						1
95069_at		0	97.825	399.275	4.08152		95069_at						1
96343_at		0	152.1	619.025	4.06986		96343_at						1
92262_at		1.4e-14	47.65	193.45	4.05981		92262_at						1
101083_s_at		1.07e-14	28.075	113.975	4.05966		101083_s_at						1
103669_at		0	25.025	101.475	4.05495		103669_at						1
96263_at		8.4e-14	35.05	142.025	4.05207		96263_at						1
103994_at		0	47.5	192.1	4.04421		103994_at						1
98038_at		0	86.525	349.525	4.03958		98038_at						1
97839_at		0	104.9	423.65	4.03861		97839_at						1
102099_f_at		0	36.475	147.225	4.03633		102099_f_at						1
101929_at		0	122.175	492.75	4.03315		101929_at						1
104746_at		1.79e-14	21.075	84.975	4.03203		104746_at						1
97521_at		0	29.05	117.075	4.03012		97521_at						1
96318_at		0	141.6	570.5	4.02895		96318_at						1
160275_at		0	336.35	1354.15	4.02601		160275_at						1
160633_at		0	52.55	211.55	4.02569		160633_at						1
96096_f_at		0	51.225	206.2	4.02538		96096_f_at						1
160234_at		6.71e-14	22	88.475	4.02159		160234_at						1
93066_at		0	146.925	590.825	4.02127		93066_at						1
98492_at		0	66.5	267.075	4.01617		98492_at						1
104153_at		0	61.175	245.525	4.01349		104153_at						1
162023_f_at		0	23.975	96.125	4.00938		162023_f_at						1
93467_at		0	28.85	115.525	4.00433		93467_at						1
96876_at		0	413.025	1653	4.00218		96876_at						1
100091_at		0	263.575	1054.58	4.00104		100091_at						1
97885_at		0	488.75	1952	3.99386		97885_at						1
103761_at		0	17.1	68.275	3.99269		103761_at						1
104363_at		2.09e-14	30.225	120.65	3.99173		104363_at						1
103087_at		0	21.95	87.525	3.98747		103087_at						1
101047_at		0	167.3	666.375	3.98311		101047_at						1
96569_at		0	57.325	228.325	3.98299		96569_at						1
102316_at		0	48.825	194.35	3.98054		102316_at						1
101502_at		9.47e-13	43.125	171.525	3.97739		101502_at						1
94063_at		0	71.3	282.9	3.96774		94063_at						1
103873_i_at		0	29.85	118.275	3.96231		103873_i_at						1
96594_at		0	62.2	246.4	3.96141		96594_at						1
95743_at		1.11e-15	36.625	145.075	3.96109		95743_at						1
103809_r_at		6.22e-15	35.075	138.8	3.95723		103809_r_at						1
97924_at		0	80.025	316.675	3.9572		97924_at						1
101514_at		0	43.2	170.875	3.95544		101514_at						1
93364_at		0	59.25	233.4	3.93924		93364_at						1
161327_f_at		0	288.55	1136.53	3.93875		161327_f_at						1
160832_at		0	46.45	182.9	3.93757		160832_at						1
93180_at		5.22e-15	17.575	69.2	3.93741		93180_at						1
101954_at		1.11e-16	104.475	411.25	3.93635		101954_at						1
98531_g_at		0	213.775	841.2	3.93498		98531_g_at						1
94008_at		1.57e-14	20.425	80.35	3.9339		94008_at						1
162077_f_at		0	166.3	653.3	3.92844		162077_f_at						1
98427_s_at		0	66.7	261.8	3.92504		98427_s_at						1
104146_at		3.33e-16	25.225	99	3.92468		104146_at						1
162026_r_at		4.85e-14	29.425	115.45	3.92353		162026_r_at						1
100155_at		2.22e-16	61.075	239.625	3.92345		100155_at						1
97224_at		0	57.975	227.275	3.92022		97224_at						1
161576_f_at		0	24.6	96.425	3.91972		161576_f_at						1
99076_at		4.11e-15	41.675	163.275	3.91782		99076_at						1
93011_at		0	142.625	557.75	3.9106		93011_at						1
103817_at		0	103.925	406.375	3.91027		103817_at						1
103895_at		2.78e-14	25.7	100.475	3.90953		103895_at						1
93606_s_at		0	29.15	113.85	3.90566		93606_s_at						1
98956_at		0	364.15	1421.53	3.90368		98956_at						1
99896_at		1.11e-16	20.05	78.2	3.90025		99896_at						1
103428_at		0	53.525	208.725	3.89958		103428_at						1
100005_at		0	68.725	267.975	3.89924		100005_at						1
98104_at		0	242.7	945.625	3.89627		98104_at						1
101684_r_at		8.7e-14	42.075	163.775	3.89245		101684_r_at						1
162428_i_at		0	81.025	315.2	3.89016		162428_i_at						1
102384_at		6.88e-15	27.825	108.225	3.88949		102384_at						1
101877_at		0	114.075	443.65	3.88911		101877_at						1
160291_at		0	255.325	991.625	3.88378		160291_at						1
99491_at		0	82.875	321.85	3.88356		99491_at						1
95295_s_at		5.55e-16	33.275	129.125	3.88054		95295_s_at						1
100345_f_at		0	383.475	1487.95	3.88017		100345_f_at						1
97125_f_at		0	204.25	792.225	3.8787		97125_f_at						1
96925_at		0	42.05	163.025	3.87693		96925_at						1
93472_at		0	115.925	449.35	3.87621		93472_at						1
97268_i_at		0	310.625	1203.5	3.87445		97268_i_at						1
103031_g_at		0	92.675	359.05	3.87429		103031_g_at						1
93798_at		0	167.875	650.3	3.87372		93798_at						1
98149_s_at		4.98e-13	19.525	75.625	3.87324		98149_s_at						1
101486_at		0	90.35	349.75	3.87106		101486_at						1
98562_at		0	230.9	892.325	3.86455		98562_at						1
104648_at		3.2e-14	25.075	96.9	3.86441		104648_at						1
95502_at		5.55e-16	75.925	293.3	3.86302		95502_at						1
95530_at		0	35.4	136.7	3.86158		95530_at						1
95092_at		0	41.175	158.975	3.86096		95092_at						1
160655_at		0	25.35	97.875	3.86095		160655_at						1
100944_at		0	38.75	149.5	3.85806		100944_at						1
93486_at		0	142.925	551.4	3.85797		93486_at						1
92471_i_at		5.57e-14	40.525	156.175	3.85379		92471_i_at						1
161363_r_at		0	36.525	140.7	3.85216		161363_r_at						1
103646_at		0	92.525	356.25	3.85031		103646_at						1
92592_at		0	608.85	2343.85	3.84963		92592_at						1
95984_at		3.44e-15	16.85	64.8	3.8457		95984_at						1
102231_at		0	175.15	673.525	3.84542		102231_at						1
104717_at		0	51.675	198.3	3.83745		104717_at						1
162032_f_at		0	184.175	705.85	3.8325		162032_f_at						1
98121_at		0	64.375	246.625	3.83107		98121_at						1
93332_at		0	38.2	146.325	3.8305		93332_at						1
101510_at		0	112.325	430.1	3.82907		101510_at						1
101104_at		0	35.7	136.5	3.82353		101104_at						1
97998_at		0	19.875	75.925	3.82013		97998_at						1
99015_at		0	53.25	203.375	3.81925		99015_at						1
97247_at		0	110.95	423.625	3.81816		97247_at						1
92636_f_at		0	287.2	1095.78	3.81537		92636_f_at						1
94375_at		0	77.475	295.225	3.81058		94375_at						1
93143_at		0	38.25	145.75	3.81046		93143_at						1
98931_at		0	58.2	221.75	3.81014		98931_at						1
93451_at		4.44e-16	19.9	75.8	3.80905		93451_at						1
95020_at		0	53.925	205.4	3.80899		95020_at						1
104118_at		0	45.65	173.75	3.80613		104118_at						1
101948_at		1.14e-13	24.075	91.625	3.80582		101948_at						1
160158_at		0	35.825	136.225	3.80251		160158_at						1
99421_at		0	65.175	247.825	3.80245		99421_at						1
93754_at		0	215.575	819.2	3.80007		93754_at						1
100717_at		2.91e-14	38.625	146.725	3.79871		100717_at						1
99610_at		0	44.9	170.55	3.79844		99610_at						1
101101_at		0	67.725	256.75	3.79107		101101_at						1
161367_f_at		0	29.725	112.675	3.79058		161367_f_at						1
161025_f_at		0	53.475	202.625	3.78915		161025_f_at						1
101757_at		4.22e-15	53.325	201.875	3.78575		101757_at						1
101069_g_at		0	132.725	502.4	3.78527		101069_g_at						1
104633_at		0	81.6	308.75	3.7837		104633_at						1
100977_at		0	37.425	141.6	3.78357		100977_at						1
101004_f_at		4.72e-14	53.875	203.625	3.77958		101004_f_at						1
94255_g_at		0	101.45	383.375	3.77896		94255_g_at						1
98778_at		5.28e-13	23.75	89.75	3.77895		98778_at						1
96049_at		0	239.575	905.25	3.77857		96049_at						1
100084_at		1.67e-15	61.975	234.175	3.77854		100084_at						1
95095_at		0	76.725	289.9	3.77843		95095_at						1
92287_at		8.62e-13	33.975	128.35	3.77778		92287_at						1
103275_at		0	42.125	159.125	3.77745		103275_at						1
102767_at		0	97.95	369.85	3.77591		102767_at						1
99849_at		0	369.025	1393.28	3.77556		99849_at						1
160693_at		9.99e-16	53.15	200.6	3.77422		160693_at						1
98143_at		2.22e-16	32.875	124	3.77186		98143_at						1
99628_at		0	120.725	454.925	3.76828		99628_at						1
92408_at		1.94e-14	28.35	106.75	3.76543		92408_at						1
93501_f_at		0	98.975	372.55	3.76408		93501_f_at						1
97200_f_at		0	124.95	470.075	3.7621		97200_f_at						1
101398_at		0	71.875	270.375	3.76174		101398_at						1
94931_at		0	77.25	290.35	3.75858		94931_at						1
97390_at		0	42.65	160.05	3.75264		97390_at						1
101447_at		0	28.75	107.825	3.75043		101447_at						1
92473_at		0	86.25	323.425	3.74986		92473_at						1
95026_at		0	31.325	117.275	3.74381		95026_at						1
98254_f_at		0	1137.88	4259.8	3.74364		98254_f_at						1
102332_at		0	59.9	224.225	3.74332		102332_at						1
95059_at		0	163.55	611.825	3.7409		95059_at						1
101984_at		0	285.45	1067.38	3.73927		101984_at						1
104697_at		2.22e-16	32.7	122.225	3.73777		104697_at						1
95096_at		0	60.4	225.55	3.73427		95096_at						1
96743_at		0	56.95	212.625	3.73354		96743_at						1
99052_at		0	35.775	133.475	3.73096		99052_at						1
95620_at		0	139.55	520.425	3.72931		95620_at						1
102000_f_at		0	416.725	1553.42	3.7277		102000_f_at						1
97445_at		0	30.375	113.225	3.72757		97445_at						1
104741_at		0	77.275	287.95	3.7263		104741_at						1
103654_at		0	56.925	211.95	3.72332		103654_at						1
162440_r_at		0	273.175	1016.15	3.71978		162440_r_at						1
104469_at		1.74e-13	20.75	77.175	3.71928		104469_at						1
161683_r_at		2.22e-16	53.725	199.775	3.71847		161683_r_at						1
101050_at		0	101.825	378.375	3.71593		101050_at						1
101578_f_at		6.66e-15	112.8	419.05	3.71498		101578_f_at						1
100948_at		0	35.225	130.8	3.71327		100948_at						1
104313_at		0	232.125	861.7	3.71222		104313_at						1
98454_at		0	55.725	206.475	3.70525		98454_at						1
161522_i_at		7.77e-16	37.625	139.25	3.701		161522_i_at						1
101027_s_at		6.66e-16	62.125	229.825	3.6994		101027_s_at						1
97222_at		1.11e-16	54.85	202.9	3.69918		97222_at						1
93365_s_at		0	104.65	386.875	3.69685		93365_s_at						1
96818_at		1.44e-15	33.475	123.575	3.69156		96818_at						1
160306_at		0	1234.5	4552.08	3.68738		160306_at						1
160465_at		1.68e-14	24.525	90.425	3.68705		160465_at						1
93924_f_at		5.55e-16	39.25	144.65	3.68535		93924_f_at						1
93111_at		0	76.4	281.55	3.68521		93111_at						1
96976_f_at		0	51.375	189.15	3.68175		96976_f_at						1
100428_at		0	71.475	263.075	3.68066		100428_at						1
99559_at		0	31.375	115.45	3.67968		99559_at						1
96838_at		1.48e-13	40.875	150.4	3.67951		96838_at						1
92598_at		0	162.575	597.875	3.67753		92598_at						1
96255_at		0	49	180.175	3.67704		96255_at						1
92542_at		0	184.1	676.9	3.67681		92542_at						1
94208_at		0	125.75	462.05	3.67435		94208_at						1
160455_s_at		0	165.1	606.375	3.67277		160455_s_at						1
161304_r_at		0	106.825	391.175	3.66183		161304_r_at						1
99641_at		1.64e-14	24.825	90.85	3.65962		99641_at						1
96058_s_at		0	165.875	606.8	3.65818		96058_s_at						1
96738_at		0	40.675	148.65	3.65458		96738_at						1
161997_f_at		1.89e-15	53.2	194.2	3.65038		161997_f_at						1
101906_at		1.11e-16	49.4	180.175	3.64727		101906_at						1
161648_at		0	114.55	417.675	3.64622		161648_at						1
93459_s_at		0	155.15	565.225	3.64309		93459_s_at						1
160337_at		8.88e-16	82.9	302	3.64294		160337_at						1
104095_at		0	129.125	469.55	3.6364		104095_at						1
160780_at		0	39.25	142.675	3.63503		160780_at						1
93830_at		0	117.675	427.625	3.63395		93830_at						1
104451_at		0	30.375	110.35	3.63292		104451_at						1
160189_at		2.22e-15	98.075	355.65	3.62631		160189_at						1
100998_at		0	115.7	419.525	3.62597		100998_at						1
92829_at		0	129.275	468.25	3.62212		92829_at						1
103580_at		0	111.9	405.275	3.62176		103580_at						1
160964_at		0	60.625	218.8	3.60907		160964_at						1
101551_s_at		6.66e-16	23.425	84.5	3.60726		101551_s_at						1
160270_at		0	164.9	594.425	3.60476		160270_at						1
161655_at		7.35e-14	17.75	63.975	3.60423		161655_at						1
161984_f_at		0	79.3	285.275	3.59741		161984_f_at						1
95745_g_at		0	82.05	295.15	3.5972		95745_g_at						1
94282_at		0	81.75	293.975	3.59602		94282_at						1
98504_at		5.55e-16	36.45	131.025	3.59465		98504_at						1
104083_at		0	93.1	334.35	3.5913		104083_at						1
99613_at		3.44e-14	56.65	203.375	3.59003		99613_at						1
96112_at		0	137.65	494	3.58881		96112_at						1
160371_at		0	142.45	511	3.58722		160371_at						1
96773_at		0	88.375	316.95	3.58642		96773_at						1
93081_at		0	123	440.75	3.58333		93081_at						1
103069_at		0	25.25	90.425	3.58119		103069_at						1
101554_at		0	176.3	630.7	3.57742		101554_at						1
99940_at		0	32.525	116.275	3.57494		99940_at						1
97918_at		0	65.8	235.15	3.57371		97918_at						1
94308_at		4.33e-15	60.175	214.95	3.57208		94308_at						1
101445_at		7.77e-16	95.4	340.575	3.56997		101445_at						1
93104_at		0	50.95	181.75	3.56722		93104_at						1
98553_at		0	159.3	568.125	3.56638		98553_at						1
104390_at		0	48.025	171.175	3.56429		104390_at						1
102056_f_at		0	50.15	178.425	3.55783		102056_f_at						1
95886_g_at		2.13e-13	25.675	91.3	3.55599		95886_g_at						1
97890_at		2.22e-16	74.6	265.225	3.55529		97890_at						1
94897_at		0	215.1	764.7	3.55509		94897_at						1
160482_at		0	105.55	375.1	3.55377		160482_at						1
101344_at		1.11e-16	45.975	163.35	3.55302		101344_at						1
93039_at		1.07e-13	33.675	119.625	3.55234		93039_at						1
160149_at		0	63.5	225.4	3.54961		160149_at						1
97423_at		0	69.95	248.075	3.54646		97423_at						1
94324_f_at		2.04e-13	110.3	390.85	3.54352		94324_f_at						1
92460_at		1.22e-15	36.7	130	3.54223		92460_at						1
100935_at		0	78.825	279.125	3.54107		100935_at						1
161980_f_at		1.17e-13	32.225	113.875	3.53375		161980_f_at						1
104766_at		0	100.7	355.725	3.53252		104766_at						1
161819_f_at		1.11e-16	98.825	348.9	3.53048		161819_f_at						1
160496_s_at		1.11e-16	40.3	141.95	3.52233		160496_s_at						1
93047_at		5.22e-15	39.975	140.725	3.52033		93047_at						1
96859_at		4.22e-15	334.95	1178.95	3.51978		96859_at						1
96240_at		0	47.175	165.825	3.5151		96240_at						1
95046_s_at		0	88.45	310.875	3.5147		95046_s_at						1
97869_at		0	42.075	147.75	3.51159		97869_at						1
93083_at		0	175.35	615.675	3.51112		93083_at						1
161895_s_at		1.11e-16	114.45	401.8	3.5107		161895_s_at						1
103416_at		0	101.925	357.75	3.50993		103416_at						1
104200_at		0	65.5	229.825	3.50878		104200_at						1
93246_at		9.1e-15	20.6	72.225	3.50607		93246_at						1
97004_at		0	74.55	261.225	3.50402		97004_at						1
160317_at		0	81.375	285.05	3.50292		160317_at						1
95511_at		0	82.875	290.125	3.50075		95511_at						1
103394_at		3.57e-13	36.175	126.625	3.50035		103394_at						1
99825_at		0	40.45	141.4	3.49567		99825_at						1
93548_at		0	294.25	1026.97	3.49014		93548_at						1
92786_at		0	44.65	155.775	3.4888		92786_at						1
101487_f_at		0	2661.8	9283.62	3.48772		101487_f_at						1
96206_at		1.11e-16	29.6	103.175	3.48564		96206_at						1
98512_at		6.76e-13	25.85	90.05	3.48356		98512_at						1
97358_at		3.33e-15	33.875	117.85	3.47897		97358_at						1
97681_f_at		1.78e-15	51.275	178.275	3.47684		97681_f_at						1
99085_at		1.14e-14	55.55	192.9	3.47255		99085_at						1
94910_at		1.11e-16	25.65	89.025	3.47076		94910_at						1
92281_at		0	39.4	136.725	3.47018		92281_at						1
92805_s_at		4.31e-14	87.425	303.225	3.4684		92805_s_at						1
96883_at		0	257.675	893.125	3.46609		96883_at						1
99087_at		0	105.625	365.45	3.45988		99087_at						1
162337_f_at		0	27.45	94.925	3.45811		162337_f_at						1
160406_at		0	62.875	217.35	3.45686		160406_at						1
96530_at		0	89.3	308.575	3.45549		96530_at						1
97824_at		0	137.775	475.125	3.44856		97824_at						1
102225_at		9.16e-13	20.625	71.05	3.44485		102225_at						1
95302_at		1.11e-16	32.55	112.075	3.44316		95302_at						1
100755_at		1.61e-14	29.875	102.85	3.44268		100755_at						1
97535_at		0	80.8	278.1	3.44183		97535_at						1
104320_at		0	216.1	743.55	3.44077		104320_at						1
94784_at		1.8e-13	23.2	79.825	3.44073		94784_at						1
161995_r_at		0	105.675	363.4	3.43885		161995_r_at						1
95654_at		0	125.625	431.575	3.43542		95654_at						1
101072_at		0	411.7	1413.92	3.43436		101072_at						1
160668_at		0	67.85	232.8	3.4311		160668_at						1
93117_at		0	178.725	613.2	3.43097		93117_at						1
94304_at		0	245.975	843.825	3.43053		94304_at						1
99668_at		0	198.125	679.575	3.43003		99668_at						1
98953_at		0	77.825	266.7	3.42692		98953_at						1
97515_at		0	116.625	399.3	3.42379		97515_at						1
93673_at		1.11e-16	43.3	148.25	3.42379		93673_at						1
99082_at		0	37.675	128.925	3.42203		99082_at						1
92866_at		0	311.875	1067.17	3.4218		92866_at						1
92830_s_at		0	78.325	267.9	3.42036		92830_s_at						1
104340_at		4.74e-13	40.7	139.15	3.41892		104340_at						1
98927_at		0	71.75	245.25	3.41812		98927_at						1
103013_at		0	59.475	203.175	3.41614		103013_at						1
98525_f_at		5.55e-16	516.075	1762.67	3.41554		98525_f_at						1
98455_at		2.19e-14	47.05	160.575	3.41286		98455_at						1
92816_r_at		0	76.075	259.6	3.41242		92816_r_at						1
100134_at		0	224.45	765.65	3.41123		100134_at						1
99397_at		1.11e-16	27.075	92.3	3.40905		99397_at						1
99160_s_at		0	216.75	738.8	3.40854		99160_s_at						1
162089_r_at		0	366.2	1248.1	3.40825		162089_r_at						1
101897_g_at		0	177.45	603.425	3.40054		101897_g_at						1
104210_at		1.33e-15	21.55	73.225	3.39791		104210_at						1
160848_at		0	47.25	160.55	3.39788		160848_at						1
102096_f_at		1.11e-16	61.85	210.15	3.39774		102096_f_at						1
94819_f_at		0	179.65	609.9	3.39493		94819_f_at						1
101409_at		0	41.6	141.025	3.39002		101409_at						1
96124_at		0	44.15	149.65	3.38958		96124_at						1
99143_at		0	236.175	800.3	3.38859		99143_at						1
93509_at		0	40.5	137.2	3.38765		93509_at						1
162292_r_at		0	150.125	508.5	3.38718		162292_r_at						1
96708_at		0	317.85	1076.4	3.3865		96708_at						1
96165_at		0	65.6	222.075	3.38529		96165_at						1
160335_at		2.82e-13	62.7	212.2	3.38437		160335_at						1
97972_at		2.98e-14	22.1	74.7	3.38009		97972_at						1
97928_at		0	57.475	194.25	3.37973		97928_at						1
103555_at		0	218.15	736.575	3.37646		103555_at						1
103057_at		3.79e-13	31.225	105.425	3.3763		103057_at						1
103637_at		0	101.925	343.75	3.37258		103637_at						1
96627_at		0	57.775	194.775	3.37127		96627_at						1
100062_at		4.83e-13	23.875	80.45	3.36963		100062_at						1
101634_at		0	354.525	1194.22	3.36852		101634_at						1
93994_at		0	258.325	870.05	3.36804		93994_at						1
97808_at		0	72.425	243.825	3.36659		97808_at						1
94489_at		0	283.8	955.15	3.36557		94489_at						1
99180_at		0	60.325	202.925	3.36386		99180_at						1
160386_at		0	176.725	594.3	3.36285		160386_at						1
104433_at		0	94.55	317.925	3.36251		104433_at						1
98085_f_at		0	1983.5	6669.4	3.36244		98085_f_at						1
99144_s_at		0	87.175	292.9	3.35991		99144_s_at						1
99372_at		9.66e-15	61.825	207.725	3.35989		99372_at						1
92637_at		0	360.4	1210.83	3.35967		92637_at						1
102352_at		6.66e-16	29.125	97.7	3.35451		102352_at						1
97990_at		0	158.175	530.55	3.3542		97990_at						1
104714_at		0	72.675	243.65	3.3526		104714_at						1
98499_s_at		1.24e-13	32.8	109.95	3.35213		98499_s_at						1
94492_at		0	484.875	1624.65	3.35066		94492_at						1
96266_at		0	105.75	354.275	3.35012		96266_at						1
104760_at		0	84.55	283.1	3.34831		104760_at						1
160362_at		0	120.875	404.6	3.34726		160362_at						1
104343_f_at		0	54.2	181.375	3.3464		104343_f_at						1
99123_s_at		0	135.65	453.575	3.34372		99123_s_at						1
103706_at		2.49e-14	29.3	97.925	3.34215		103706_at						1
97482_at		6.11e-15	60.375	201.725	3.3412		97482_at						1
96852_at		0	182.975	610.95	3.33898		96852_at						1
93008_at		1.11e-16	61.875	206.5	3.33737		93008_at						1
102250_at		0	62.3	207.775	3.33507		102250_at						1
160102_at		0	46.275	154.275	3.33387		160102_at						1
160503_at		0	126.525	421.8	3.33373		160503_at						1
161446_r_at		0	161.9	539.675	3.33338		161446_r_at						1
93757_at		0	468.3	1560.95	3.33323		93757_at						1
160289_s_at		0	61.875	206.2	3.33253		160289_s_at						1
160262_at		0	165	549.7	3.33152		160262_at						1
160939_at		5.68e-14	42.475	141.45	3.33019		160939_at						1
95694_at		0	243	808.65	3.32778		95694_at						1
160302_at		2.18e-13	47.15	156.9	3.32768		160302_at						1
94555_at		0	215.275	715.975	3.32586		94555_at						1
103814_at		0	78.325	260.4	3.32461		103814_at						1
95133_at		0	324.725	1079.35	3.32389		95133_at						1
101444_at		6.59e-13	31.35	103.975	3.31659		101444_at						1
96464_at		4.13e-14	46.05	152.625	3.31433		96464_at						1
96890_at		0	80.8	267.725	3.31343		96890_at						1
100379_f_at		0	249.275	825.1	3.31		100379_f_at						1
93768_f_at		0	73.8	244.225	3.30928		93768_f_at						1
96127_at		0	46.2	152.85	3.30844		96127_at						1
97279_at		0	130.975	433.15	3.30712		97279_at						1
162468_at		0	119.975	396.75	3.30694		162468_at						1
95746_at		0	271.2	896.525	3.30577		95746_at						1
97859_at		5.03e-14	61.9	204.6	3.30533		97859_at						1
97696_r_at		0	2152.05	7111.57	3.30456		97696_r_at						1
95097_at		0	53	174.975	3.30142		95097_at						1
161407_i_at		1.67e-13	78.9	260.35	3.29975		161407_i_at						1
92633_at		0	105.5	347.9	3.29763		92633_at						1
100990_g_at		0	53.575	176.575	3.29585		100990_g_at						1
98909_at		2.44e-15	38.125	125.625	3.29508		98909_at						1
160497_at		2.07e-14	72.875	240.125	3.29503		160497_at						1
95028_r_at		0	47.05	154.975	3.29384		95028_r_at						1
99986_at		1.11e-16	36.875	121.45	3.29356		99986_at						1
101113_at		0	157.2	517.525	3.29214		101113_at						1
102321_at		0	53.5	176.05	3.29065		102321_at						1
96057_at		0	119.425	392.775	3.28888		96057_at						1
97462_at		2.22e-16	135.15	444.475	3.28875		97462_at						1
93454_at		0	79.925	262.8	3.28808		93454_at						1
95520_at		0	76.225	250.625	3.28796		95520_at						1
95646_at		0	188.95	620.75	3.28526		95646_at						1
92554_at		0	73.95	242.875	3.28431		92554_at						1
95383_at		4.06e-13	31.275	102.675	3.28297		95383_at						1
97464_at		0	105.15	345.15	3.28245		97464_at						1
98550_at		0	102.175	335.375	3.28236		98550_at						1
97468_at		1.11e-16	89.225	291.9	3.2715		97468_at						1
100578_at		0	92.65	303.025	3.27064		100578_at						1
104371_at		0	156.45	511.525	3.26957		104371_at						1
101763_at		1.11e-16	94.325	308.25	3.26796		101763_at						1
101509_at		0	72.1	235.55	3.26699		101509_at						1
97489_at		3.22e-15	38.3	125.025	3.26436		97489_at						1
160104_at		0	77.175	251.8	3.26271		160104_at						1
94047_at		0	352.3	1148.6	3.26029		94047_at						1
101876_s_at		0	59.7	194.625	3.26005		101876_s_at						1
97448_at		0	77.825	253.625	3.25891		97448_at						1
93778_at		1.11e-16	70.25	228.9	3.25836		93778_at						1
100538_at		0	294.05	956.7	3.25353		100538_at						1
94369_at		1.22e-15	56.65	184.25	3.25243		94369_at						1
94056_at		0	2864.5	9315.45	3.25203		94056_at						1
95489_at		0	33.6	109.225	3.25074		95489_at						1
96025_g_at		2.22e-16	94.825	308.225	3.25046		96025_g_at						1
101179_at		0	182.1	591.85	3.25014		101179_at						1
100289_at		0	81.975	266.4	3.24977		100289_at						1
160364_at		0	82.975	269.475	3.24766		160364_at						1
96268_at		0	139.175	451.975	3.24753		96268_at						1
162311_f_at		0	76.5	248.4	3.24706		162311_f_at						1
101093_at		0	315.625	1023.83	3.2438		101093_at						1
92632_at		0	108.75	352.425	3.24069		92632_at						1
101039_at		0	317.575	1028.75	3.23939		101039_at						1
92235_g_at		7.77e-16	38.45	124.45	3.23667		92235_g_at						1
98944_at		0	98.6	319.1	3.23631		98944_at						1
103397_at		7.03e-13	27.325	88.4	3.23513		103397_at						1
95478_at		0	70.025	226.475	3.2342		95478_at						1
104195_at		1e-13	35.225	113.9	3.2335		104195_at						1
160792_at		0	49	158.375	3.23214		160792_at						1
93809_at		0	241.125	779.125	3.23121		93809_at						1
100514_at		0	46.4	149.925	3.23114		100514_at						1
94298_at		0	57.825	186.75	3.22957		94298_at						1
103006_at		0	48.5	156.625	3.22938		103006_at						1
98981_s_at		3.35e-14	65.775	212.35	3.22843		98981_s_at						1
101499_at		0	78.1	252.125	3.22823		101499_at						1
95593_at		0	75.35	243.1	3.22628		95593_at						1
104108_at		0	60.375	194.775	3.22609		104108_at						1
98111_at		2.77e-13	84.925	273.85	3.22461		98111_at						1
101959_r_at		0	93.65	301.85	3.22317		101959_r_at						1
104533_at		0	146.225	471.225	3.2226		104533_at						1
104121_at		0	113.6	365.925	3.22117		104121_at						1
95696_at		0	189.625	610.7	3.22057		95696_at						1
160305_at		0	46.525	149.8	3.21977		160305_at						1
94399_at		0	55	177.05	3.21909		94399_at						1
98588_at		0	376.275	1211.15	3.21879		98588_at						1
102221_at		0	46.7	150.25	3.21734		102221_at						1
103863_at		0	210.125	675.3	3.2138		103863_at						1
95536_at		0	59.4	190.825	3.21254		95536_at						1
160715_at		0	25.975	83.4	3.21078		160715_at						1
95064_at		0	154.225	495.15	3.21057		95064_at						1
99661_r_at		0	1035.92	3324.8	3.2095		99661_r_at						1
96677_at		0	129.9	415.825	3.20112		96677_at						1
94860_at		3.77e-15	72.05	230.625	3.2009		94860_at						1
94345_at		0	84.725	271.025	3.19888		94345_at						1
95420_at		0	300.825	962.1	3.1982		95420_at						1
162415_f_at		0	66.825	213.5	3.19491		162415_f_at						1
97456_at		1.4e-14	63.35	202.325	3.19376		97456_at						1
98409_at		3.33e-16	27.625	88.225	3.19367		98409_at						1
160688_at		0	150.55	480.6	3.19229		160688_at						1
100323_at		1.11e-16	75.35	240.525	3.1921		100323_at						1
97405_at		0	82.3	262.6	3.19077		97405_at						1
94048_at		1.11e-16	125.05	398.425	3.18613		94048_at						1
97933_at		0	79.675	253.625	3.18324		97933_at						1
94105_at		0	135.1	430	3.18283		94105_at						1
95695_at		0	81.225	258.475	3.18221		95695_at						1
162165_f_at		3.33e-16	59.475	189.2	3.18117		162165_f_at						1
160361_at		0	55.625	176.425	3.17169		160361_at						1
97508_at		6.63e-14	30.45	96.55	3.17077		97508_at						1
96774_at		2e-15	44.675	141.6	3.16956		96774_at						1
99583_at		0	540.45	1710.65	3.16523		99583_at						1
160885_at		0	86.625	274.125	3.1645		160885_at						1
161510_f_at		3.11e-15	135.475	428.375	3.16202		161510_f_at						1
97240_g_at		0	145.875	461.05	3.16058		97240_g_at						1
98533_at		0	285.475	901.8	3.15895		98533_at						1
94499_at		4.73e-14	65	205.3	3.15846		94499_at						1
98547_at		5.22e-15	69.025	218	3.15828		98547_at						1
92578_at		3.33e-16	80.45	253.9	3.156		92578_at						1
102478_f_at		2.44e-15	35.725	112.65	3.15325		102478_f_at						1
160907_at		7.89e-14	32.975	103.85	3.14936		160907_at						1
99934_at		2e-15	67.1	211.025	3.14493		99934_at						1
103879_at		5.41e-13	48.25	151.5	3.1399		103879_at						1
100136_at		1.25e-13	66.225	207.875	3.13892		100136_at						1
103442_at		0	103.45	324.35	3.13533		103442_at						1
96139_at		7.77e-16	102.95	322.75	3.13502		96139_at						1
160395_at		4.44e-16	61.625	193.025	3.13225		160395_at						1
102827_at		6.66e-16	217.8	682.125	3.13189		102827_at						1
94899_at		0	261.5	816.975	3.12419		94899_at						1
94256_at		0	241.2	752.75	3.12085		94256_at						1
96012_f_at		0	175.35	546.875	3.11876		96012_f_at						1
100440_f_at		2.02e-13	36.925	115.1	3.11713		100440_f_at						1
160321_at		0	72.625	226.325	3.11635		160321_at						1
104762_r_at		2.22e-16	157.325	490.1	3.11521		104762_r_at						1
95505_at		0	38.775	120.675	3.11219		95505_at						1
99191_at		0	124.5	386.925	3.10783		99191_at						1
160462_f_at		0	141.475	439.575	3.10709		160462_f_at						1
93835_at		1.48e-13	45.775	142.175	3.10595		93835_at						1
[truncated: 4,952 more rows]

## Sheet: developmental genes
Probe Set ID	Gene Title	Gene Symbol	GO Biological Process Description	GO Molecular Function Description	GO Cellular Component Description	Pathway
100005_at	Tnf receptor associated factor 4	Traf4	protein amino acid phosphorylation /// apoptosis /// response to DNA damage stimulus	nucleotide binding /// protein kinase activity /// protein serine/threonine kinase activity /// ATP binding /// kinase activity /// transferase activity	nucleus	---
100012_at	lysosomal-associated protein transmembrane 5	Laptm5	endocytosis	receptor activity /// hematopoietin/interferon-class (D200-domain) cytokine receptor activity	extracellular space /// membrane /// integral to membrane /// extrinsic to membrane	---
100019_at	chondroitin sulfate proteoglycan 2	Cspg2	---	scavenger receptor activity /// scavenger receptor activity /// protein binding /// isomerase activity	extracellular space /// membrane	---
100024_at	shroom	Shrm	proteolysis and peptidolysis /// insulin processing	carboxypeptidase activity /// carboxypeptidase A activity /// carboxypeptidase E activity /// peptidase activity /// metallopeptidase activity /// hydrolase activity /// metal ion binding	extracellular space	---
100026_at	branched chain aminotransferase 1, cytosolic	Bcat1	---	---	---	---
100033_at	mutS homolog 2 (E. coli)	Msh2	transcription /// regulation of transcription, DNA-dependent /// protein amino acid methylation /// response to DNA damage stimulus /// anterior/posterior pattern formation /// neuron differentiation /// negative regulation of apoptosis	protein binding	---	---
100034_at	serine (or cysteine) proteinase inhibitor, clade B, member 5	Serpinb5	---	---	endoplasmic reticulum /// integral to membrane	---
100050_at	inhibitor of DNA binding 1	Id1	transport /// ion transport /// potassium ion transport	ion channel activity /// inward rectifier potassium channel activity /// voltage-gated ion channel activity /// potassium channel activity	integral to plasma membrane /// membrane /// integral to membrane	---
100054_s_at	DNA segment, Chr 2, Wayne State University 81, expressed	D2Wsu81e	bone resorption	---	---	---
100059_at	cytochrome b-245, alpha polypeptide	Cyba	metabolism	magnesium ion binding /// catalytic activity /// hydrolase activity /// metal ion binding	mitochondrion	---
100062_at	minichromosome maintenance deficient 3 (S. cerevisiae)	Mcm3	purine nucleotide biosynthesis /// GMP biosynthesis /// lymphocyte proliferation	catalytic activity /// IMP dehydrogenase activity /// oxidoreductase activity /// metal ion binding	---	Cell_Cycle_KEGG /// DNA_replication_Reactome /// G1_to_S_cell_cycle_Reactome
100064_f_at	gap junction membrane channel protein alpha 1	Gja1	protein amino acid dephosphorylation /// cell cycle	phosphoprotein phosphatase activity /// protein tyrosine phosphatase activity /// protein tyrosine/serine/threonine phosphatase activity /// hydrolase activity /// MAP kinase phosphatase activity	---	Calcium_regulation_in_cardiac_cells /// Smooth_muscle_contraction /// mRNA_processing_binding_Reactome
100065_r_at	gap junction membrane channel protein alpha 1	Gja1	protein amino acid phosphorylation /// response to DNA damage stimulus /// cell cycle /// signal transduction /// organogenesis /// phosphorylation	nucleotide binding /// phosphotyrosine binding /// protein kinase activity /// protein serine/threonine kinase activity /// MAP kinase activity /// MAP kinase activity /// protein-tyrosine kinase activity /// protein binding /// ATP binding /// kinase activity /// transferase activity	nucleus /// nucleus /// cytoplasm	Calcium_regulation_in_cardiac_cells /// Smooth_muscle_contraction /// mRNA_processing_binding_Reactome
100068_at	aldehyde dehydrogenase family 1, subfamily A1	Aldh1a1	carbohydrate metabolism /// defense response	alpha-amylase activity /// protein binding	plasma membrane /// integral to membrane	---
100069_at	cytochrome P450, family 2, subfamily f, polypeptide 2	Cyp2f2	---	---	extracellular space	---
100074_at	transmembrane emp24 protein transport domain containing 9	Tmed9	circulation /// cholesterol metabolism /// cholesterol metabolism /// response to toxin	aryldialkylphosphatase activity /// arylesterase activity /// lipid transporter activity /// high-density lipoprotein binding /// hydrolase activity	extracellular region /// extracellular space	---
100081_at	stress-induced phosphoprotein 1	Stip1	transport /// ion transport /// chloride transport	ion channel activity /// voltage-gated ion channel activity /// voltage-gated chloride channel activity	membrane /// integral to membrane	---
100084_at	villin 2	Vil2	signal transduction /// G-protein coupled receptor protein signaling pathway	signal transducer activity /// receptor activity /// G-protein coupled receptor activity	extracellular space /// membrane /// integral to membrane	---
100089_at	peptidylprolyl isomerase C	Ppic	proteolysis and peptidolysis	cysteine-type endopeptidase activity /// cathepsin S activity /// peptidase activity /// cysteine-type peptidase activity /// hydrolase activity	extracellular space /// lysosome /// membrane	---
100091_at	solute carrier family 35, member B1	Slc35b1	transport	binding	mitochondrion /// membrane /// integral to membrane /// inner membrane	---
100112_at	chemokine (C-X-C motif) ligand 12	Cxcl12	transport /// ion transport /// cation transport /// calcium ion transport /// calcium ion homeostasis /// cell cycle arrest /// JAK-STAT cascade /// determination of left/right symmetry /// sensory transduction of mechanical stimulus	ion channel activity /// cation channel activity /// calcium channel activity /// calcium ion binding /// protein binding	endoplasmic reticulum /// cilium /// basal body /// membrane /// integral to membrane	---
100113_s_at	kinesin-associated protein 3	Kifap3	electron transport /// transport	monooxygenase activity /// oxidoreductase activity /// metal ion binding	extracellular space /// endoplasmic reticulum /// microsome /// membrane	---
100116_at	RIKEN cDNA 2810417H13 gene	2810417H13Rik	electron transport /// transport /// cell redox homeostasis	electron transporter activity /// protein-disulfide reductase (glutathione) activity	---	---
100120_at	nidogen 1	Nid1	cell adhesion /// germ cell development /// positive regulation of peptidyl-tyrosine phosphorylation	stem cell factor receptor binding /// protein binding /// growth factor activity	extracellular space /// plasma membrane /// membrane /// integral to membrane /// integral to membrane	---
100122_at	guanine nucleotide binding protein, beta 5	Gnb5	mitotic metaphase /// oocyte maturation /// protein amino acid phosphorylation /// ribosome biogenesis	nucleotide binding /// structural constituent of ribosome /// protein kinase activity /// protein serine/threonine kinase activity /// protein binding /// ATP binding /// kinase activity /// transferase activity	nucleus /// cytoplasm /// spindle	G_Protein_Signaling /// Calcium_regulation_in_cardiac_cells /// Smooth_muscle_contraction
100125_at	proliferation-associated 2G4	Pa2g4	cell adhesion /// cell-cell adhesion	protein binding	extracellular space /// plasma membrane /// membrane /// integral to membrane	---
100127_at	cellular retinoic acid binding protein II	Crabp2	intracellular signaling cascade	protein kinase inhibitor activity /// SH3 domain binding	cytoplasm /// mitochondrion	---
100128_at	cell division cycle 2 homolog A (S. pombe)	Cdc2a	DNA replication /// DNA replication initiation /// transcription /// regulation of transcription, DNA-dependent /// cell cycle	nucleotide binding /// DNA binding /// ATP binding /// DNA-dependent ATPase activity	nucleus	Cell_Cycle_KEGG /// G1_to_S_cell_cycle_Reactome
100133_at	Fyn proto-oncogene	Fyn	DNA repair /// transcription /// regulation of transcription, DNA-dependent /// response to DNA damage stimulus /// regulation of cell growth /// regulation of transcription, DNA-dependent /// calcium ion homeostasis /// axonogenesis /// central nervous system development /// respiratory gaseous exchange	transcription factor activity /// DNA binding /// protein binding /// gamma-tubulin binding	nucleus /// cytoplasm /// centrosome	Integrin-mediated_cell_adhesion_KEGG
100134_at	endoglin	Eng	---	receptor activity /// hematopoietin/interferon-class (D200-domain) cytokine receptor activity	extracellular space /// membrane /// integral to membrane	TGF_Beta_Signaling_Pathway
100136_at	lysosomal membrane glycoprotein 2	Lamp2	nucleobase, nucleoside, nucleotide and nucleic acid metabolism	nucleotide binding /// adenylate kinase activity /// ATP binding /// GTP binding /// kinase activity /// transferase activity /// phosphotransferase activity, phosphate group as acceptor /// nucleotide kinase activity	mitochondrion	---
100144_at	nucleolin	Ncl	metabolism /// glucuronate metabolism /// glucuronate metabolism	transferase activity /// transferase activity, transferring glycosyl groups /// glucuronosyltransferase activity /// glucuronosyltransferase activity /// transferase activity, transferring hexosyl groups /// glucuronosyltransferase activity	endoplasmic reticulum /// microsome /// integral to membrane /// integral to plasma membrane	mRNA_processing_binding_Reactome
100155_at	discoidin domain receptor family, member 1	Ddr1	intracellular protein transport	protein carrier activity	extracellular space /// endoplasmic reticulum /// membrane /// integral to membrane	---
100156_at	minichromosome maintenance deficient 5, cell division cycle 46 (S. cerevisiae)	Mcm5	transcription /// regulation of transcription, DNA-dependent	DNA binding /// transcription factor activity /// steroid hormone receptor activity /// receptor activity /// ligand-dependent nuclear receptor activity /// glucocorticoid receptor activity /// steroid binding /// protein binding /// metal ion binding	nucleus	Cell_Cycle_KEGG /// DNA_replication_Reactome /// G1_to_S_cell_cycle_Reactome
100213_f_at	ribosomal protein L41	Rpl41	microtubule-based process /// Rho protein signal transduction /// protein localization /// negative regulation of cell proliferation /// positive regulation of calcium-dependent cell-cell adhesion	microtubule motor activity /// small GTPase regulator activity /// Rho guanyl-nucleotide exchange factor activity /// binding /// protein binding /// kinesin binding	kinesin complex	---
100283_at	SRY-box containing gene 10	Sox10	cAMP biosynthesis /// cAMP biosynthesis /// adenylate cyclase activation /// intracellular signaling cascade /// sensory perception /// perception of smell /// cyclic nucleotide biosynthesis	magnesium ion binding /// adenylate cyclase activity /// adenylate cyclase activity /// guanylate cyclase activity /// protein binding /// calmodulin binding /// calcium- and calmodulin-responsive adenylate cyclase activity /// lyase activity /// phosphorus-oxygen lyase activity /// metal ion binding	plasma membrane /// integral to membrane	---
100289_at	ephrin A3	Efna3	protein biosynthesis	structural constituent of ribosome	ribosome /// ribonucleoprotein complex	---
100295_at	hypothetical protein LOC207685	LOC207685	---	---	membrane	---
100299_f_at	similar to anti-ferritin immunoglobulin light chain	LOC545851	---	---	---	---
100300_at	cytochrome b-245, beta polypeptide	Cybb	---	---	---	---
100308_at	procollagen, type VIII, alpha 1	Col8a1	negative regulation of protein kinase activity	protein kinase inhibitor activity /// cAMP-dependent protein kinase inhibitor activity	---	---
100313_at	integrin alpha 8	Itga8	---	---	---	Integrin-mediated_cell_adhesion_KEGG
100318_at	DnaJ (Hsp40) related, subfamily B, member 13	Dnajb13	cell adhesion /// cell-matrix adhesion /// integrin-mediated signaling pathway /// memory	protein binding	integrin complex /// integral to membrane	---
100322_at	Gene model 1409, (NCBI)	---	protein folding	heat shock protein binding /// unfolded protein binding	---	---
100323_at	S-adenosylmethionine decarboxylase 1 /// S-adenosylmethionine decarboxylase 2 /// similar to S-adenosylmethionine decarboxylase /// similar to S-adenosylmethionine decarboxylase	Amd1 /// Amd2 /// LOC432454 /// LOC545232	anion transport	organic anion transporter activity	extracellular space /// integral to plasma membrane /// integral to membrane	Arginine and proline metabolism
100325_at	glycoprotein 49 A	Gp49a	transport /// ion transport /// potassium ion transport	ion channel activity /// inward rectifier potassium channel activity /// voltage-gated ion channel activity /// potassium channel activity	integral to plasma membrane /// membrane /// integral to membrane	---
100328_s_at	paired-Ig-like receptor A1 /// paired-Ig-like receptor A2 /// paired-Ig-like receptor A3 /// paired-Ig-like receptor A4 /// paired-Ig-like receptor A6 /// paired-Ig-like receptor B /// similar to killer activatory receptor-like protein p91D	Pira1 /// Pira2 /// Pira3 /// Pira4 /// Pira6 /// Pirb /// LOC546027	---	---	nucleus	---
100333_at	serum amyloid A 2	Saa2	lipid metabolism /// sphingolipid metabolism /// ganglioside catabolism /// learning and/or memory /// oligosaccharide catabolism /// lipid storage /// neurophysiological process /// regulation of balance	beta-N-acetylhexosaminidase activity /// enzyme activator activity	extracellular space /// mitochondrion /// lysosome	---
100336_s_at	bone gamma-carboxyglutamate protein, related sequence 1 /// bone gamma carboxyglutamate protein 1 /// bone gamma-carboxyglutamate protein 2	Bglap-rs1 /// Bglap1 /// Bglap2	---	---	---	---
100342_i_at	tubulin, alpha 1	Tuba1	skeletal development /// osteoblast differentiation /// osteoblast differentiation /// transcription /// regulation of transcription, DNA-dependent /// regulation of fibroblast growth factor receptor signaling pathway /// odontogenesis (sensu Vertebrata) /// regulation of odontogenesis (sensu Vertebrata) /// positive regulation of transcription from RNA polymerase II promoter /// positive regulat…	DNA binding /// chromatin binding /// transcription factor activity /// protein binding /// ATP binding	nucleus /// cytoplasm	---
100343_f_at	tubulin, alpha 1	Tuba1	ribosome biogenesis	nucleotide binding /// GTP binding	nucleus	---
100344_at	CDNA sequence BC026585	BC026585	ossification /// regulation of bone mineralization	calcium ion binding	extracellular region /// extracellular space	---
100345_f_at	vesicle-associated membrane protein 8	Vamp8	---	---	---	---
100360_f_at	immunoglobulin heavy chain 4 (serum IgG1) /// similar to immunoglobulin heavy chain variable region /// immunoglobulin heavy chain 1a (serum IgG2a) /// Unknown (protein for MGC:60843) /// Ig mu chain V region AC38 205.12 /// similar to immunoglobulin gamma-3 heavy chain precursor /// similar to monoclonal antibody heavy chain /// similar to Ig heavy chain V region VH558 A1/A4 precursor	Igh-4 /// LOC238447 /// Igh-1a /// MGC60843 /// IghmAC38.205.12 /// LOC385026 /// LOC435333 /// LOC544911	vesicle-mediated transport	protein binding	early endosome /// integral to membrane	---
100362_f_at	immunoglobulin heavy chain 4 (serum IgG1) /// immunoglobulin heavy chain (J558 family) /// immunoglobulin heavy chain complex /// immunoglobulin heavy chain 1a (serum IgG2a) /// Unknown (protein for MGC:60843) /// Ig mu chain V region AC38 205.12 /// similar to monoclonal antibody heavy chain /// similar to Ig heavy chain V region VH558 A1/A4 precursor	Igh-4 /// Igh-VJ558 /// Igh /// Igh-1a /// MGC60843 /// IghmAC38.205.12 /// LOC435333 /// LOC544911	antibody-dependent cellular cytotoxicity /// positive regulation of type IIa hypersensitivity /// positive regulation of type I hypersensitivity /// phagocytosis, recognition /// phagocytosis, engulfment /// complement activation, classical pathway /// humoral defense mechanism (sensu Vertebrata) /// antibacterial humoral response (sensu Vertebrata) /// defense response to pathogenic bacteria ///…	antigen binding	integral to membrane /// immunoglobulin complex, circulating /// multivesicular body	---
100368_at	caspase 9	Casp9	antibody-dependent cellular cytotoxicity /// positive regulation of type IIa hypersensitivity /// positive regulation of type I hypersensitivity /// phagocytosis, recognition /// phagocytosis, engulfment /// complement activation, classical pathway /// humoral defense mechanism (sensu Vertebrata) /// antibacterial humoral response (sensu Vertebrata) /// defense response to pathogenic bacteria ///…	antigen binding	integral to membrane /// immunoglobulin complex, circulating /// multivesicular body	Apoptosis /// Apoptosis_GenMAPP /// Apoptosis_KEGG
100376_f_at	similar to immunoglobulin heavy chain	LOC432710	proteolysis and peptidolysis /// apoptosis /// induction of apoptosis /// regulation of apoptosis	protein binding /// peptidase activity /// cysteine-type peptidase activity /// hydrolase activity /// caspase activity /// caspase activity	intracellular /// soluble fraction /// nucleus /// cytosol	---
100377_f_at	Ig mu chain V region AC38 205.12	IghmAC38.205.12	---	---	---	---
100379_f_at	---	---	---	---	---	---
100381_at	actin, alpha 1, skeletal muscle	Acta1	---	---	---	Smooth_muscle_contraction /// Striated_muscle_contraction
100392_at	apelin	Apln	muscle contraction /// cytoskeleton organization and biogenesis /// muscle development	nucleotide binding /// motor activity /// structural molecule activity /// structural constituent of cytoskeleton /// protein binding /// ATP binding	cytoskeleton /// actin filament /// actin cytoskeleton	---
100397_at	TYRO protein tyrosine kinase binding protein	Tyrobp	metabolism	receptor activity /// oxidoreductase activity	---	---
100400_at	RIKEN cDNA 4921531G14 gene	4921531G14Rik	regulation of cell shape /// establishment and/or maintenance of apical/basal cell polarity	structural molecule activity /// binding /// protein binding /// cytoskeletal protein binding	uropod /// cytoplasm /// cytoskeleton /// basal body /// membrane /// apical plasma membrane /// apical part of cell	---
100404_at	tetratricopeptide repeat domain 10	Ttc10	signal transduction /// G-protein coupled receptor protein signaling pathway	GTPase activity /// signal transducer activity /// small GTPase regulator activity	heterotrimeric G-protein complex	---
100410_at	RIKEN cDNA C330027G06 gene	C330027G06Rik	G-protein coupled receptor protein signaling pathway	receptor binding /// hormone activity	extracellular space	mRNA_processing_binding_Reactome
100412_g_at	AE binding protein 1	Aebp1	---	calcium ion binding	microfibril /// extracellular matrix (sensu Metazoa)	---
100423_f_at	signal transducer and activator of transcription 5A	Stat5a	proteolysis and peptidolysis	serine-type endopeptidase activity /// chymotrypsin activity /// trypsin activity /// peptidase activity /// hydrolase activity	extracellular space	---
100427_at	protein tyrosine phosphatase, receptor type, O	Ptpro	tRNA aminoacylation for protein translation	tRNA ligase activity /// ATP binding	membrane fraction /// lysosome /// lysosome /// lysosomal membrane /// late endosome /// membrane /// integral to membrane /// platelet dense granule membrane	---
100428_at	laminin, gamma 2	Lamc2	ossification /// cell adhesion	cytokine activity /// protein binding	extracellular space	Inflammatory_Response_Pathway
100435_at	endothelial differentiation, lysophosphatidic acid G-protein-coupled receptor, 2	Edg2	development	transferase activity /// transferase activity, transferring glycosyl groups	extracellular space /// Golgi stack /// membrane /// integral to membrane	Small_ligand_GPCRs /// Smooth_muscle_contraction
100436_at	orosomucoid 1	Orm1	DNA methylation /// cell adhesion /// Notch signaling pathway	DNA binding /// protein binding /// N-methyltransferase activity	extracellular space /// plasma membrane /// membrane	---
100437_g_at	orosomucoid 1 /// orosomucoid 2	Orm1 /// Orm2	transport /// ion transport /// potassium ion transport /// sodium ion transport /// chloride transport /// amino acid transport	transporter activity /// amino acid-polyamine transporter activity /// carrier activity /// symporter activity /// cation:chloride symporter activity	membrane /// integral to membrane /// basolateral plasma membrane	---
100440_f_at	ankyrin 1, erythroid	Ank1	protein amino acid phosphorylation /// cell adhesion /// transmembrane receptor protein tyrosine kinase signaling pathway	nucleotide binding /// protein kinase activity /// protein serine/threonine kinase activity /// protein-tyrosine kinase activity /// transmembrane receptor protein tyrosine kinase activity /// receptor activity /// ATP binding /// kinase activity /// transferase activity	extracellular space /// membrane /// integral to membrane	---
100463_at	casein gamma	Csng	transport /// intracellular protein transport /// protein transport /// vesicle-mediated transport	---	Golgi membrane /// endoplasmic reticulum membrane /// Golgi stack /// integral to membrane	---
100464_at	RIKEN cDNA 3110043O21 gene	3110043O21Rik	---	RNA binding	---	---
100465_i_at	gene model 1673, (NCBI)	Gm1673	cell adhesion /// cellular physiological process	extracellular matrix structural constituent /// extracellular matrix structural constituent conferring tensile strength	extracellular matrix (sensu Metazoa) /// collagen /// collagen type V /// extracellular space	---
100466_f_at	gene model 1673, (NCBI)	Gm1673	---	---	---	---
100467_at	lymphoblastomic leukemia	Lyl1	---	---	---	---
100468_g_at	lymphoblastomic leukemia	Lyl1	negative regulation of transcription from RNA polymerase II promoter /// development /// heart development /// regulation of transcription /// regulation of angiogenesis	transcription regulator activity	nucleus	---
100471_at	RIKEN cDNA 1110036O03 gene	1110036O03Rik	dosage compensation, by inactivation of X chromosome	---	chromosome	---
100472_at	enabled homolog (Drosophila)	Enah	proteolysis and peptidolysis /// insulin processing	carboxypeptidase activity /// carboxypeptidase A activity /// carboxypeptidase E activity /// peptidase activity /// metallopeptidase activity /// hydrolase activity /// metal ion binding	extracellular space	---
100477_at	transmembrane protein 45a	Tmem45a	response to oxidative stress	peroxidase activity /// glutathione peroxidase activity /// oxidoreductase activity	cytosol	---
100479_at	DNA methyltransferase 3A	Dnmt3a	---	---	extracellular space /// lysosome /// plasma membrane /// membrane /// integral to membrane	---
100483_at	interferon (alpha and beta) receptor 1	Ifnar1	transport /// mitochondrial transport	transporter activity /// binding /// protein binding /// oxidative phosphorylation uncoupler activity	mitochondrion /// mitochondrial membrane /// mitochondrial inner membrane /// membrane /// integral to membrane /// inner membrane	---
100491_at	solute carrier family 16 (monocarboxylic acid transporters), member 2	Slc16a2	---	---	---	---
100498_g_at	syntaxin 3	Stx3	---	---	extracellular space /// integral to membrane	---
100499_at	syntaxin 3	Stx3	---	---	---	---
100507_at	nephroblastoma overexpressed gene	Nov	regulation of cell cycle /// cell cycle /// cell proliferation	calcium ion binding /// protein binding /// growth factor activity	---	---
100508_at	manic fringe homolog (Drosophila)	Mfng	---	receptor activity /// hematopoietin/interferon-class (D200-domain) cytokine receptor activity	extracellular space /// membrane /// integral to membrane	---
100513_at	development and differentiation enhancing	Ddef1	protein folding /// response to unfolded protein /// response to heat /// chaperone cofactor dependent protein folding	nucleotide binding /// protein binding /// ATP binding	---	---
100514_at	guanine nucleotide binding protein, alpha 13	Gna13	---	binding	nucleus	G_Protein_Signaling /// G13_Signaling_Pathway
100516_at	choline kinase alpha	Chka	transport /// neurotransmitter transport /// intracellular protein transport	protein transporter activity	membrane /// integral to membrane	Acetylcholine_Synthesis
100522_s_at	WW domain binding protein 5	Wbp5	determination of left/right symmetry /// organogenesis /// anterior/posterior pattern formation /// dorsal/ventral pattern formation /// regulation of odontogenesis (sensu Vertebrata) /// embryonic digit morphogenesis	binding	axoneme /// basal body	---
100523_r_at	WW domain binding protein 5	Wbp5	protein amino acid dephosphorylation /// transmembrane receptor protein tyrosine phosphatase signaling pathway	phosphoprotein phosphatase activity /// protein tyrosine phosphatase activity /// receptor activity /// hydrolase activity	plasma membrane /// integral to membrane	---
100529_at	ubiquitin-conjugating enzyme E2H	Ube2h	carbohydrate metabolism /// glycerol-3-phosphate metabolism /// gluconeogenesis /// glycerol-3-phosphate catabolism	glycerol-3-phosphate dehydrogenase (NAD+) activity /// oxidoreductase activity /// oxidoreductase activity, acting on CH-OH group of donors /// oxidoreductase activity, acting on the CH-OH group of donors, NAD or NADP as acceptor /// NAD binding	cytoplasm /// glycerol-3-phosphate dehydrogenase complex	Ubiquitin mediated proteolysis
100538_at	superoxide dismutase 1, soluble	Sod1	negative regulation of apoptosis	---	extracellular space /// extracellular space	---
100539_at	brain acyl-CoA hydrolase	MGI:1917275	protein folding /// cellular protein metabolism	nucleotide binding /// protein binding /// ATP binding /// unfolded protein binding	---	---
100544_at	bromodomain containing 7	Brd7	transcription /// regulation of transcription, DNA-dependent /// regulation of transcription	DNA binding /// transcription regulator activity	nucleus	---
100547_at	RIKEN cDNA 4921506I22 gene	4921506I22Rik	serotonin biosynthesis from tryptophan /// metabolism /// aromatic amino acid family metabolism /// serotonin biosynthesis	monooxygenase activity /// tryptophan 5-monooxygenase activity /// iron ion binding /// oxidoreductase activity /// amino acid binding /// metal ion binding	---	mRNA_processing_binding_Reactome
100548_at	phosphoprotein enriched in astrocytes 15	Pea15	regulation of cell cycle /// small GTPase mediated signal transduction /// Ras protein signal transduction /// cellular physiological process	nucleotide binding /// GTPase activity /// protein binding /// GTP binding	membrane fraction	---
100566_at	insulin-like growth factor binding protein 5	Igfbp5	regulation of cell cycle /// skeletal development /// protein amino acid phosphorylation /// defense response /// inflammatory response /// transforming growth factor beta receptor signaling pathway /// myogenesis /// cell death /// cell proliferation /// cell proliferation /// positive regulation of cell proliferation /// negative regulation of cell proliferation /// organogenesis /// cell growt…	transforming growth factor beta receptor binding /// protein binding /// protein binding /// growth factor activity /// transcriptional activator activity	extracellular matrix (sensu Metazoa) /// extracellular space	Smooth_muscle_contraction
100569_at	annexin A2	Anxa2	transport	transporter activity	extracellular region /// extracellular space	Prostaglandin_synthesis_regulation
100571_at	lysosomal-associated protein transmembrane 4B	Laptm4b	proteolysis and peptidolysis	serine-type endopeptidase activity /// chymotrypsin activity /// trypsin activity /// peptidase activity /// hydrolase activity /// tryptase activity	extracellular space	---
100578_at	inosine 5'-phosphate dehydrogenase 2	Impdh2	cell cycle /// cell cycle arrest /// programmed cell death	protein binding	membrane	---
100583_at	immunoglobulin heavy chain (J558 family) /// similar to immunoglobulin heavy chain variable region /// similar to immunoglobulin mu-chain /// similar to anti-poly(dC) monoclonal antibody heavy chain	Igh-VJ558 /// LOC238447 /// LOC544903 /// LOC544907	transcription /// regulation of transcription, DNA-dependent /// regulation of transcription	DNA binding /// transcription regulator activity	nucleus	---
100600_at	CD24a antigen	Cd24a	transport /// neurotransmitter transport /// intracellular protein transport	protein transporter activity	membrane /// integral to membrane	---
100603_at	dynein, cytoplasmic, intermediate chain 2	Dncic2	lipid metabolism /// regulation of fat cell differentiation	---	nucleus	---
100606_at	prion protein	Prnp	defense response /// response to pest, pathogen or parasite	---	extracellular region /// extracellular space	---
100611_at	lysozyme	Lyzs	---	calcium ion binding /// kinase activity	---	---
100612_at	ribonucleotide reductase M1	Rrm1	---	---	extracellular space	Nucleotide_Metabolism
100616_at	centromere autoantigen A	Cenpa	steroid biosynthesis /// cholesterol biosynthesis /// lipid biosynthesis /// sterol metabolism /// sterol biosynthesis /// sterol biosynthesis /// hemopoiesis	C-8 sterol isomerase activity /// C-8 sterol isomerase activity /// isomerase activity /// cholestenol delta-isomerase activity	endoplasmic reticulum /// endoplasmic reticulum membrane /// integral to membrane	---
100621_at	ribonuclease/angiogenin inhibitor 1	Rnh1	angiogenesis /// collagen fibril organization /// fibrinolysis	phospholipase inhibitor activity /// calcium ion binding /// protein binding /// protein binding /// calcium-dependent phospholipid binding /// cytoskeletal protein binding	stress fiber /// membrane fraction /// cytoplasm /// early endosome /// cell junction /// sarcolemma	---
100682_f_at	Immunoglobulin kappa chain variable 8 (V8)	Igk-V8	---	choline kinase activity /// ethanolamine kinase activity /// kinase activity /// transferase activity	---	---
100702_at	sex hormone binding globulin	Shbg	signal transduction	protein binding	cytoskeleton	---
100717_at	cDNA sequence U90926	U90926	---	---	---	---
100718_at	prothymosin alpha	Ptma	myoblast differentiation	sugar binding	extracellular space	---
100721_f_at	immunoglobulin heavy chain (J558 family) /// recombinant antineuraminidase single chain Ig VH and VL domains /// similar to IgM(b) heavy pre-chain (AA -18 to 119) /// similar to immunoglobulin heavy chain /// similar to Ig heavy chain V region 3 precursor /// similar to monoclonal antibody heavy chain /// similar to immunoglobulin heavy chain /// similar to Ig heavy chain V region 3 precursor ///…	Igh-VJ558 /// LOC56304 /// V165-D-J-C mu /// LOC382693 /// LOC382696 /// VH186.2-D-J-C mu /// LOC432710 /// LOC544910 /// LOC546230	---	---	---	---
100755_at	neutrophil elastase	NE	regulation of transcription from RNA polymerase II promoter	protein binding /// transcription factor binding /// histone binding	nucleus /// nucleus	---
100772_g_at	B-cell linker	Blnk	transport /// intracellular protein transport /// G-protein coupled receptor protein signaling pathway /// regulation of G-protein coupled receptor protein signaling pathway	receptor activity /// protein transporter activity /// coreceptor, soluble ligand activity	extracellular space /// integral to membrane	---
100876_at	fasciculation and elongation protein zeta 1 (zygin I)	Fez1	signal transduction /// G-protein coupled receptor protein signaling pathway /// G-protein coupled receptor protein signaling pathway /// protein kinase cascade /// Rho protein signal transduction /// regulation of cell shape /// cell differentiation	nucleotide binding /// GTPase activity /// GTPase activity /// signal transducer activity /// GTP binding	heterotrimeric G-protein complex /// membrane	---
100882_at	defensin beta 1	Defb1	---	---	external side of plasma membrane /// membrane	---
100885_at	NIMA (never in mitosis gene a)-related expressed kinase 2	Nek2	DNA replication /// DNA repair /// transcription /// regulation of transcription, DNA-dependent /// response to DNA damage stimulus /// cell cycle /// G-protein coupled receptor protein signaling pathway	signal transducer activity	nucleus /// heterotrimeric G-protein complex	---
100890_at	chromatin assembly factor 1, subunit B (p60)	Chaf1b	apoptosis /// induction of apoptosis by extracellular signals	---	---	---
100902_at	RIKEN cDNA 2610019F03 gene	2610019F03Rik	---	---	---	---
100903_at	poly (ADP-ribose) polymerase family, member 2	Parp2	response to reactive oxygen species /// response to oxidative stress /// induction of apoptosis by oxidative stress	peroxidase activity /// glutathione peroxidase activity /// oxidoreductase activity	mitochondrion	---
100909_at	protease, serine, 8 (prostasin)	Prss8	transcription /// regulation of transcription, DNA-dependent /// regulation of transcription from RNA polymerase II promoter /// common-partner SMAD protein phosphorylation /// SMAD protein nuclear translocation /// organogenesis /// anterior/posterior pattern formation /// gastrulation (sensu Mammalia) /// positive regulation of transcription, DNA-dependent /// positive regulation of transcripti…	DNA binding /// transcription factor activity /// protein binding /// transcriptional activator activity	intracellular /// nucleus /// transcription factor complex	---
100910_at	surfeit gene 2	Surf2	lipid catabolism /// ceramide catabolism	catalytic activity /// serine esterase activity /// sterol esterase activity /// triacylglycerol lipase activity /// hydrolase activity	extracellular space	---
100924_at	GATA binding protein 3	Gata3	nuclear mRNA splicing, via spliceosome /// DNA repair /// transcription /// regulation of transcription, DNA-dependent /// mRNA processing /// response to DNA damage stimulus	nucleic acid binding /// DNA binding /// RNA binding	nucleus	---
100927_at	phospholipid transfer protein	Pltp	cell adhesion	calcium ion binding /// protein binding	extracellular region /// extracellular matrix (sensu Metazoa) /// extracellular space	---
100928_at	fibulin 2	Fbln2	cell surface receptor linked signal transduction /// cytokine and chemokine mediated signaling pathway	signal transducer activity /// receptor activity /// transmembrane receptor activity /// interleukin receptor activity /// interleukin-1 receptor activity /// interleukin-1, Type I, activating receptor activity	extracellular space /// integral to plasma membrane /// membrane /// integral to membrane	---
100929_at	L-threonine dehydrogenase	Tdh	---	---	extracellular space	Glycine, serine and threonine metabolism
100931_at	arylsulfatase A	Arsa	transport /// ion transport /// potassium ion transport	ion channel activity /// voltage-gated ion channel activity /// potassium channel activity /// potassium channel activity /// protein binding	endosome /// membrane /// integral to membrane	---
100935_at	transcription factor-like 4	Tcfl4	DNA repair /// base-excision repair /// protein amino acid ADP-ribosylation /// proteolysis and peptidolysis	DNA binding /// NAD+ ADP-ribosyltransferase activity /// protein binding /// ATP binding /// transferase activity /// transferase activity, transferring glycosyl groups /// caspase activity	nucleus	---
100943_at	solute carrier family 1 (glutamate/neutral amino acid transporter), member 4	Slc1a4	---	---	---	---
100944_at	---	---	---	L-threonine 3-dehydrogenase activity /// oxidoreductase activity	---	---
100946_at	heat shock protein 1B	Hspa1b	regulation of cell cycle /// apoptosis	nucleic acid binding	---	---
100947_at	Transcription factor 20	Tcf20	transcription /// regulation of transcription, DNA-dependent /// nucleocytoplasmic transport /// regulation of transcription	DNA binding /// transcription factor activity /// protein binding /// transcription regulator activity	nucleus /// transcription factor complex /// cytoplasm	Matrix_Metalloproteinases
100948_at	progressive ankylosis	Ank	angiogenesis /// signal transduction /// G-protein coupled receptor protein signaling pathway /// G-protein coupled receptor protein signaling pathway /// protein kinase cascade /// Rho protein signal transduction /// regulation of cell shape /// cell differentiation	nucleotide binding /// GTPase activity /// GTPase activity /// signal transducer activity /// GTP binding	heterotrimeric G-protein complex /// heterotrimeric G-protein complex /// membrane	---
100949_at	cDNA sequence BC004044	BC004044	---	WW domain binding	---	---
100951_at	polycystic kidney disease 2	Pkd2	regulation of cell cycle /// intracellular signaling cascade /// cellular physiological process	guanyl-nucleotide exchange factor activity	intracellular	---
100959_at	S100 calcium binding protein A13	S100a13	spermine metabolism	catalytic activity /// transferase activity /// spermine synthase activity	---	---
100970_at	thymoma viral proto-oncogene 1	Akt1	proteolysis and peptidolysis /// apoptosis /// induction of apoptosis /// induction of apoptosis /// regulation of apoptosis	peptidase activity /// cysteine-type peptidase activity /// hydrolase activity /// caspase activity	---	Integrin-mediated_cell_adhesion_KEGG /// S1P_Signaling
100973_i_at	---	---	metabolism /// amino acid biosynthesis /// branched chain family amino acid metabolism /// branched chain family amino acid biosynthesis /// branched chain family amino acid catabolism	catalytic activity /// branched-chain-amino-acid transaminase activity /// transaminase activity /// transferase activity	cytosol	---
100977_at	pyruvate dehydrogenase kinase, isoenzyme 1	Pdk1	---	---	---	---
100981_at	interferon-induced protein with tetratricopeptide repeats 1	Ifit1	protein amino acid glycosylation	beta-galactoside alpha-2,3-sialyltransferase activity /// sialyltransferase activity /// transferase activity /// transferase activity, transferring glycosyl groups	extracellular space /// Golgi apparatus /// Golgi stack /// membrane /// integral to membrane	---
100990_g_at	integrin beta 1 binding protein 1	Itgb1bp1	DNA repair /// double-strand break repair via nonhomologous end-joining /// DNA recombination	nucleotide binding /// DNA binding /// ATP-dependent DNA helicase activity /// helicase activity /// ATP binding /// hydrolase activity	nucleus /// cytoplasm /// DNA-dependent protein kinase complex	---
100994_at	apoptosis-associated tyrosine kinase	Aatk	protein amino acid phosphorylation /// intracellular signaling cascade /// regulation of cell shape /// peptidyl-tyrosine phosphorylation /// myelination	nucleotide binding /// protein kinase activity /// protein-tyrosine kinase activity /// protein binding /// ATP binding /// tubulin binding /// kinase activity /// transferase activity	---	---
100998_at	histocompatibility 2, class II antigen A, beta 1 /// response to metastatic cancers 1	H2-Ab1 /// Rmcs1	skeletal development /// transcription /// regulation of transcription, DNA-dependent /// calcium ion transport /// calcium ion homeostasis /// development /// organogenesis /// negative regulation of transcription /// intestinal absorption	DNA binding /// transcription factor activity /// steroid hormone receptor activity /// receptor activity /// ligand-dependent nuclear receptor activity /// ligand-dependent nuclear receptor activity /// protein binding /// protein binding /// transcription regulator activity /// metal ion binding	nucleus	---
101002_at	antizyme inhibitor 1	Azin1	---	---	extracellular matrix (sensu Metazoa) /// extracellular space	Circadian_Exercise
101004_f_at	splicing factor, arginine/serine-rich 3 (SRp20)	Sfrs3	signal transduction /// cell surface receptor linked signal transduction /// G-protein coupled receptor protein signaling pathway /// development /// Wnt receptor signaling pathway	signal transducer activity /// receptor activity /// transmembrane receptor activity /// non-G-protein coupled 7TM receptor activity /// G-protein coupled receptor activity	extracellular space /// membrane /// integral to membrane	---
101007_at	MAP kinase-interacting serine/threonine kinase 2	Mknk2	---	serine-type endopeptidase inhibitor activity	---	---
101009_at	keratin complex 2, basic, gene 8	Krt2-8	transport /// carbohydrate transport	transporter activity /// sugar porter activity /// fructose transporter activity /// glucose transporter activity	membrane /// integral to membrane	Smooth_muscle_contraction
101014_at	interferon (alpha and beta) receptor 2	Ifnar2	G1/S transition of mitotic cell cycle /// protein-nucleus import /// calcium ion transport /// response to stress /// dephosphorylation	protein phosphatase type 2A activity /// protein phosphatase type 1 activity /// phosphoprotein phosphatase activity /// protein binding /// calmodulin binding /// CTD phosphatase activity /// protein phosphatase type 2C activity /// hydrolase activity /// myosin phosphatase activity /// manganese ion binding /// metal ion binding	---	---
101015_s_at	interferon (alpha and beta) receptor 2	Ifnar2	nucleobase, nucleoside, nucleotide and nucleic acid metabolism /// cell cycle arrest /// ATP metabolism	nucleotide binding /// adenylate kinase activity /// ATP binding /// kinase activity /// transferase activity /// nucleotide kinase activity	cytoplasm /// mitochondrion /// plasma membrane	---
101017_at	cyclin-dependent kinase 4	Cdk4	meiosis /// cell proliferation	---	chromosome, pericentric region /// condensed chromosome /// nucleus /// nucleolus /// cytoplasm	Cell_Cycle_KEGG /// G1_to_S_cell_cycle_Reactome /// Ovarian_Infertility_Genes
101019_at	cathepsin C	Ctsc	---	endonuclease activity	---	---
101025_f_at	small proline-rich protein 2A	Sprr2a	transcription /// regulation of transcription, DNA-dependent	DNA binding /// transcription factor activity /// metal ion binding	nucleus /// transcription factor complex	---
101027_s_at	pituitary tumor-transforming 1	Pttg1	signal transduction /// intracellular signaling cascade /// determination of adult life span /// negative regulation of signal transduction /// humoral defense mechanism (sensu Vertebrata) /// negative regulation of granulocyte differentiation /// negative regulation of B cell proliferation /// positive regulation of apoptosis /// negative regulation of interleukin-6 biosynthesis /// positive reg…	inositol or phosphatidylinositol phosphatase activity /// signal transducer activity /// protein binding	---	Cell_Cycle_KEGG
101030_at	ras homolog gene family, member B	Rhob	transcription /// regulation of transcription, DNA-dependent /// apoptosis /// signal transduction /// negative regulation of interleukin-12 biosynthesis /// negative regulation of transcription, DNA-dependent /// lymph node development	DNA binding /// transcription factor activity /// protein binding /// specific transcriptional repressor activity	nucleus /// nucleus	---
101036_at	translocase of outer mitochondrial membrane 20 homolog (yeast) /// similar to translocase of outer mitochondrial membrane 20 homolog	Tomm20 /// LOC546321	---	WW domain binding	---	---
101039_at	procollagen, type IV, alpha 2	Col4a2	DNA metabolism /// DNA topological change /// chromosome segregation /// chromosome condensation /// embryonic cleavage	nucleotide binding /// DNA binding /// DNA topoisomerase activity /// DNA topoisomerase (ATP-hydrolyzing) activity /// ATP binding /// isomerase activity	condensed chromosome /// nucleus /// nucleolus	---
101040_at	calpain 2	Capn2	---	steroid binding /// protein binding	extracellular space	Integrin-mediated_cell_adhesion_KEGG
101042_f_at	peptidase 4	Pep4	---	---	---	---
101047_at	RIKEN cDNA 2410026K10 gene	2410026K10Rik	protein amino acid phosphorylation /// signal transduction	protein-histidine kinase activity /// [pyruvate dehydrogenase (lipoamide)] kinase activity /// ATP binding /// kinase activity /// transferase activity	extracellular space /// mitochondrion /// mitochondrion	---
101048_at	protein tyrosine phosphatase, receptor type, C	Ptprc	protein amino acid phosphorylation /// chemotaxis /// transmembrane receptor protein tyrosine kinase signaling pathway /// protein kinase cascade /// germ cell development /// cell proliferation /// response to radiation /// phosphorylation /// peptidyl-tyrosine phosphorylation /// cytokine and chemokine mediated signaling pathway /// hemopoiesis /// cell differentiation /// autophosphorylation /…	nucleotide binding /// protein kinase activity /// protein serine/threonine kinase activity /// protein-tyrosine kinase activity /// transmembrane receptor protein tyrosine kinase activity /// receptor activity /// stem cell factor receptor activity /// protein binding /// ATP binding /// kinase activity /// transferase activity	external side of plasma membrane /// membrane /// integral to membrane	---
101050_at	riboflavin kinase	Rfk	regulation of cell shape /// keratinization	structural molecule activity /// structural constituent of cytoskeleton	cornified envelope	Riboflavin metabolism
101054_at	Ia-associated invariant chain	Ii	---	---	---	---
101055_at	protective protein for beta-galactosidase	Ppgb	fatty acid biosynthesis /// lipid biosynthesis	stearoyl-CoA 9-desaturase activity /// iron ion binding /// oxidoreductase activity	endoplasmic reticulum /// membrane /// integral to membrane	---
101058_at	amylase 1, salivary	Amy1	electron transport /// superoxide metabolism /// transport	oxidoreductase activity /// heme binding /// metal ion binding	mitochondrion /// membrane /// integral to membrane	---
101059_at	necdin	Ndn	regulation of transcription, DNA-dependent /// cell cycle	DNA binding /// transcription factor activity /// cyclin-dependent protein kinase inhibitor activity /// kinase activity	---	---
101060_at	protein disulfide isomerase associated 3	Pdia3	cell adhesion /// cell-matrix adhesion	calcium ion binding /// protein binding	extracellular matrix (sensu Metazoa) /// basement membrane /// basement membrane /// basement membrane /// extracellular space /// membrane	---
101061_at	signal sequence receptor, beta	Ssr2	defense response /// response to pest, pathogen or parasite /// defense response to bacteria	---	extracellular region /// extracellular space	---
101065_at	proliferating cell nuclear antigen	Pcna	DNA replication	nucleotide binding /// thymidine kinase activity /// ATP binding /// kinase activity /// transferase activity	---	Cell_Cycle_KEGG /// DNA_replication_Reactome /// G1_to_S_cell_cycle_Reactome
101069_g_at	makorin, ring finger protein, 1	Mkrn1	transport /// phosphate transport /// regulation of bone mineralization	phosphate transporter activity	integral to plasma membrane /// integral to membrane	---
101072_at	Eukaryotic translation initiation factor 4E binding protein 2	Eif4ebp2	---	structural molecule activity	---	---
101073_at	low density lipoprotein receptor-related protein 1	Lrp1	cellular morphogenesis /// protein amino acid phosphorylation /// signal transduction /// cell surface receptor linked signal transduction /// transmembrane receptor protein tyrosine kinase signaling pathway /// epidermal growth factor receptor signaling pathway /// cell proliferation /// positive regulation of cell proliferation /// regulation of peptidyl-tyrosine phosphorylation	nucleotide binding /// protein kinase activity /// protein-tyrosine kinase activity /// transmembrane receptor protein tyrosine kinase activity /// signal transducer activity /// receptor activity /// transmembrane receptor activity /// epidermal growth factor receptor activity /// protein binding /// ATP binding /// kinase activity /// transferase activity	intracellular /// endosome /// cytoskeleton /// plasma membrane /// integral to plasma membrane /// membrane /// integral to membrane /// basolateral plasma membrane /// endocytic vesicle	Wnt_Signaling /// Statin_Pathway_PharmGKB
101080_at	procollagen, type V, alpha 1	Col5a1	nuclear mRNA splicing, via spliceosome /// transcription /// regulation of transcription, DNA-dependent /// mRNA splice site selection /// mRNA processing	nucleic acid binding /// RNA binding	nucleus /// spliceosome complex	---
101083_s_at	LSM2 homolog, U6 small nuclear RNA associated (S. cerevisiae)	Lsm2	protein targeting /// transport /// intracellular protein transport /// protein transport	---	mitochondrion /// mitochondrial membrane /// mitochondrial outer membrane translocase complex /// membrane /// integral to membrane /// outer membrane	---
101089_at	PDZ and LIM domain 3	Pdlim3	---	nucleic acid binding /// DNA binding /// RNA binding	nucleus /// nucleolus	---
101090_at	fibrillin 1	Fbn1	blood coagulation	calcium ion binding /// calcium-dependent phospholipid binding	---	---
101093_at	procollagen, type IV, alpha 1	Col4a1	transport /// intracellular protein transport /// ER to Golgi transport /// protein transport	protein binding	endoplasmic reticulum /// Golgi stack /// COPII vesicle coat /// perinuclear region	---
101095_at	microfibrillar-associated protein 2	Mfap2	microtubule-based process /// microtubule-based movement /// protein polymerization	nucleotide binding /// GTPase activity /// structural molecule activity /// structural constituent of cytoskeleton /// GTP binding	microtubule /// protein complex	---
101101_at	protein phosphatase 2a, catalytic subunit, beta isoform	Ppp2cb	proteolysis and peptidolysis	cysteine-type endopeptidase activity /// calpain activity /// calcium ion binding /// peptidase activity /// cysteine-type peptidase activity /// hydrolase activity	intracellular	Glycogen_Metabolism /// Circadian_Exercise
101102_at	immunoglobulin (CD79A) binding protein 1	Igbp1	---	calcium ion binding	extracellular region /// extracellular matrix (sensu Metazoa) /// extracellular space	---
101104_at	Down syndrome critical region gene 3	Dscr3	---	---	---	---
101106_at	RIKEN cDNA E430034L04 gene	E430034L04Rik	riboflavin biosynthesis	magnesium ion binding /// riboflavin kinase activity /// kinase activity /// transferase activity /// metal ion binding	---	mRNA_processing_binding_Reactome
101108_at	nuclear autoantigenic sperm protein (histone-binding)	Nasp	metabolism	protein binding /// acyltransferase activity /// transferase activity /// lipoic acid binding	mitochondrion	---
101110_at	procollagen, type VI, alpha 3	Col6a3	---	---	lysosome /// integral to membrane	---
101113_at	ras homolog gene family, member A	Rhoa	regulation of cell growth /// intracellular signaling cascade	protein binding	---	G_Protein_Signaling /// G13_Signaling_Pathway /// Wnt_Signaling
101115_at	lactotransferrin	Ltf	pregnancy /// blood coagulation /// embryonic development /// negative regulation of coagulation	receptor activity /// transmembrane receptor activity /// calcium ion binding /// sugar binding	extracellular space /// plasma membrane /// membrane /// integral to membrane	---
101130_at	procollagen, type I, alpha 2	Col1a2	proteolysis and peptidolysis /// phosphate transport /// cell adhesion	subtilase activity /// structural molecule activity /// extracellular matrix structural constituent /// protein binding /// extracellular matrix structural constituent conferring tensile strength	extracellular matrix (sensu Metazoa) /// collagen /// extracellular space /// cytoplasm	Inflammatory_Response_Pathway
101132_at	sodium channel, voltage-gated, type VII, alpha	Scn7a	B cell homeostasis /// cytokine and chemokine mediated signaling pathway /// B cell mediated immunity /// dendritic cell differentiation	receptor activity	---	---
101139_r_at	mucin 10, submandibular gland salivary mucin	Muc10	---	---	---	---
101165_at	---	---	intracellular protein transport	---	---	---
101178_at	sema domain, immunoglobulin domain (Ig), short basic domain, secreted, (semaphorin) 3C	Sema3c	electron transport /// catecholamine metabolism /// neurotransmitter catabolism /// dopamine catabolism	amine oxidase activity /// oxidoreductase activity	mitochondrion /// mitochondrion /// integral to membrane	---
101179_at	---	---	mRNA processing /// mRNA-nucleus export /// protein-nucleus import /// transport /// small GTPase mediated signal transduction	nucleic acid binding /// RNA binding /// protein binding /// protein transporter activity	intracellular /// nucleus	---
101180_at	ataxia telangiectasia mutated homolog (human)	Atm	angiogenesis /// angiogenesis /// endothelial cell morphogenesis /// phosphate transport /// cell adhesion /// development /// positive regulation of cell proliferation /// extracellular matrix organization and biogenesis /// positive regulation of cell migration /// positive regulation of apoptosis	transmembrane receptor activity /// structural molecule activity /// extracellular matrix structural constituent /// protein binding /// extracellular matrix structural constituent conferring tensile strength /// metal ion binding	extracellular matrix (sensu Metazoa) /// collagen /// basement membrane /// extracellular space /// cytoplasm /// membrane /// extracellular matrix	Cell_Cycle_KEGG /// G1_to_S_cell_cycle_Reactome /// Ovarian_Infertility_Genes
101186_at	per-pentamer repeat gene	MGI:1349458	---	---	---	---
101210_at	zinc finger protein 651	Zfp651	---	---	---	---
101217_at	CDNA sequence BC023892	BC023892	protein ubiquitination	nucleic acid binding /// chromatin binding /// ubiquitin-protein ligase activity /// zinc ion binding /// metal ion binding	ubiquitin ligase complex	---
101221_at	expressed sequence C76746	C76746	---	---	---	---
101226_at	SH3 multiple domains 2	Sh3md2	transcription /// regulation of transcription, DNA-dependent /// cell differentiation /// positive regulation of transcription from RNA polymerase II promoter /// cell maturation /// cell maturation	DNA binding /// DNA binding /// chromatin binding /// transcription factor activity /// RNA polymerase II transcription factor activity, enhancer binding	nucleus /// transcription factor complex	G13_Signaling_Pathway
101287_s_at	cytochrome P450, family 2, subfamily d, polypeptide 10	Cyp2d10	protein folding /// protein complex assembly /// intracellular protein transport /// intracellular protein transport /// defense response /// immune response /// humoral defense mechanism (sensu Vertebrata) /// antigen presentation /// antigen presentation /// antigen processing, exogenous antigen via MHC class II /// antigen processing /// antigen processing /// antigen presentation, exogenous a…	protein binding /// unfolded protein binding	lysosome /// late endosome /// multivesicular body /// endoplasmic reticulum /// Golgi apparatus /// plasma membrane /// plasma membrane /// integral to plasma membrane /// external side of plasma membrane /// integral to membrane	---
101290_at	gonadotropin releasing hormone 1	Gnrh1	protein amino acid ADP-ribosylation /// signal transduction /// G-protein coupled receptor protein signaling pathway /// G-protein signaling, coupled to IP3 second messenger (phospholipase C activating)	nucleotide binding /// GTPase activity /// signal transducer activity /// GTP binding	heterotrimeric G-protein complex	---
101291_at	---	---	---	---	---	---
101298_g_at	protein tyrosine phosphatase, receptor type, C	Ptprc	DNA damage checkpoint /// DNA damage checkpoint /// G2/M transition of mitotic cell cycle /// DNA repair /// protein amino acid phosphorylation /// response to DNA damage stimulus /// cell cycle	nucleotide binding /// protein kinase activity /// protein serine/threonine kinase activity /// protein-tyrosine kinase activity /// protein binding /// ATP binding /// kinase activity /// transferase activity	nucleus /// replication fork	---
101300_at	histocompatibility 2, M region locus 2	H2-M2	---	---	---	---
101319_f_at	similar to variable region of immunoglobulin kappa light chain /// immunoglobulin light chain variable region /// immunoglobulin light chain variable region /// similar to variable region of immunoglobulin kappa light chain /// similar to variable region of immunoglobulin kappa light chain /// similar to anti-dsRNA (RDV-RNA) antibody	LOC232065 /// 8-30 /// 8-28 /// LOC434571 /// LOC434627 /// LOC546905	---	---	---	---
101320_f_at	similar to IgM(b) heavy pre-chain (AA -18 to 119) /// similar to anti-poly(dC) monoclonal antibody heavy chain /// similar to immunoglobulin heavy chain /// similar to Ig heavy chain V region 3 precursor /// similar to monoclonal antibody heavy chain /// similar to immunoglobulin heavy chain /// similar to Ig heavy chain V region 3 precursor /// similar to Ig heavy chain V region 102 precursor	V165-D-J-C mu /// LOC380823 /// LOC382693 /// LOC382696 /// VH186.2-D-J-C mu /// LOC432710 /// LOC544910 /// LOC546230	DNA metabolism /// DNA repair /// mismatch repair /// postreplication repair /// response to DNA damage stimulus /// cell cycle arrest /// determination of adult life span /// response to X-ray /// negative regulation of DNA recombination	nucleotide binding /// DNA binding /// damaged DNA binding /// ATP binding	nucleus	---
101326_at	similar to immunoglobulin heavy chain variable region	LOC432709	defense response	---	integral to membrane	---
101331_f_at	immunoglobulin kappa chain variable 19 (V19)-14 /// immunoglobulin light chain variable region /// similar to kappa-tnp V-J	Igk-V19-14 /// 8-30 /// LOC434044	cotranslational protein-membrane targeting	signal sequence binding	extracellular space /// endoplasmic reticulum /// integral to membrane	---
101344_at	cholecystokinin B receptor	Cckbr	---	---	---	GPCRDB_Class_A_Rhodopsin-like /// Peptide_GPCRs
101350_g_at	polo-like kinase 1 (Drosophila)	Plk1	negative regulation of cell proliferation	---	---	Cell_Cycle_KEGG
101351_at	similar to putative pheromone receptor (Go-VN5)	LOC333201	---	---	---	---
101381_at	rabaptin, RAB GTPase binding effector protein 1	Rabep1	telomere maintenance /// RNA-dependent DNA replication	DNA binding /// telomerase activity /// telomeric template RNA reverse transcriptase activity /// RNA binding /// RNA-directed DNA polymerase activity /// protein binding /// transferase activity /// nucleotidyltransferase activity	chromosome, telomeric region /// nucleus /// chromosome /// ribonucleoprotein complex	---
101389_at	scavenger receptor class B, member 2	Scarb2	regulation of protein biosynthesis /// regulation of translation /// regulation of translational initiation /// insulin receptor signaling pathway /// negative regulation of protein biosynthesis /// cAMP-mediated signaling /// negative regulation of translational initiation	protein binding /// eukaryotic initiation factor 4E binding	---	---
101392_at	CHMP family, member 7	Chmp7	---	---	---	---
101393_at	annexin A3	Anxa3	---	---	extracellular space	Prostaglandin_synthesis_regulation
101398_at	syntaxin binding protein 2	Stxbp2	---	---	---	---
101399_at	---	---	nuclear mRNA splicing, via spliceosome /// mRNA processing	nucleic acid binding /// RNA binding /// metal ion binding	nucleus	---
101404_at	RIKEN cDNA 2310061I09 gene	2310061I09Rik	transcription /// regulation of transcription, DNA-dependent	DNA binding /// transcription factor activity /// protein binding	nucleus /// transcription factor complex /// nucleolus	---
101407_at	frataxin	Fxn	---	---	---	---
101409_at	ligatin	Lgtn	---	---	---	mRNA_processing_binding_Reactome
101410_at	claudin 4	Cldn4	fatty acid biosynthesis /// lipid biosynthesis	stearoyl-CoA 9-desaturase activity /// iron ion binding /// oxidoreductase activity	endoplasmic reticulum /// membrane /// integral to membrane	---
101419_at	tubulin, beta 4	Tubb4	protein folding	unfolded protein binding	integral to membrane /// integral to membrane	Circadian_Exercise
101421_at	ring finger protein 5	Rnf5	---	---	---	---
101422_at	formin binding protein 4	Fnbp4	electron transport /// transport	monooxygenase activity /// oxidoreductase activity /// oxidoreductase activity, acting on paired donors, with incorporation or reduction of molecular oxygen, reduced flavin or flavoprotein as one donor, and incorporation of one atom of oxygen /// metal ion binding /// unspecific monooxygenase activity	endoplasmic reticulum /// microsome /// membrane /// integral to membrane	---
101426_at	ceramide kinase	Cerk	---	---	---	---
101429_at	DNA-damage inducible transcript 3	Ddit3	telomere maintenance /// DNA repair /// double-strand break repair /// apoptosis /// response to DNA damage stimulus	protein kinase activity /// protein serine/threonine kinase activity /// binding /// kinase activity /// transferase activity /// phosphotransferase activity, alcohol group as acceptor	nucleus	---
101430_at	SRY-box containing gene 4	Sox4	response to stress	binding	nucleus /// Golgi apparatus	---
101432_at	RIKEN cDNA 2410019G02 gene	2410019G02Rik	transport /// vesicle docking during exocytosis /// protein transport /// vesicle-mediated transport	syntaxin binding	---	---
101433_at	major histocompatibility complex, class I-related	Mr1	---	---	nucleus	---
101436_at	chemokine (C-X-C motif) ligand 9	Cxcl9	proteolysis and peptidolysis	catalytic activity /// carboxypeptidase activity /// serine carboxypeptidase activity /// carboxypeptidase C activity /// protein binding /// peptidase activity /// hydrolase activity	mitochondrion /// lysosome	---
101439_at	ADP-ribosylation factor-like 6	Arl6	humoral immune response	antigen binding	---	---
101441_i_at	inositol 1,4,5-triphosphate receptor 2	Itpr2	---	phospholipase inhibitor activity /// calcium ion binding /// calcium-dependent phospholipid binding /// phospholipase A2 inhibitor activity	---	Calcium_regulation_in_cardiac_cells /// Smooth_muscle_contraction
101444_at	THUMP domain containing 3	Thumpd3	translational initiation	RNA binding /// translation initiation factor activity	membrane	---
101445_at	DNA methyltransferase (cytosine-5) 1	Dnmt1	signal transduction /// regulation of Notch signaling pathway	receptor activity /// hematopoietin/interferon-class (D200-domain) cytokine receptor activity	extracellular space /// membrane /// integral to membrane	---
101446_at	tumor protein D52-like 1	Tpd52l1	integrin-mediated signaling pathway /// opsonization /// positive regulation of phagocytosis	protein binding	extracellular space /// integral to plasma membrane	---
101447_at	adenomatosis polyposis coli	Apc	neuron migration /// chemotaxis /// defense response /// signal transduction /// G-protein coupled receptor protein signaling pathway /// germ cell development /// brain development /// germ cell migration /// regulation of cell migration /// T cell proliferation	rhodopsin-like receptor activity /// signal transducer activity /// receptor activity /// G-protein coupled receptor activity /// chemokine receptor activity /// C-C chemokine receptor activity /// C-X-C chemokine receptor activity /// purinergic nucleotide receptor activity, G-protein coupled	integral to membrane	Wnt_Signaling
101451_at	paternally expressed 3	Peg3	electron transport	NADPH-hemoprotein reductase activity /// electron transporter activity /// FMN binding /// oxidoreductase activity	soluble fraction /// endoplasmic reticulum /// microsome /// membrane /// integral to membrane	---
101465_at	signal transducer and activator of transcription 1	Stat1	cell death	---	extracellular space	TGF_Beta_Signaling_Pathway
101468_at	properdin factor, complement	Pfc	---	---	---	MAPK_Cascade
101470_at	cDNA sequence BC028975	BC028975	---	---	---	---
101473_at	nicotinamide N-methyltransferase	Nnmt	transport /// intracellular protein transport /// protein transport	receptor activity /// KDEL sequence binding /// protein transporter activity	endoplasmic reticulum /// Golgi apparatus /// integral to membrane	Nicotinate and nicotinamide metabolism
101480_at	dynein, axonemal, light chain 4	Dnalc4	protein amino acid dephosphorylation	protein phosphatase type 2A activity /// protein phosphatase type 2A activity /// protein phosphatase type 1 activity /// phosphoprotein phosphatase activity /// protein serine/threonine phosphatase activity /// protein binding /// CTD phosphatase activity /// protein phosphatase type 2C activity /// hydrolase activity /// myosin phosphatase activity /// manganese ion binding /// metal ion binding	nucleus /// cytoplasm	---
101484_at	neighbor of Brca1 gene 1	Nbr1	protein amino acid phosphorylation /// transmembrane receptor protein tyrosine kinase signaling pathway	nucleotide binding /// protein kinase activity /// protein serine/threonine kinase activity /// protein-tyrosine kinase activity /// transmembrane receptor protein tyrosine kinase activity /// receptor activity /// protein binding /// ATP binding /// kinase activity /// transferase activity	extracellular space /// integral to plasma membrane /// membrane /// integral to membrane	---
101486_at	proteasome (prosome, macropain) subunit, beta type 10	Psmb10	---	---	integral to plasma membrane /// integral to membrane	Proteasome_Degradation
101487_f_at	lymphocyte antigen 6 complex, locus E	Ly6e	metabolism /// retinoic acid metabolism	retinal dehydrogenase activity /// aldehyde dehydrogenase activity /// oxidoreductase activity	---	---
101498_at	inositol (myo)-1(or 4)-monophosphatase 1	Impa1	---	---	---	Streptomycin biosynthesis /// Inositol phosphate metabolism /// Phosphatidylinositol signaling system
101499_at	integrin linked kinase	Ilk	---	---	extracellular space /// integral to membrane	RNA_transcription_Reactome /// Integrin-mediated_cell_adhesion_KEGG
101502_at	TG interacting factor	Tgif	immune response /// complement activation, alternative pathway	---	---	TGF_Beta_Signaling_Pathway
101503_at	dihydropyrimidinase-like 3	Dpysl3	nucleosome assembly	---	nucleus	---
101508_at	KH domain containing, RNA binding, signal transduction associated 1	Khdrbs1	electron transport /// positive regulation of apoptosis	protein disulfide isomerase activity /// electron transporter activity /// isomerase activity	extracellular space /// endoplasmic reticulum	---
101509_at	von Hippel-Lindau binding protein 1	Vbp1	---	---	integral to membrane	---
101510_at	proteasome (prosome, macropain) 28 subunit, alpha	Psme1	somite specification /// regulation of transcription, DNA-dependent /// development /// regulation of transcription	DNA binding /// transcription factor activity	nucleus /// transcription factor complex	Proteasome_Degradation
101513_at	prefoldin 5 /// similar to Prefoldin subunit 5 (C-myc binding protein Mm-1) (Myc modulator 1) (EIG-1)	Pfdn5 /// LOC434860	protein amino acid phosphorylation /// transmembrane receptor protein tyrosine kinase signaling pathway /// lymphocyte differentiation	nucleotide binding /// protein kinase activity /// protein serine/threonine kinase activity /// protein-tyrosine kinase activity /// transmembrane receptor protein tyrosine kinase activity /// receptor activity /// protein binding /// ATP binding /// kinase activity /// transferase activity	extracellular space /// membrane /// integral to membrane	---
101514_at	trafficking protein particle complex 3	Trappc3	actin filament organization /// intracellular signaling cascade /// heart development /// myogenesis	protein binding /// cytoskeletal protein binding /// structural constituent of muscle /// structural constituent of muscle /// metal ion binding	actin cytoskeleton /// Z disc	---
101515_at	acyl-Coenzyme A oxidase 1, palmitoyl	Acox1	protein modification /// ubiquitin cycle /// chemotaxis /// immune response /// sensory perception	---	---	---
101516_at	CD59a antigen	Cd59a	---	---	---	---
101518_at	RIKEN cDNA 0610009H04 gene	0610009H04Rik	transcription /// regulation of transcription, DNA-dependent /// regulation of transcription	DNA binding /// transcription factor activity	nucleus /// transcription factor complex	---
101521_at	baculoviral IAP repeat-containing 5	Birc5	apoptosis /// caspase activation via cytochrome c /// regulation of apoptosis	---	integral to membrane	Apoptosis
101526_at	homeo box, msh-like 1	Msx1	---	---	---	---
101538_i_at	carboxylesterase 3	Ces3	transport /// dicarboxylic acid transport	neutral amino acid transporter activity /// symporter activity /// sodium:dicarboxylate symporter activity	membrane /// integral to membrane	---
101539_f_at	carboxylesterase 3	Ces3	immune response	binding	---	---
101546_at	---	---	proteolysis and peptidolysis	serine-type endopeptidase activity /// chymotrypsin activity /// trypsin activity /// scavenger receptor activity /// peptidase activity /// hydrolase activity	plasma membrane /// membrane /// integral to membrane	---
101551_s_at	testis derived transcript	Tes	skeletal development /// transcription /// regulation of transcription, DNA-dependent /// calcium ion transport /// calcium ion homeostasis /// development /// organogenesis /// negative regulation of transcription /// intestinal absorption	DNA binding /// transcription factor activity /// steroid hormone receptor activity /// receptor activity /// ligand-dependent nuclear receptor activity /// ligand-dependent nuclear receptor activity /// protein binding /// protein binding /// transcription regulator activity /// metal ion binding	nucleus	---
101552_at	solute carrier family 34 (sodium phosphate), member 1	Slc34a1	---	---	extracellular space /// plasma membrane /// membrane	---
101554_at	nuclear factor of kappa light chain gene enhancer in B-cells inhibitor, alpha	Nfkbia	regulation of cell growth	insulin-like growth factor binding /// insulin-like growth factor binding /// growth factor binding	extracellular region /// extracellular space /// insulin-like growth factor binding protein complex	Apoptosis /// Apoptosis_GenMAPP /// Apoptosis_KEGG
101560_at	embigin	Emb	iron ion homeostasis	---	extracellular space /// mitochondrion	---
101561_at	metallothionein 2	Mt2	nucleotide metabolism	nucleic acid binding /// catalytic activity /// endonuclease activity /// phosphodiesterase I activity /// nucleotide diphosphatase activity /// hydrolase activity	extracellular space /// integral to plasma membrane /// integral to membrane	---
101562_at	heat shock 70kDa protein 14	Hspa14	cell adhesion	receptor activity	extracellular space /// lysosome /// plasma membrane /// membrane /// integral to membrane	---
101565_f_at	serine (or cysteine) proteinase inhibitor, clade A, member 1a	Serpina1a	---	phosphoribosylamine-glycine ligase activity /// receptor activity /// hematopoietin/interferon-class (D200-domain) cytokine receptor activity	extracellular space /// membrane /// integral to membrane	---
101566_f_at	major urinary protein 1 /// major urinary protein 2	Mup1 /// Mup2	---	protein binding	---	---
101571_g_at	insulin-like growth factor binding protein 4	Igfbp4	DNA replication /// cell cycle /// regulation of S phase of mitotic cell cycle	DNA binding	nucleus	Smooth_muscle_contraction
101574_f_at	serine (or cysteine) proteinase inhibitor, clade A, member 1a /// serine (or cysteine) proteinase inhibitor, clade A, member 1d /// serine (or cysteine) proteinase inhibitor, clade A, member 1e	Serpina1a /// Serpina1d /// Serpina1e	---	---	---	---
101575_i_at	serine (or cysteine) proteinase inhibitor, clade A, member 1b	Serpina1b	transport /// ion transport /// cation transport /// sodium ion transport	ion channel activity /// voltage-gated ion channel activity /// voltage-gated sodium channel activity /// cation channel activity	voltage-gated sodium channel complex /// membrane /// integral to membrane	---
101576_f_at	serine (or cysteine) proteinase inhibitor, clade A, member 1b	Serpina1b	immune response	---	extracellular space /// membrane /// integral to membrane	---
101578_f_at	actin, beta, cytoplasmic	Actb	---	metal ion binding	integral to membrane	Smooth_muscle_contraction
101582_at	guanine nucleotide binding protein-like 2 (nucleolar)	Gnl2	---	---	nucleus	---
101583_at	B-cell translocation gene 2, anti-proliferative	Btg2	angiogenesis /// angiogenesis /// endothelial cell morphogenesis /// phosphate transport /// cell adhesion /// development /// positive regulation of cell proliferation /// extracellular matrix organization and biogenesis /// positive regulation of cell migration /// positive regulation of apoptosis	transmembrane receptor activity /// structural molecule activity /// extracellular matrix structural constituent /// protein binding /// extracellular matrix structural constituent conferring tensile strength /// metal ion binding	extracellular matrix (sensu Metazoa) /// collagen /// basement membrane /// extracellular space /// cytoplasm /// membrane /// extracellular matrix	---
101585_at	progesterone receptor membrane component 1	Pgrmc1	---	---	centriole /// flagellum	---
101587_at	epoxide hydrolase 1, microsomal	Ephx1	---	kinase activity	---	---
101589_at	high mobility group nucleosomal binding domain 2	Hmgn2	transcription /// regulation of transcription, DNA-dependent /// transport /// cell cycle /// negative regulation of transcription /// regulation of RNA-nucleus export	nucleic acid binding /// RNA binding /// transporter activity /// protein binding /// transcriptional repressor activity	nucleus /// membrane	---
101590_at	lysosomal membrane glycoprotein 2	Lamp2	microtubule-based process	motor activity /// microtubule motor activity	microtubule /// microtubule associated complex /// dynein complex	---
101593_at	cysteine rich protein 2	Crip2	negative regulation of mitotic cell cycle	protein binding	cytoplasm	---
101607_at	expressed sequence C80068	C80068	transport /// ion transport /// sodium ion transport /// phosphate transport	carrier activity /// symporter activity /// sodium-dependent phosphate transporter activity	integral to plasma membrane /// membrane /// integral to membrane	---
101616_at	gene model 1067, (NCBI)	Gm1067	ceramide metabolism /// protein kinase C activation	magnesium ion binding /// ceramide kinase activity /// diacylglycerol kinase activity /// kinase activity /// transferase activity	membrane fraction	---
101618_r_at	P53-variant (p53)	---	---	receptor activity /// steroid binding	endoplasmic reticulum /// microsome /// integral to membrane	---
101621_at	androgen-binding protein eta	Apbh	---	---	---	---
101625_at	K+ voltage-gated channel, subfamily S, 2	Kcns2	---	---	---	---
101632_at	tumor necrosis factor receptor superfamily, member 11a	Tnfrsf11a	myo-inositol metabolism	magnesium ion binding /// inositol or phosphatidylinositol phosphatase activity /// inositol-1(or 4)-monophosphatase activity /// hydrolase activity /// metal ion binding	---	---
101633_at	similar to Ig kappa chain V region EV15 precursor /// similar to Ig kappa chain V region EV15 precursor /// similar to Ig kappa chain V region EV15 precursor /// immunoglobulin kappa light chain /// similar to Ig kappa chain V region EV15 precursor	LOC243433 /// LOC383196 /// LOC432992 /// LOC434025 /// LOC547106	---	---	extracellular space	---
101634_at	nucleophosmin 1	Npm1	DNA replication /// DNA repair /// DNA recombination /// response to DNA damage stimulus /// cell cycle /// cell division	nucleotide binding /// nucleic acid binding /// DNA ligase (ATP) activity /// ATP binding /// ligase activity	nucleus	mRNA_processing_binding_Reactome
101635_f_at	major urinary protein 5	Mup5	protein amino acid ADP-ribosylation /// small GTPase mediated signal transduction /// Ras protein signal transduction	nucleotide binding /// protein binding /// GTP binding	cytoplasm /// membrane	---
101637_at	CEA-related cell adhesion molecule 10	Ceacam10	DNA packaging /// internal protein amino acid acetylation	histone acetyltransferase activity /// protein binding /// acyltransferase activity /// transaminase activity /// transferase activity	nucleus	---
101640_f_at	immunoglobulin kappa chain, constant region /// gene model 194, (NCBI) /// gene model 1068, (NCBI) /// gene model 1418, (NCBI) /// gene model 1419, (NCBI) /// gene model 1499, (NCBI)	Igk-C /// Gm194 /// Gm1068 /// Gm1418 /// Gm1419 /// Gm1499	transport /// ion transport /// cation transport /// potassium ion transport	ion channel activity /// voltage-gated ion channel activity /// voltage-gated potassium channel activity /// cation channel activity /// potassium channel activity	integral to plasma membrane /// voltage-gated potassium channel complex /// membrane /// integral to membrane	---
101653_f_at	histocompatibility 2, D region locus 4	H2-D4	---	---	---	---
101656_f_at	Ig kappa chain	IgM	---	---	---	---
101658_f_at	histocompatibility 2, Q region locus 8	H2-Q8	transport /// ion transport /// ion transport /// cation transport /// calcium ion transport	receptor activity /// receptor activity /// ion channel activity /// ion channel activity /// inositol 1,4,5-triphosphate-sensitive calcium-release channel activity /// cation channel activity /// calcium channel activity	endoplasmic reticulum /// membrane /// integral to membrane /// integral to membrane	---
101665_at	nuclear receptor subfamily 5, group A, member 1	Nr5a1	defense response /// immune response	---	extracellular space /// membrane	Ovarian_Infertility_Genes /// Nuclear_Receptors
101676_at	glutathione peroxidase 3	Gpx3	---	aryldialkylphosphatase activity /// arylesterase activity /// hydrolase activity	extracellular region /// membrane	---
101681_f_at	histocompatibility 2, blastocyst	H2-Bl	microtubule-based process /// microtubule-based movement /// protein polymerization	nucleotide binding /// GTPase activity /// structural molecule activity /// structural constituent of cytoskeleton /// GTP binding	microtubule /// protein complex	---
101682_f_at	major urinary protein 4	Mup4	transport /// type I hypersensitivity	transporter activity /// pheromone binding /// pheromone binding	---	---
101684_r_at	simple repeat sequence-containing transcript	Srst	---	---	---	---
101685_f_at	---	---	---	---	---	---
101694_f_at	MYST histone acetyltransferase 2	Myst2	protein folding /// proteolysis and peptidolysis /// response to unfolded protein	cysteine-type endopeptidase activity /// ATP binding	---	---
101703_at	---	---	luteinization /// transcription /// regulation of transcription, DNA-dependent /// regulation of transcription from RNA polymerase II promoter /// male gonad development /// positive regulation of transcription from RNA polymerase II promoter	DNA binding /// transcription factor activity /// steroid hormone receptor activity /// receptor activity /// ligand-dependent nuclear receptor activity /// protein binding /// transcriptional activator activity /// metal ion binding	nucleus	---
101708_at	myosin IF	Myo1f	acute-phase response	endopeptidase inhibitor activity /// serine-type endopeptidase inhibitor activity	---	---
101712_at	purinergic receptor P2X, ligand-gated ion channel, 7	P2rx7	transport /// phagocytosis, engulfment /// cholesterol metabolism /// cholesterol transport /// lipoprotein biosynthesis /// phospholipid translocation	nucleotide binding /// ATP binding /// ATPase activity /// nucleoside-triphosphatase activity	Golgi apparatus /// integral to plasma membrane /// integral to membrane /// intracellular membrane-bound organelle	---
101718_f_at	gene model 194, (NCBI) /// gene model 1419, (NCBI) /// gene model 1502, (NCBI) /// immunoglobulin light chain variable region	Gm194 /// Gm1419 /// Gm1502 /// ad4	regulation of transcription, DNA-dependent	DNA binding	nucleus	---
101720_f_at	immunoglobulin kappa chain variable 8 (V8)	Igk-V8	---	---	---	---
101743_f_at	immunoglobulin heavy chain 1a (serum IgG2a)	Igh-1a	---	---	---	---
101745_f_at	immunoglobulin heavy chain 6 (heavy chain of IgM)	Igh-6	---	---	---	---
101747_f_at	Immunoglobulin heavy chain (J558 family)	Igh-VJ558	transport	transporter activity /// pheromone binding	extracellular space	---
101751_f_at	gene model 194, (NCBI) /// gene model 189, (NCBI) /// gene model 192, (NCBI) /// gene model 1068, (NCBI) /// gene model 1069, (NCBI) /// gene model 1418, (NCBI) /// gene model 1419, (NCBI) /// gene model 1499, (NCBI) /// gene model 1502, (NCBI) /// gene model 1524, (NCBI) /// gene model 1530, (NCBI) /// immunoglobulin light chain variable region /// similar to immunoglobulin light chain variable …	Gm194 /// Gm189 /// Gm192 /// Gm1068 /// Gm1069 /// Gm1418 /// Gm1419 /// Gm1499 /// Gm1502 /// Gm1524 /// Gm1530 /// an4 /// LOC434586 /// LOC545848 /// ad4 /// Gm1420	antibody-dependent cellular cytotoxicity /// positive regulation of type IIa hypersensitivity /// positive regulation of type I hypersensitivity /// phagocytosis, recognition /// phagocytosis, engulfment /// complement activation, classical pathway /// endosome to lysosome transport /// humoral defense mechanism (sensu Vertebrata) /// regulation of proteolysis and peptidolysis /// antigen process…	antigen binding	multivesicular body /// integral to membrane /// immunoglobulin complex, circulating	---
101752_f_at	Immunoglobulin heavy chain 6 (heavy chain of IgM)	Igh-6	transport /// cell cycle /// chromosome segregation /// mitosis /// mitotic chromosome condensation /// chromosome organization and biogenesis /// cell division	nucleotide binding /// protein binding /// ATP binding /// ATPase activity, coupled to transmembrane movement of substances	nucleus /// chromosome /// membrane	---
101753_s_at	lysozyme /// P lysozyme structural	Lyzs /// Lzp-s	acute-phase response	lipid transporter activity /// protein binding	extracellular region /// extracellular space	---
101757_at	nuclear factor, erythroid derived 2,-like 1	Nfe2l1	---	nucleotide binding /// motor activity /// structural molecule activity /// structural constituent of cytoskeleton /// protein binding /// ATP binding	soluble fraction /// cytosol /// cytoskeleton /// actin filament	---
101763_at	G-protein-coupled receptor 50	Gpr50	activation of MAPK activity /// humoral defense mechanism (sensu Vertebrata) /// antigen processing /// positive regulation of B cell proliferation /// early endosome to late endosome transport /// positive regulation of endocytosis /// positive regulation of peptidyl-tyrosine phosphorylation /// B cell receptor signaling pathway /// positive regulation of B cell activation	antigen binding /// transmembrane receptor activity /// protein binding	external side of plasma membrane /// integral to membrane /// B cell receptor complex /// immunoglobulin complex, circulating /// perinuclear region	GPCRDB_Class_A_Rhodopsin-like
101764_at	5-hydroxytryptamine (serotonin) receptor 1D	Htr1d	---	---	---	GPCRDB_Class_A_Rhodopsin-like /// GPCRDB_Other /// Monoamine_GPCRs
101769_at	protocadherin alpha 10	Pcdha10	proteolysis and peptidolysis /// signal transduction /// G-protein coupled receptor protein signaling pathway	rhodopsin-like receptor activity /// trypsin activity /// signal transducer activity /// receptor activity /// G-protein coupled receptor activity /// neuropeptide Y receptor activity /// melatonin receptor activity	integral to plasma membrane /// integral to membrane	---
101771_r_at	protocadherin alpha 12	Pcdha12	signal transduction /// G-protein coupled receptor protein signaling pathway	rhodopsin-like receptor activity /// signal transducer activity /// receptor activity /// G-protein coupled receptor activity /// adrenoceptor activity /// serotonin receptor activity	integral to plasma membrane /// integral to membrane	---
101783_i_at	---	---	---	---	---	---
101793_at	Fc receptor, IgG, high affinity I	Fcgr1	---	---	---	Inflammatory_Response_Pathway
101834_at	mitogen activated protein kinase 3	Mapk3	chemotaxis /// immune response /// germ cell development /// brain development /// sensory perception /// germ cell migration /// regulation of cell migration /// positive regulation of cell migration /// T cell proliferation /// induction of positive chemotaxis	cytokine activity /// chemokine activity /// growth factor activity	extracellular region /// extracellular space	MAPK_Cascade /// S1P_Signaling /// TGF_Beta_Signaling_Pathway
101840_at	epidermal growth factor receptor	Egfr	phosphatidic acid biosynthesis /// apoptosis /// induction of apoptosis /// apoptotic program /// phospholipid biosynthesis	fatty acid binding /// protein binding /// lipid binding /// acyltransferase activity /// transferase activity /// lysophosphatidic acid acyltransferase activity	cytoplasm /// mitochondrial membrane /// endoplasmic reticulum /// microsome /// cytosol /// membrane	---
101843_at	SH2-B PH domain containing signaling mediator 1	Sh2bpsm1	---	---	---	---
101853_f_at	complement component factor h	Cfh	transport /// acute-phase response	transporter activity	extracellular space	---
101856_at	potassium channel tetramerisation domain containing 17	Kctd17	tRNA aminoacylation for protein translation	tRNA ligase activity /// ATP binding	membrane fraction /// lysosome /// lysosome /// lysosomal membrane /// late endosome /// membrane /// integral to membrane /// platelet dense granule membrane	---
101859_at	aquaporin 7	Aqp7	defense response /// immune response /// antigen presentation /// antigen presentation, exogenous antigen /// antigen processing, exogenous antigen via MHC class II /// antigen presentation, exogenous antigen via MHC class II /// antigen presentation, peptide antigen /// antigen presentation, exogenous peptide antigen	protein binding /// peptide antigen binding /// MHC class II receptor activity /// MHC class II receptor activity	intracellular /// early endosome /// multivesicular body /// Golgi apparatus /// plasma membrane /// external side of plasma membrane /// membrane /// integral to membrane /// MHC class II protein complex /// integral to membrane	---
101861_at	sarcoglycan, epsilon	Sgce	transport	transporter activity /// retinoid binding /// retinal binding /// retinol binding	extracellular space	---
101871_f_at	immunoglobulin heavy chain 4 (serum IgG1)	Igh-4	---	---	---	---
101875_at	protein phosphatase 2, regulatory subunit B (B56), delta isoform	Ppp2r5d	protein folding /// transport /// intracellular protein transport /// protein transport	protein transporter activity /// heat shock protein binding /// unfolded protein binding	nucleus /// endoplasmic reticulum /// microsome /// integral to membrane	Glycogen_Metabolism
101876_s_at	histocompatibility 2, T region locus 10 /// histocompatibility 2, T region locus 17 /// histocompatibility 2, T region locus 22 /// histocompatibility 2, T region locus 9	H2-T10 /// H2-T17 /// H2-T22 /// H2-T9	---	---	---	---
101877_at	solute carrier family 31, member 1	Slc31a1	ossification /// development /// lymph node development	receptor activity	integral to membrane	---
101878_at	CD72 antigen	Cd72	antibody-dependent cellular cytotoxicity /// positive regulation of type IIa hypersensitivity /// positive regulation of type I hypersensitivity /// phagocytosis, recognition /// phagocytosis, engulfment /// complement activation, classical pathway /// humoral defense mechanism (sensu Vertebrata) /// antibacterial humoral response (sensu Vertebrata) /// defense response to pathogenic bacteria ///…	antigen binding	integral to membrane /// immunoglobulin complex, circulating	---
101881_g_at	procollagen, type XVIII, alpha 1	Col18a1	telomere maintenance /// inhibition of caspase activation /// DNA repair /// protein folding /// anti-apoptosis /// response to unfolded protein /// response to heat	nucleotide binding /// protein binding /// ATP binding /// unfolded protein binding	---	---
101882_s_at	procollagen, type XVIII, alpha 1	Col18a1	inhibition of caspase activation /// apoptosis /// anti-apoptosis /// protein ubiquitination /// negative regulation of apoptosis	ubiquitin-protein ligase activity /// zinc ion binding /// metal ion binding	ubiquitin ligase complex /// intracellular	---
101883_s_at	X-linked lymphocyte-regulated 3a /// X-linked lymphocyte-regulated 3b /// hypothetical protein LOC574437	Xlr3a /// Xlr3b /// MGC76689	defense response	---	integral to membrane	---
101887_at	angiotensinogen	Agt	DNA replication /// transcription /// regulation of transcription, DNA-dependent /// chromatin modification	nucleic acid binding /// transcription factor activity /// histone acetyltransferase activity /// zinc ion binding /// acyltransferase activity /// transferase activity /// metal ion binding	nucleus	ACE-Inhibitor_pathway_PharmGKB
101889_s_at	RAR-related orphan receptor alpha	Rora	defense response /// immune response /// antigen presentation /// antigen presentation, endogenous antigen /// antigen processing, endogenous antigen via MHC class I	MHC class I receptor activity	plasma membrane /// integral to membrane /// MHC class I protein complex	Nuclear_Receptors
101892_f_at	fused toes	Fts	defense response	sugar binding	plasma membrane /// integral to membrane	---
101894_s_at	fused toes	Fts	---	---	---	---
101897_g_at	CD1d1 antigen /// CD1d2 antigen	Cd1d1 /// Cd1d2	transport	transporter activity /// carrier activity /// symporter activity	integral to plasma membrane /// integral to membrane	---
101906_at	SMC4 structural maintenance of chromosomes 4-like 1 (yeast)	Smc4l1	regulation of cell cycle /// development /// cell proliferation	RNA binding /// structural constituent of ribosome	cytosolic small ribosomal subunit (sensu Eukaryota)	---
101908_s_at	CEA-related cell adhesion molecule 1 /// CEA-related cell adhesion molecule 2	Ceacam1 /// Ceacam2	---	receptor activity /// protein binding /// metal ion binding /// thyroid hormone receptor binding	---	---
101909_f_at	major urinary protein 3	Mup3	transport	transporter activity /// pheromone binding	extracellular space /// membrane	---
101910_f_at	major urinary protein 3	Mup3	---	---	---	---
101912_at	RIKEN cDNA 1100001G20 gene	1100001G20Rik	transcription /// regulation of transcription, DNA-dependent	DNA binding /// transcription factor activity /// steroid hormone receptor activity /// receptor activity /// ligand-dependent nuclear receptor activity /// metal ion binding	nucleus	---
101916_at	lethal giant larvae homolog 2	Llglh2	transport /// ion transport /// calcium ion transport	ion channel activity /// voltage-gated ion channel activity /// voltage-gated calcium channel activity /// calcium channel activity /// high voltage-gated calcium channel activity	voltage-gated calcium channel complex	---
101918_at	transforming growth factor, beta 1	Tgfb1	NK T cell proliferation /// immune response /// positive regulation of T cell proliferation /// extrathymic T cell selection /// regulation of T cell differentiation /// lymph node development /// regulation of antiviral response by host /// positive regulation of immune response	cytokine activity /// hematopoietin/interferon-class (D200-domain) cytokine receptor binding	extracellular region /// extracellular space	Cell_Cycle_KEGG /// TGF_Beta_Signaling_Pathway
101921_at	RAB4A, member RAS oncogene family	Rab4a	---	---	---	---
101923_at	phospholipase A2, group VII (platelet-activating factor acetylhydrolase, plasma)	Pla2g7	transport /// lipid transport	lipid binding	extracellular space	---
101929_at	RIKEN cDNA 6720463E02 gene	6720463E02Rik	---	---	extracellular space	---
101930_at	nuclear factor I/X	Nfix	transport	---	endoplasmic reticulum /// Golgi stack	---
101934_at	fasciculation and elongation protein zeta 2 (zygin II)	Fez2	---	---	---	---
101938_at	poly A binding protein, cytoplasmic 2	Pabpc2	transport /// small GTPase mediated signal transduction /// protein transport /// regulation of endocytosis	nucleotide binding /// protein binding /// GTP binding /// protein transporter activity	endosome	Translation_Factors /// mRNA_processing_binding_Reactome
101939_at	---	---	---	protein binding	---	---
101942_at	splicing factor, arginine/serine-rich 14	Sfrs14	mRNA polyadenylylation	nucleic acid binding /// RNA binding /// poly(A) binding	---	---
101947_at	A kinase (PRKA) anchor protein 8-like	Akap8l	transport	transporter activity /// pheromone binding	---	---
101948_at	laminin B1 subunit 1	Lamb1-1	microtubule-based process /// microtubule-based movement /// protein polymerization	nucleotide binding /// GTPase activity /// structural molecule activity /// structural constituent of cytoskeleton /// GTP binding	microtubule /// protein complex	Inflammatory_Response_Pathway
101950_at	GIPC PDZ domain containing family, member 2	Gipc2	transport	transporter activity /// pheromone binding	---	---
101954_at	H2A histone family, member Z	H2afz	endocytosis	receptor activity /// hematopoietin/interferon-class (D200-domain) cytokine receptor activity	extracellular space /// membrane /// integral to membrane /// extrinsic to membrane	Proteasome_Degradation
101956_at	cytoskeleton-associated protein 4	Ckap4	transport /// ion transport /// cation transport /// calcium ion transport /// calcium ion homeostasis /// calcium ion homeostasis /// regulation of muscle contraction /// ER-nuclear signaling pathway /// metabolism	nucleotide binding /// magnesium ion binding /// catalytic activity /// calcium-transporting ATPase activity /// ATP binding /// ATPase activity, coupled to transmembrane movement of ions, phosphorylative mechanism /// hydrolase activity /// hydrolase activity, acting on acid anhydrides, catalyzing transmembrane movement of substances /// metal ion binding	endoplasmic reticulum /// microsome /// membrane /// integral to membrane /// sarcoplasmic reticulum	---
101958_f_at	---	---	---	---	---	---
101959_r_at	---	---	---	---	integral to membrane	---
101963_at	cathepsin L	Ctsl	cell adhesion /// fertilization (sensu Metazoa)	protein binding	plasma membrane /// integral to membrane	---
101973_at	Cbp/p300-interacting transactivator, with Glu/Asp-rich carboxy-terminal domain, 2	Cited2	transcription /// regulation of transcription, DNA-dependent /// determination of anterior/posterior axis, embryo /// Wnt receptor signaling pathway /// axial mesoderm morphogenesis	DNA binding /// transcription factor activity	nucleus /// transcription factor complex	---
101979_at	growth arrest and DNA-damage-inducible 45 gamma	Gadd45g	protein amino acid glycosylation /// apoptosis /// anti-apoptosis	---	microsome /// oligosaccharyl transferase complex /// integral to membrane	---
101984_at	ATX1 (antioxidant protein 1) homolog 1 (yeast)	Atox1	---	---	integral to membrane	---
101991_at	flavin containing monooxygenase 1	Fmo1	---	---	extracellular space /// integral to membrane	---
101993_at	tenascin C	Tnc	protein amino acid phosphorylation /// negative regulation of angiogenesis /// negative regulation of cell migration /// plasma membrane fusion	nucleotide binding /// protein kinase activity /// protein serine/threonine kinase activity /// protein-tyrosine kinase activity /// receptor activity /// ATP binding /// kinase activity /// transferase activity	extracellular space /// integral to membrane	---
101995_at	sequestosome 1	Sqstm1	regulation of transcription, DNA-dependent	DNA binding	extracellular space /// nucleus	---
102000_f_at	ubiquinol cytochrome c reductase core protein 2	Uqcrc2	---	---	---	Electron_Transport_Chain
102001_at	ribonucleotide reductase M2	Rrm2	signal transduction /// frizzled-2 signaling pathway /// JNK cascade /// cell-cell signaling /// development /// embryonic development /// organogenesis /// Wnt receptor signaling pathway /// lung development /// embryonic limb morphogenesis	signal transducer activity /// receptor binding /// protein binding	extracellular region /// extracellular space	---
102002_at	ubiquilin 2	Ubqln2	nuclear mRNA splicing, via spliceosome /// RNA processing /// mRNA processing	nucleic acid binding /// RNA binding	intracellular /// nucleus	---
102012_at	src family associated phosphoprotein 2	Scap2	transport /// cell cycle /// chromosome segregation /// mitosis /// mitotic chromosome condensation /// chromosome organization and biogenesis /// cell division	nucleotide binding /// protein binding /// ATP binding /// ATPase activity /// ATPase activity, coupled to transmembrane movement of substances	nucleus /// chromosome /// membrane	---
102016_at	cell death-inducing DFFA-like effector c	Cidec	regulation of cell proliferation	---	---	---
102020_at	potassium channel, subfamily K, member 3	Kcnk3	acute-phase response	endopeptidase inhibitor activity /// serine-type endopeptidase inhibitor activity /// peptidase activity	---	---
102021_at	interleukin 4 receptor, alpha	Il4ra	---	calcium ion binding	---	Inflammatory_Response_Pathway
102035_at	thiopurine methyltransferase	Tpmt	---	receptor activity /// calcium ion binding	---	---
102049_at	pyruvate dehydrogenase kinase, isoenzyme 4	Pdk4	transport /// acute-phase response	transporter activity	extracellular space	Krebs-TCA_Cycle
102052_at	abhydrolase domain containing 5	Abhd5	electron transport /// proteolysis and peptidolysis /// transport	metalloendopeptidase activity /// ubiquinol-cytochrome-c reductase activity /// oxidoreductase activity	mitochondrion /// mitochondrial electron transport chain /// membrane /// inner membrane	---
102053_at	phospholipid scramblase 2	Plscr2	DNA packaging	DNA binding	chromatin /// nucleus	---
102056_f_at	RIKEN cDNA 2610002J02 gene	2610002J02Rik	protein modification	---	nucleus	---
102059_at	nicolin 1	Nicn1	acute-phase response	endopeptidase inhibitor activity /// serine-type endopeptidase inhibitor activity	---	---
102062_at	SWI/SNF related, matrix associated, actin dependent regulator of chromatin, subfamily c, member 1	Smarcc1	DNA replication /// transcription /// regulation of transcription, DNA-dependent	DNA binding /// transcription factor activity	intracellular /// nucleus	---
102063_at	3-phosphoinositide dependent protein kinase-1	Pdpk1	---	---	---	Integrin-mediated_cell_adhesion_KEGG
102064_at	caspase 1	Casp1	transcription /// regulation of transcription, DNA-dependent /// regulation of transcription from RNA polymerase II promoter /// immune response /// DNA damage response, signal transduction by p53 class mediator resulting in induction of apoptosis /// positive regulation of osteoblast differentiation	transcription cofactor activity /// protein binding /// protein binding	nucleus /// nucleoplasm /// nucleolus	Apoptosis /// Apoptosis_KEGG
102065_at	ficolin A	Fcna	lipid metabolism	protein binding /// hydrolase activity	lipid particle /// cytosol	---
102076_at	Gene model 1068, (NCBI)	---	---	---	---	---
102096_f_at	major urinary protein 1 /// major urinary protein 2 /// major urinary protein 3 /// major urinary protein 4 /// major urinary protein 5	Mup1 /// Mup2 /// Mup3 /// Mup4 /// Mup5	---	nucleic acid binding /// DNA binding /// zinc ion binding /// kinase activity /// metal ion binding	nucleus /// chromosome	---
102099_f_at	potassium channel tetramerisation domain containing 17	Kctd17	---	---	---	---
102104_f_at	---	---	---	---	---	---
102114_f_at	angiopoietin-like 4	Angptl4	transport /// phosphate transport	receptor activity /// inorganic phosphate transporter activity /// carrier activity	extracellular space /// integral to plasma membrane /// membrane /// integral to membrane	---
102120_f_at	RIKEN cDNA 2410018L13 gene	2410018L13Rik	phosphate transport	sugar binding	extracellular space /// cytoplasm	---
102121_f_at	keratin complex 1, acidic, gene 19	Krt1-19	proteolysis and peptidolysis	cysteine-type endopeptidase activity /// dipeptidyl-peptidase I activity /// peptidase activity /// cysteine-type peptidase activity /// hydrolase activity	extracellular space /// lysosome	---
102123_at	lysosomal acid lipase 1	Lip1	polyamine metabolism /// polyamine biosynthesis	catalytic activity	---	---
102128_f_at	mitochondrial ribosomal protein S25	Mrps25	---	---	---	---
102144_f_at	---	---	---	---	---	---
102154_f_at	immunoglobulin kappa chain variable 8 (V8)	Igk-V8	---	structural constituent of ribosome	mitochondrion /// mitochondrial small ribosomal subunit /// ribonucleoprotein complex	---
102155_f_at	similar to immunoglobulin light chain precursor	LOC434031	---	---	---	---
102156_f_at	immunoglobulin kappa chain, constant region /// immunoglobulin kappa chain variable 21 (V21) /// immunoglobulin kappa chain variable 28 (V28) /// similar to anti-glycoprotein-B of human Cytomegalovirus immunoglobulin Vl chain /// immunoglobulin kappa chain variable 8 (V8) /// similar to anti-PRSV coat protein monoclonal antibody PRSV-L 3-8 immunoglobulin light chain variable region	Igk-C /// Igk-V21 /// Igk-V28 /// LOC243469 /// Igk-V8 /// LOC545854	---	---	---	---
102157_f_at	Recombinant antineuraminidase single chain Ig VH and VL domains	LOC56304	---	---	---	---
102171_r_at	nuclear receptor subfamily 1, group I, member 3	Nr1i3	transport /// copper ion transport	carrier activity	integral to plasma membrane /// integral to membrane	Nuclear_Receptors
102193_at	RIKEN cDNA 4933424N09 gene	4933424N09Rik	---	---	---	---
102195_at	mitogen-activated protein kinase kinase kinase kinase 4	Map4k4	cell adhesion	protein binding /// insulin-like growth factor binding	extracellular space	---
102196_at	guanine nucleotide binding protein, alpha 11	Gna11	---	---	---	G_Protein_Signaling /// Calcium_regulation_in_cardiac_cells
102197_at	nucleobindin 2	Nucb2	small GTPase mediated signal transduction /// protein transport	nucleotide binding /// GTPase activity /// GTP binding	---	---
102198_at	potassium intermediate/small conductance calcium-activated channel, subfamily N, member 4	Kcnn4	signal transduction /// G-protein coupled receptor protein signaling pathway /// G-protein coupled receptor protein signaling pathway /// respiratory gaseous exchange /// regulation of blood pressure	rhodopsin-like receptor activity /// signal transducer activity /// receptor activity /// G-protein coupled receptor activity /// adrenoceptor activity /// beta-adrenergic receptor activity /// beta2-adrenergic receptor activity	integral to plasma membrane /// integral to membrane /// apical plasma membrane	---
102204_at	v-maf musculoaponeurotic fibrosarcoma oncogene family, protein B (avian)	Mafb	carbohydrate metabolism /// cell wall catabolism /// cytolysis /// defense response to bacteria	lysozyme activity /// catalytic activity /// hydrolase activity /// hydrolase activity, acting on glycosyl bonds	extracellular region /// extracellular space /// mitochondrion	---
102207_at	nuclear receptor binding protein 2	Nrbp2	---	exonuclease activity	---	---
102208_at	ST3 beta-galactoside alpha-2,3-sialyltransferase 6	St3gal6	carbohydrate metabolism	alpha-amylase activity /// hydrolase activity /// hydrolase activity, acting on glycosyl bonds /// metal ion binding	---	---
102213_at	cardiomyopathy associated 1	Cmya1	skeletal development /// regulation of action potential /// protein amino acid ADP-ribosylation /// signal transduction /// G-protein coupled receptor protein signaling pathway /// G-protein coupled receptor protein signaling pathway /// glutamate signaling pathway /// heart development /// regulation of melanocyte differentiation /// pigmentation	nucleotide binding /// GTPase activity /// GTPase activity /// signal transducer activity /// GTP binding	heterotrimeric G-protein complex /// heterotrimeric G-protein complex	---
102221_at	synaptogyrin 1	Syngr1	electron transport /// fatty acid metabolism /// transport	stearoyl-CoA 9-desaturase activity /// metal ion binding	mitochondrion /// endoplasmic reticulum /// microsome /// microsome /// integral to membrane	---
102224_at	hypothetical protein D930020L01	D930020L01	---	receptor activity	---	---
102225_at	RAB GTPase activating protein 1-like	Rabgap1l	vasoconstriction /// regulation of blood vessel size	serine-type endopeptidase inhibitor activity	extracellular space	---
102231_at	cAMP responsive element binding protein 3-like 1	Creb3l1	transport /// oxygen transport	oxygen transporter activity	cell-cell adherens junction	G1_to_S_cell_cycle_Reactome
102235_at	lung carcinoma myc related oncogene 1	Lmyc1	---	---	---	---
102243_at	ets homologous factor	Ehf	cytokine and chemokine mediated signaling pathway	receptor activity /// hematopoietin/interferon-class (D200-domain) cytokine receptor activity /// interleukin receptor activity	extracellular space /// membrane /// integral to membrane	---
102250_at	interleukin 27 receptor, alpha	Il27ra	---	transcription cofactor activity	---	---
102255_at	oncostatin M receptor	Osmr	transport /// type I hypersensitivity /// transport	transporter activity /// pheromone binding /// pheromone binding /// transporter activity	extracellular space /// membrane	---
102259_at	3-monooxygenase/tryptophan 5-monooxygenase activation protein, gamma polypeptide	Ywhag	cell motility /// intracellular signaling cascade /// lamellipodium biogenesis	protein binding	ruffle	Cell_Cycle_KEGG /// Calcium_regulation_in_cardiac_cells /// Smooth_muscle_contraction
102264_at	schlafen 1	Slfn1	---	---	---	---
102273_at	ATPase, H+ transporting, lysosomal V0 subunit a isoform 2	Atp6v0a2	---	---	---	---
102280_at	protocadherin 7	Pcdh7	regulation of transcription, DNA-dependent /// regulation of transcription	DNA binding /// transcription factor activity	nucleus /// transcription factor complex	---
102292_at	growth arrest and DNA-damage-inducible 45 alpha	Gadd45a	protein amino acid phosphorylation /// intracellular signaling cascade /// B cell differentiation /// negative regulation of apoptosis	protein binding /// kinase activity /// phosphatidylinositol 3-kinase activity	phosphoinositide 3-kinase complex	Cell_Cycle_KEGG /// G1_to_S_cell_cycle_Reactome
102295_at	potassium voltage-gated channel, shaker-related subfamily, member 5	Kcna5	protein targeting /// signal transduction /// intracellular signaling cascade	protein kinase C binding /// enzyme activator activity /// protein domain specific binding	---	---
102299_at	protein kinase C, alpha	Prkca	apoptosis /// chemotaxis /// muscle contraction /// defense response /// cytoskeleton organization and biogenesis /// signal transduction	actin binding /// signal transducer activity /// calmodulin binding /// myosin binding	---	Phosphatidylinositol signaling system
102302_at	branched chain ketoacid dehydrogenase E1, beta polypeptide	Bckdhb	cell adhesion	structural molecule activity /// extracellular matrix structural constituent /// heparin binding /// extracellular matrix structural constituent conferring tensile strength	extracellular matrix (sensu Metazoa) /// collagen /// collagen type V /// extracellular space	---
102304_f_at	zinc finger protein 61	Zfp61	regulation of transcription, DNA-dependent	DNA binding /// transcription factor activity	nucleus	---
102313_at	GTP cyclohydrolase 1	Gch1	---	---	---	Folate biosynthesis
102314_at	solute carrier family 2 (facilitated glucose transporter), member 4	Slc2a4	transport /// ion transport /// proton transport	hydrogen ion transporter activity	acrosome /// extracellular space /// membrane /// integral to membrane	---
102316_at	calpain 5	Capn5	regulation of transcription, DNA-dependent /// proteolysis and peptidolysis	nucleic acid binding /// carboxypeptidase A activity	intracellular	Integrin-mediated_cell_adhesion_KEGG
102317_at	vesicle-associated membrane protein 4	Vamp4	transcription /// regulation of transcription, DNA-dependent /// negative regulation of transcription /// regulation of transcription	DNA binding /// transcription factor activity /// steroid hormone receptor activity /// receptor activity /// ligand-dependent nuclear receptor activity /// protein binding /// metal ion binding	nucleus /// cytosol	---
102318_at	ST8 alpha-N-acetyl-neuraminide alpha-2,8-sialyltransferase 4	St8sia4	---	---	---	---
102320_at	sorting nexin 12	Snx12	transport /// ion transport /// cation transport /// potassium ion transport	ion channel activity /// voltage-gated ion channel activity /// voltage-gated potassium channel activity /// cation channel activity /// potassium channel activity /// protein binding	integral to plasma membrane /// voltage-gated potassium channel complex /// membrane /// integral to membrane	---
102321_at	adenylate cyclase 6	Adcy6	---	GTPase activator activity	---	G_Protein_Signaling /// Calcium_regulation_in_cardiac_cells /// Smooth_muscle_contraction /// Purine metabolism
102322_at	UDP-glucose dehydrogenase	Ugdh	proteolysis and peptidolysis /// phosphate transport /// cell adhesion	subtilase activity /// structural molecule activity /// extracellular matrix structural constituent /// protein binding /// extracellular matrix structural constituent conferring tensile strength	extracellular matrix (sensu Metazoa) /// collagen /// extracellular space /// cytoplasm	Pentose and glucuronate interconversions /// Starch and sucrose metabolism /// Nucleotide sugars metabolism
102326_at	neutrophil cytosolic factor 2	Ncf2	---	---	---	---
102327_at	amine oxidase, copper containing 3	Aoc3	---	---	---	Glycine, serine and threonine metabolism /// Arginine and proline metabolism /// Histidine metabolism /// Tyrosine metabolism /// Phenylalanine metabolism /// Tryptophan metabolism /// beta-Alanine metabolism /// Alkaloid biosynthesis II
102330_at	allograft inflammatory factor 1	Aif1	regulation of protein biosynthesis /// regulation of translation /// protein amino acid phosphorylation	nucleotide binding /// protein kinase activity /// protein serine/threonine kinase activity /// protein-tyrosine kinase activity /// ATP binding /// kinase activity /// transferase activity	---	---
102331_at	suppression of tumorigenicity 5	St5	transport	transporter activity /// binding	extracellular space	---
102332_at	Unc-51 like kinase 1 (C. elegans)	Ulk1	immune response	receptor activity /// protein binding /// MHC protein binding /// exogenous peptide antigen binding /// interleukin-27 receptor activity	extracellular space /// integral to membrane	---
102334_at	docking protein 2	Dok2	transcription /// regulation of transcription, DNA-dependent	DNA binding /// transcription factor activity	nucleus	---
102335_at	potassium channel, subfamily K, member 1	Kcnk1	small GTPase mediated signal transduction /// protein transport	nucleotide binding /// GTPase activity /// GTP binding	---	---
102337_s_at	Fc receptor, IgG, low affinity IIb	Fcgr2b//cd32	regulation of cell growth /// patterning of blood vessels /// chemotaxis /// cell adhesion /// sensory perception	protein binding /// insulin-like growth factor binding /// heparin binding /// growth factor binding	extracellular region /// extracellular space	---
102343_at	CD320 antigen	Cd320	transport /// carbohydrate transport /// glucose transport /// glucose homeostasis	transporter activity /// sugar porter activity /// glucose transporter activity /// glucose transporter activity /// insulin-responsive hydrogen:glucose transporter activity	integral to membrane of membrane fraction /// endosome /// microsome /// plasma membrane /// integral to plasma membrane /// external side of plasma membrane /// vesicle membrane /// membrane /// integral to membrane /// cytoplasmic vesicle membrane /// cytoplasmic vesicle membrane /// perinuclear region /// perinuclear region	---
102348_at	cDNA sequence BC003993 /// similar to hypothetical protein MGC37588 /// similar to hypothetical protein MGC37588 /// hypothetical gene supported by NM_146237 /// similar to hypothetical protein MGC37588 /// similar to novel protein /// similar to hypothetical protein /// similar to novel protein /// similar to novel protein /// similar to novel protein /// similar to novel protein /// similar to …	BC003993 /// LOC432468 /// LOC432512 /// LOC432683 /// LOC432823 /// LOC432857 /// LOC432890 /// LOC432924 /// LOC432932 /// LOC433038 /// LOC433041 /// LOC433043 /// LOC433154 /// LOC433373 /// LOC433596 /// LOC433893 /// LOC433915 /// LOC434071 /// LOC434166 /// LOC434286 /// LOC434287 /// LOC434383 /// LOC434421 /// LOC434430 /// LOC434450 /// LOC434503 /// LOC434589 /// LOC434600 /// LOC43462…	proteolysis and peptidolysis	cysteine-type endopeptidase activity /// calpain activity /// peptidase activity /// cysteine-type peptidase activity /// hydrolase activity	intracellular	---
102351_at	carboxypeptidase A3, mast cell	Cpa3	cell adhesion	structural molecule activity /// extracellular matrix structural constituent conferring tensile strength	extracellular matrix (sensu Metazoa) /// collagen /// extracellular space /// integral to membrane	---
102352_at	UDP-N-acetyl-alpha-D-galactosamine:polypeptide N-acetylgalactosaminyltransferase 10	Galnt10	transcription /// regulation of transcription, DNA-dependent	DNA binding /// transcription factor activity	nucleus /// transcription factor complex	---
102353_at	integrin beta 2	Itgb2	defense response	---	extracellular space /// plasma membrane /// membrane	Integrin-mediated_cell_adhesion_KEGG
102354_at	transcription factor 19	Tcf19	---	---	integral to membrane	---
102360_at	5,10-methylenetetrahydrofolate reductase	Mthfr	mRNA catabolism	nucleic acid binding /// DNA binding /// mRNA binding /// metal ion binding	nucleus	---
102362_i_at	Jun-B oncogene	Junb	regulation of cell growth /// cell adhesion	structural molecule activity /// calcium ion binding /// metal ion binding	extracellular region /// extracellular space	---
102363_r_at	Jun-B oncogene	Junb	DNA replication and chromosome cycle /// DNA metabolism /// DNA repair /// response to DNA damage stimulus /// cell cycle /// chromosome segregation /// mitosis /// homologous chromosome segregation /// cellular physiological process /// cell division	cysteine protease inhibitor activity	nucleus /// cytoplasm	---
102366_at	resistin	Retn	cell surface receptor linked signal transduction	receptor activity /// hematopoietin/interferon-class (D200-domain) cytokine receptor activity /// oncostatin-M receptor activity	extracellular space /// integral to plasma membrane /// membrane /// integral to membrane	---
102372_at	immunoglobulin joining chain	Igj	tetrahydrobiopterin biosynthesis /// biosynthesis	catalytic activity /// GTP cyclohydrolase I activity /// hydrolase activity	---	---
102373_at	glutamyl aminopeptidase	Enpep	carbohydrate metabolism /// cell wall catabolism /// cytolysis /// defense response to bacteria	lysozyme activity /// catalytic activity /// hydrolase activity /// hydrolase activity, acting on glycosyl bonds	extracellular region /// extracellular space /// mitochondrion	---
102375_at	---	---	DNA packaging /// chromatin assembly or disassembly /// transcription /// regulation of transcription, DNA-dependent /// organogenesis /// chromatin modification	DNA binding /// chromatin binding	chromatin /// intracellular /// nucleus /// SWI/SNF complex	---
102378_at	sarcospan	Sspn	protein amino acid phosphorylation /// signal transduction /// cell-cell signaling /// salivary gland morphogenesis /// positive regulation of cell proliferation /// bone mineralization /// regulation of cell proliferation /// cell fate commitment	nucleotide binding /// protein kinase activity /// protein serine/threonine kinase activity /// protein-tyrosine kinase activity /// receptor activity /// fibroblast growth factor receptor activity /// protein binding /// ATP binding /// heparin binding /// kinase activity /// transferase activity	extracellular space /// nucleus /// integral to membrane	---
102379_at	Ras association (RalGDS/AF-6) domain family 1	Rassf1	small GTPase mediated signal transduction	nucleotide binding /// GTP binding	---	---
102381_at	acyl-CoA synthetase long-chain family member 4	Acsl4	vesicle-mediated transport	---	integral to membrane	Fatty_Acid_Degradation /// Mitochondrial_fatty_acid_betaoxidation /// Fatty acid metabolism
102383_at	RIKEN cDNA 5730593F17 gene	5730593F17Rik	---	receptor activity	---	---
102384_at	SWI/SNF related, matrix associated, actin dependent regulator of chromatin, subfamily a, member 2	Smarca2	cell cycle /// signal transduction /// regulation of cell proliferation /// arachidonic acid secretion	phospholipase inhibitor activity /// calcium ion binding /// protein binding /// calcium-dependent phospholipid binding /// phospholipase A2 inhibitor activity	sarcolemma	---
102395_at	peripheral myelin protein	Pmp22	regulation of cell cycle /// transcription /// regulation of transcription, DNA-dependent /// cellular physiological process	DNA binding /// transcription factor activity	intracellular /// nucleus	---
102407_at	mast cell protease 5	Mcpt5	protein amino acid glycosylation	alpha-N-acetylneuraminate alpha-2,8-sialyltransferase activity /// sialyltransferase activity /// transferase activity /// transferase activity, transferring glycosyl groups	Golgi apparatus /// Golgi stack /// membrane /// integral to membrane	---
102412_at	nucleoporin 107	Nup107	NADP catabolism /// superoxide metabolism	superoxide-generating NADPH oxidase activity	cytosol	---
102413_at	LIM domain only 1	Lmo1	chemotaxis /// immune response /// germ cell development /// brain development /// sensory perception /// germ cell migration /// regulation of cell migration /// positive regulation of cell migration /// T cell proliferation /// induction of positive chemotaxis	cytokine activity /// chemokine activity /// growth factor activity	extracellular region /// extracellular space	---
102414_i_at	DnaJ (Hsp40) homolog, subfamily C, member 3	Dnajc3	cAMP biosynthesis /// adenylate cyclase activation /// intracellular signaling cascade /// cyclic nucleotide biosynthesis	magnesium ion binding /// adenylate cyclase activity /// lyase activity /// phosphorus-oxygen lyase activity /// metal ion binding	plasma membrane /// integral to membrane	---
102415_r_at	DnaJ (Hsp40) homolog, subfamily C, member 3	Dnajc3	protein amino acid phosphorylation /// Ras protein signal transduction /// axonogenesis	nucleotide binding /// protein kinase activity /// protein serine/threonine kinase activity /// protein binding /// ATP binding /// kinase activity /// transferase activity	membrane fraction /// cytoplasmic vesicle membrane /// neuron projection	---
102419_at	retinoic acid receptor, gamma	Rarg	antibody-dependent cellular cytotoxicity /// positive regulation of type IIa hypersensitivity /// positive regulation of type III hypersensitivity /// receptor mediated endocytosis /// phagocytosis, recognition /// phagocytosis, engulfment /// cell surface receptor linked signal transduction /// antigen presentation, exogenous antigen /// antigen presentation, exogenous antigen via MHC class I //…	receptor activity /// IgG receptor activity /// IgG binding /// IgG binding	extracellular space /// external side of plasma membrane /// integral to membrane	Nuclear_Receptors
102478_f_at	F-box and WD-40 domain protein 4	Fbxw4	---	---	---	---
102557_at	---	---	---	---	---	---
102561_at	ATP synthase, H+ transporting, mitochondrial F1F0 complex, subunit e	Atp5k	transport /// intracellular signaling cascade /// protein transport	---	---	Electron_Transport_Chain
102571_at	gap junction membrane channel protein beta 6	Gjb6	protein amino acid phosphorylation /// hyperosmotic response /// signal transduction	nucleotide binding /// protein kinase activity /// protein serine/threonine kinase activity /// 3-phosphoinositide-dependent protein kinase activity /// ATP binding /// kinase activity /// transferase activity	cytoplasm /// membrane /// cytoplasmic membrane-bound vesicle	Calcium_regulation_in_cardiac_cells
102584_at	dual-specificity tyrosine-(Y)-phosphorylation regulated kinase 1b	Dyrk1b	humoral immune response	antigen binding	extracellular space	---
102585_f_at	immunoglobulin kappa chain, constant region	Igk-C	ubiquitin cycle /// development /// Wnt receptor signaling pathway	---	---	---
102639_at	carbohydrate sulfotransferase 2	Chst2	transcription /// regulation of transcription, DNA-dependent /// transcription initiation from RNA polymerase II promoter	DNA binding /// transcription factor activity /// RNA polymerase II transcription factor activity /// protein binding	RNA polymerase I transcription factor complex /// nucleus /// transcription factor complex /// transcription factor TFIID complex	---
102657_at	H2.0-like homeo box 1 (Drosophila)	Hlx1	ATP biosynthesis /// transport /// ion transport /// ATP synthesis coupled proton transport /// proton transport	hydrogen ion transporter activity /// hydrogen-transporting ATP synthase activity, rotational mechanism /// hydrogen-transporting ATPase activity, rotational mechanism	mitochondrion /// proton-transporting two-sector ATPase complex /// proton-transporting ATP synthase complex, coupling factor F(o)	---
102658_at	interleukin 1 receptor, type II	Il1r2	ubiquitin-dependent protein catabolism	endopeptidase activity /// threonine endopeptidase activity /// peptidase activity /// hydrolase activity	cytosol /// proteasome core complex (sensu Eukaryota) /// protein complex	---
102661_at	early growth response 2	Egr2	angiogenesis /// cell adhesion /// development /// neurogenesis /// axon guidance /// heart development /// dendrite morphogenesis /// cell migration /// cell differentiation /// negative regulation of axon extension /// vascular endothelial growth factor receptor signaling pathway	receptor activity /// protein binding /// semaphorin receptor activity /// semaphorin receptor activity	plasma membrane /// membrane /// integral to membrane	---
102668_at	peroxisome proliferator activated receptor alpha	Ppara	---	---	---	Nuclear_Receptors
102678_at	tripartite motif protein 21	Trim21	---	---	---	mRNA_processing_binding_Reactome
102682_at	Eph receptor A8	Epha8	defense response /// intracellular signaling cascade	---	plasma membrane	---
102706_i_at	serine (or cysteine) proteinase inhibitor, clade A, member 3C	Serpina3c	glucose metabolism /// transcription /// regulation of transcription, DNA-dependent /// lipid metabolism /// fatty acid metabolism /// epidermis development /// regulation of fatty acid metabolism /// positive regulation of transcription from RNA polymerase II promoter	DNA binding /// transcription factor activity /// steroid hormone receptor activity /// receptor activity /// ligand-dependent nuclear receptor activity /// protein binding /// transcriptional activator activity /// metal ion binding	nucleus	---
102707_f_at	serine (or cysteine) proteinase inhibitor, clade A, member 3C	Serpina3c	---	hormone activity	extracellular region /// extracellular space	---
102708_at	butyrophilin, subfamily 1, member A1	Btn1a1	---	catalytic activity /// carboxylesterase activity /// serine esterase activity /// hydrolase activity /// carboxylic ester hydrolase activity	extracellular space /// endoplasmic reticulum	---
102710_at	amyloid beta (A4) precursor protein-binding, family B, member 1 interacting protein	Apbb1ip	---	catalytic activity /// carboxylesterase activity /// serine esterase activity /// hydrolase activity /// carboxylic ester hydrolase activity	extracellular space /// endoplasmic reticulum	---
102712_at	serum amyloid A 3	Saa3	mast cell activation	---	---	---
102715_at	nuclear receptor subfamily 2, group F, member 1	Nr2f1	regulation of cell growth /// regulation of protein amino acid phosphorylation /// intracellular signaling cascade /// negative regulation of signal transduction /// negative regulation of insulin receptor signaling pathway	protein binding	---	Nuclear_Receptors
102720_at	endothelial-specific receptor tyrosine kinase	Tek	metabolism	aldehyde dehydrogenase (NAD) activity /// oxidoreductase activity	mitochondrion /// mitochondrion	---
102727_at	brain derived neurotrophic factor	Bdnf	cell adhesion /// heterophilic cell adhesion	---	extracellular space /// plasma membrane /// integral to membrane	---
102734_at	baculoviral IAP repeat-containing 2	Birc2	apoptosis /// regulation of apoptosis /// positive regulation of apoptosis	---	mitochondrion /// mitochondrion /// mitochondrial membrane /// integral to membrane	Apoptosis /// Apoptosis_GenMAPP
102736_at	chemokine (C-C motif) ligand 2	Ccl2	cell differentiation	---	---	---
102748_at	coagulation factor V	F5	lipid metabolism /// fatty acid metabolism /// metabolism /// regulation of fatty acid metabolism	magnesium ion binding /// catalytic activity /// long-chain-fatty-acid-CoA ligase activity /// ligase activity	integral to membrane	Blood_Clotting_Cascade
102749_at	cytochrome c oxidase, subunit VIIa 1	Cox7a1	intracellular signaling cascade /// pattern specification	actin binding	cytoskeleton /// adherens junction /// apical plasma membrane	Electron_Transport_Chain
102751_at	transforming growth factor, beta 3	Tgfb3	transport /// intracellular protein transport /// apoptosis /// protein transport	receptor activity /// transporter activity	endoplasmic reticulum /// membrane /// integral to membrane	---
102761_at	GrpE-like 2, mitochondrial	Grpel2	protein ubiquitination	DNA binding /// RNA binding /// ubiquitin-protein ligase activity /// zinc ion binding /// metal ion binding	ubiquitin ligase complex /// intracellular /// cytoplasm /// ribonucleoprotein complex	---
102763_at	plasma membrane associated protein, S3-12	MGI:1929709	proteolysis and peptidolysis	serine-type endopeptidase activity /// chymotrypsin activity /// trypsin activity /// peptidase activity /// hydrolase activity	extracellular space	---
102767_at	RIKEN cDNA 4930597O21 gene	Gng12	protein folding /// negative regulation of protein kinase activity	protein kinase inhibitor activity /// unfolded protein binding	extracellular space /// cytoplasm	G_Protein_Signaling /// Calcium_regulation_in_cardiac_cells /// Smooth_muscle_contraction
102768_i_at	sterol-C5-desaturase (fungal ERG3, delta-5-desaturase) homolog (S. cerevisae)	Sc5d	protein folding /// negative regulation of protein kinase activity	protein kinase inhibitor activity /// unfolded protein binding	extracellular space /// cytoplasm	Cholesterol_Biosynthesis
102769_f_at	sterol-C5-desaturase (fungal ERG3, delta-5-desaturase) homolog (S. cerevisae)	Sc5d	neural tube closure /// development /// neurogenesis /// axon guidance /// axon guidance /// actin polymerization and/or depolymerization /// actin cytoskeleton organization and biogenesis /// cell differentiation	protein binding /// profilin binding /// profilin binding /// SH3 domain binding	stress fiber /// actin cytoskeleton /// lamellipodium /// filopodium	Cholesterol_Biosynthesis
102773_at	carbonic anhydrase 8	Car8	protein amino acid phosphorylation	nucleotide binding /// protein kinase activity /// protein serine/threonine kinase activity /// protein-tyrosine kinase activity /// ATP binding /// kinase activity /// transferase activity	nucleus	---
102774_at	epidermal growth factor	Egf	---	nucleic acid binding	---	TGF_Beta_Signaling_Pathway
102780_at	sulfiredoxin 1 homolog (S. cerevisiae)	Srxn1	---	endopeptidase inhibitor activity /// serine-type endopeptidase inhibitor activity	---	---
102782_at	RIO kinase 1 (yeast)	Riok1	protein folding	adenyl-nucleotide exchange factor activity /// protein binding /// protein homodimerization activity /// unfolded protein binding /// chaperone binding	extracellular space /// mitochondrion	---
102786_at	chloride channel 3	Clcn3	regulation of JNK cascade	MAP-kinase scaffold activity /// protein binding /// metal ion binding	lamellipodium	---
102787_at	G protein-coupled receptor 56	Gpr56	signal transduction /// G-protein coupled receptor protein signaling pathway /// G-protein coupled receptor protein signaling pathway /// protein kinase cascade /// Rho protein signal transduction /// regulation of cell shape /// cell differentiation	nucleotide binding /// GTPase activity /// GTPase activity /// signal transducer activity /// GTP binding	heterotrimeric G-protein complex /// membrane	GPCRDB_Other
102791_at	proteosome (prosome, macropain) subunit, beta type 8 (large multifunctional protease 7)	Psmb8	cell adhesion /// embryo implantation	structural molecule activity /// extracellular matrix structural constituent /// protein binding	extracellular matrix (sensu Metazoa) /// basement membrane /// basal lamina	Proteasome_Degradation
102794_at	chemokine (C-X-C motif) receptor 4	Cxcr4	cell cycle /// negative regulation of cell cycle	endopeptidase inhibitor activity /// serine-type endopeptidase inhibitor activity	extracellular space /// membrane	GPCRDB_Class_A_Rhodopsin-like /// Peptide_GPCRs
102796_at	nucleoplasmin 3	Npm3	cell adhesion /// blood coagulation	copper ion binding	extracellular space	---
102798_at	adrenomedullin	Adm	gluconeogenesis /// transcription /// regulation of transcription, DNA-dependent	DNA binding /// transcriptional repressor activity	nucleus /// transcription factor complex	Smooth_muscle_contraction
102801_at	bone gamma-carboxyglutamate protein 2	Bglap2	---	magnesium ion binding /// DNA binding /// antioxidant activity /// oxidoreductase activity	extrachromosomal circular DNA	---
102804_at	CEA-related cell adhesion molecule 2	Ceacam2	---	---	---	---
102805_at	---	---	transport /// protein transport	porin activity	nucleus /// nuclear pore /// integral to membrane /// outer membrane	---
102806_g_at	CEA-related cell adhesion molecule 1	Ceacam1	defense response /// immune response /// negative regulation of natural killer cell activity /// protection from natural killer cell mediated cytotoxicity	---	extracellular space /// cytoplasm /// plasma membrane /// cell surface /// membrane /// integral to membrane /// integral to membrane	---
102808_at	sodium channel, voltage-gated, type I, beta	Scn1b	signal transduction /// G-protein coupled receptor protein signaling pathway	signal transducer activity /// small GTPase regulator activity	heterotrimeric G-protein complex	---
102812_i_at	ubiquitin-activating enzyme E1-domain containing 1	Ube1dc1	ossification /// regulation of bone mineralization	calcium ion binding	extracellular region /// extracellular space	---
102813_f_at	ubiquitin-activating enzyme E1-domain containing 1	Ube1dc1	---	endopeptidase inhibitor activity /// serine-type endopeptidase inhibitor activity	---	---
102815_at	annexin A11	Anxa11	---	---	cell surface	---
102821_s_at	RAN, member RAS oncogene family /// RAS-like, family 2, locus 9	Ran /// Rasl2-9	growth	hormone activity /// growth factor activity	extracellular region	---
102827_at	NIMA (never in mitosis gene a)-related expressed kinase 7	Nek7	steroid biosynthesis /// metabolism /// lipid biosynthesis /// sterol biosynthesis	catalytic activity /// oxidoreductase activity /// lathosterol oxidase activity	endoplasmic reticulum /// integral to membrane	---
102836_at	putative phosphatase	MGI:1194899	one-carbon compound metabolism /// phosphoinositide-mediated signaling	carbonate dehydratase activity /// protein binding /// zinc ion binding /// metal ion binding	cytoplasm	---
102839_at	phospholipid scramblase 1	Plscr1	immune response /// complement activation /// complement activation, alternative pathway	---	extracellular space	---
102841_at	similar to ribosomal protein L40	LOC216818	---	---	---	---
102848_f_at	RIKEN cDNA 2610524H06 gene	2610524H06Rik	---	---	plasma membrane	Inflammatory_Response_Pathway
102849_at	potassium inwardly-rectifying channel, subfamily J, member 8	Kcnj8	electron transport /// transport /// ion transport	ion channel activity /// voltage-gated ion channel activity /// oxidoreductase activity /// metal ion binding	membrane /// integral to membrane	---
102852_at	cadherin 2	Cdh2	---	calcium ion binding	extracellular matrix (sensu Metazoa) /// extracellular space	---
102854_s_at	ATPase, Cu++ transporting, alpha polypeptide	Atp7a	protein folding	nucleic acid binding /// unfolded protein binding	nucleus	Oxidative phosphorylation
102856_at	SRY-box containing gene 10	Sox10	positive regulation of T cell mediated cytotoxicity /// antigen presentation /// positive thymic T cell selection /// positive regulation of interferon-gamma biosynthesis /// positive regulation of interleukin-2 biosynthesis /// positive regulation of interleukin-4 biosynthesis /// positive regulation of interleukin-4 biosynthesis /// antigen presentation, exogenous lipid antigen /// regulation o…	protein binding /// endogenous lipid antigen binding	lysosome /// early endosome /// late endosome /// external side of plasma membrane /// integral to membrane	---
102859_at	DNA segment, Chr 6, ERATO Doi 253, expressed	D6Ertd253e	protein folding	peptidyl-prolyl cis-trans isomerase activity /// isomerase activity /// peptide binding	extracellular space	---
102861_at	solute carrier family 22 (organic cation transporter), member 18	Slc22a18	cell adhesion /// cell-matrix adhesion /// integrin-mediated signaling pathway /// regulation of cell shape	receptor activity /// protein binding	extracellular space /// integrin complex /// integral to membrane	---
102865_at	MAD homolog 5 (Drosophila)	Smad5	---	---	extracellular space	TGF_Beta_Signaling_Pathway
102879_s_at	Fc receptor, IgG, high affinity I	Fcgr1	---	calcium ion binding /// calcium-dependent phospholipid binding /// phosphatidylethanolamine binding	nucleus	Inflammatory_Response_Pathway
102884_at	inositol polyphosphate-5-phosphatase D	Inpp5d	apoptosis /// regulation of apoptosis /// positive regulation of apoptosis	---	cytoplasm	---
102886_at	glypican 4	Gpc4	electron transport /// transport	monooxygenase activity /// dimethylaniline monooxygenase (N-oxide-forming) activity /// transporter activity /// disulfide oxidoreductase activity /// oxidoreductase activity	extracellular space /// endoplasmic reticulum /// microsome /// integral to membrane	---
102893_at	POU domain, class 2, transcription factor 1	Pou2f1	angiogenesis /// vasculogenesis /// protein amino acid phosphorylation /// transmembrane receptor protein tyrosine kinase signaling pathway /// development /// cell migration /// hemopoiesis /// cell differentiation /// cell fate commitment /// endothelial cell differentiation	nucleotide binding /// protein kinase activity /// protein serine/threonine kinase activity /// protein-tyrosine kinase activity /// transmembrane receptor protein tyrosine kinase activity /// receptor activity /// vascular endothelial growth factor receptor activity /// ATP binding /// kinase activity /// transferase activity	extracellular space /// membrane /// integral to membrane	---
102895_at	Nipped-B homolog (Drosophila)	Nipbl	regulation of transcription	transcription regulator activity	nucleus	---
102896_at	docking protein 1	Dok1	transforming growth factor beta receptor signaling pathway /// hormone secretion	calcium ion binding /// protein binding /// growth factor binding	extracellular matrix (sensu Metazoa)	---
102904_at	histocompatibility 2, class II antigen E alpha	H2-Ea	transcription /// regulation of transcription, DNA-dependent /// regulation of transcription	DNA binding /// transcription factor activity	nucleus /// transcription factor complex	---
102906_at	T-cell specific GTPase	Tgtp	---	---	---	---
102907_at	pleckstrin homology-like domain, family B, member 2	Phldb2	---	---	---	---
102914_s_at	B-cell leukemia/lymphoma 2 related protein A1a /// B-cell leukemia/lymphoma 2 related protein A1b /// B-cell leukemia/lymphoma 2 related protein A1c /// B-cell leukemia/lymphoma 2 related protein A1d	Bcl2a1a /// Bcl2a1b /// Bcl2a1c /// Bcl2a1d	MAPKKK cascade /// transmembrane receptor protein tyrosine kinase signaling pathway /// Ras protein signal transduction	transmembrane receptor protein tyrosine kinase signaling protein activity /// transmembrane receptor protein tyrosine kinase docking protein activity /// insulin receptor binding	---	Apoptosis_KEGG
102915_at	coagulation factor II (thrombin) receptor-like 1	F2rl1	protein folding /// transport /// ion transport /// copper ion transport /// copper ion homeostasis /// metal ion transport	copper ion transporter activity /// metal ion binding /// unfolded protein binding	---	GPCRDB_Class_A_Rhodopsin-like
102916_s_at	tenascin XB	Tnxb	transport /// water transport	transporter activity /// water channel activity /// porin activity	integral to plasma membrane /// membrane /// integral to membrane /// outer membrane	---
102918_at	mucin 1, transmembrane	Muc1	posttranslational protein-membrane targeting	receptor activity /// folic acid binding /// folic acid transporter activity	extracellular space /// membrane fraction /// membrane	---
102921_s_at	Fas (TNF receptor superfamily member)	Fas	prostaglandin metabolism /// apoptosis /// defense response /// inflammatory response /// signal transduction /// cell surface receptor linked signal transduction /// intracellular signaling cascade /// cell death /// lymph node development /// lymph node development	receptor activity /// tumor necrosis factor receptor activity /// tumor necrosis factor receptor binding /// protein binding	extracellular space /// plasma membrane /// integral to membrane	Apoptosis /// Apoptosis_GenMAPP /// Apoptosis_KEGG
102924_at	deltex 1 homolog (Drosophila)	Dtx1	transport /// ion transport /// sodium ion transport	ion channel activity /// voltage-gated ion channel activity	extracellular space /// integral to membrane	---
102931_at	whey acidic protein	Wap	---	---	---	---
102933_at	plexin A3	Plxna3	immune response /// cell surface receptor linked signal transduction	receptor activity /// hematopoietin/interferon-class (D200-domain) cytokine receptor activity /// interleukin receptor activity	extracellular space /// integral to plasma membrane /// membrane /// integral to membrane	---
102936_at	UDP-Gal:betaGlcNAc beta 1,4-galactosyltransferase, polypeptide 6	B4galt6	antibody-dependent cellular cytotoxicity /// positive regulation of type IIa hypersensitivity /// positive regulation of type III hypersensitivity /// receptor mediated endocytosis /// phagocytosis, recognition /// phagocytosis, engulfment /// cell surface receptor linked signal transduction /// antigen presentation, exogenous antigen /// antigen presentation, exogenous antigen via MHC class I //…	receptor activity /// IgG receptor activity /// IgG binding /// IgG binding	extracellular space /// external side of plasma membrane /// integral to membrane	---
102943_at	autophagy-related 7-like (yeast)	Atg7l	defense response /// immune response /// humoral defense mechanism (sensu Vertebrata) /// humoral defense mechanism (sensu Vertebrata) /// antigen presentation, exogenous antigen /// antigen processing, exogenous antigen via MHC class II /// antigen presentation, exogenous antigen via MHC class II /// antigen presentation, exogenous peptide antigen /// positive regulation of immune response /// p…	MHC class II receptor activity	lysosome /// plasma membrane /// external side of plasma membrane /// membrane /// integral to membrane	---
102955_at	nuclear factor, interleukin 3, regulated	Nfil3	protein amino acid phosphorylation	nucleotide binding /// magnesium ion binding /// protein kinase activity /// protein serine/threonine kinase activity /// protein-tyrosine kinase activity /// ATP binding /// kinase activity /// transferase activity /// metal ion binding	---	---
102957_at	lymphocyte cytosolic protein 2	Lcp2	---	inositol or phosphatidylinositol phosphatase activity /// inositol-polyphosphate 5-phosphatase activity /// hydrolase activity	ruffle /// membrane fraction /// endoplasmic reticulum	---
102958_at	early B-cell factor 2	Ebf2	---	endopeptidase inhibitor activity	extracellular space	---
102960_at	recombination activating gene 1 gene activation	Rga	cytoskeleton organization and biogenesis	structural molecule activity /// structural constituent of cytoskeleton	intermediate filament /// Z disc /// sarcolemma	---
102968_at	gamma-glutamyltransferase-like activity 1	Ggtla1	---	---	---	---
102979_at	similar to Shb-like adapter protein, Shf - human	LOC435684	carbohydrate metabolism /// sphingolipid biosynthesis	magnesium ion binding /// galactosyltransferase activity /// transferase activity /// transferase activity, transferring glycosyl groups /// manganese ion binding /// metal ion binding	Golgi stack /// integral to membrane	---
102986_at	myogenic differentiation 1	Myod1	DNA packaging /// regulation of transcription, DNA-dependent /// nitric oxide biosynthesis /// transport	DNA binding /// protein binding /// heparin binding /// nitric-oxide synthase regulator activity	chromatin /// extracellular space /// nucleus /// chromosome	---
102990_at	procollagen, type III, alpha 1	Col3a1	transport	transporter activity /// binding /// lipid binding /// retinal binding	---	Inflammatory_Response_Pathway
103002_at	UDP-Gal:betaGlcNAc beta 1,4- galactosyltransferase, polypeptide 1	B4galt1	transport /// ion transport /// cation transport /// copper ion transport /// metabolism /// metal ion transport	nucleotide binding /// magnesium ion binding /// catalytic activity /// copper-exporting ATPase activity /// copper ion transporter activity /// copper ion binding /// ATP binding /// ATPase activity, coupled to transmembrane movement of ions, phosphorylative mechanism /// hydrolase activity /// hydrolase activity, acting on acid anhydrides, catalyzing transmembrane movement of substances /// met…	Golgi stack /// membrane /// integral to membrane	N-Glycan biosynthesis /// Keratan sulfate biosynthesis
103005_s_at	CD44 antigen	Cd44	---	---	---	---
103006_at	activating transcription factor 5	Atf5	---	---	---	Smooth_muscle_contraction
103007_at	ephrin A1	Efna1	phosphate transport /// cell adhesion	structural molecule activity /// protein binding /// extracellular matrix structural constituent conferring tensile strength	extracellular matrix (sensu Metazoa) /// collagen /// extracellular space /// cytoplasm	---
103013_at	upstream transcription factor 2	Usf2	Notch signaling pathway /// Notch signaling pathway /// protein ubiquitination	ubiquitin-protein ligase activity /// protein binding /// zinc ion binding /// metal ion binding	ubiquitin ligase complex /// nucleus	---
103015_at	B-cell leukemia/lymphoma 6	Bcl6	transcription /// regulation of transcription, DNA-dependent /// regulation of transcription from RNA polymerase II promoter /// immune response /// DNA damage response, signal transduction by p53 class mediator resulting in induction of apoptosis /// positive regulation of osteoblast differentiation	transcription cofactor activity /// protein binding /// protein binding	nucleus /// nucleoplasm /// nucleolus	---
103016_s_at	CD68 antigen	Cd68	metabolism	aldehyde dehydrogenase (NAD) activity /// oxidoreductase activity	mitochondrion /// mitochondrion	---
103017_at	transmembrane 7 superfamily member 1	Tm7sf1	lipid metabolism /// lipid catabolism	catalytic activity /// sterol esterase activity /// hydrolase activity /// carboxylic ester hydrolase activity	extracellular space /// lysosome	---
103020_s_at	mitogen activated protein kinase kinase kinase 1	Map3k1	regulation of transcription, DNA-dependent	DNA binding	nucleus	Apoptosis /// Apoptosis_GenMAPP /// MAPK_Cascade
103025_at	Moloney leukemia virus 10	Mov10	protein lipidation /// ubiquitin cycle /// transport /// autophagy /// protein transport /// positive regulation of protein modification /// positive regulation of protein modification	catalytic activity /// ubiquitin activating enzyme activity /// protein binding	---	---
103027_at	RIKEN cDNA 1810030O07 gene	1810030O07Rik	transcription /// regulation of transcription, DNA-dependent /// development /// positive regulation of transcription	DNA binding /// protein binding /// metal ion binding	nucleus	---
103029_at	programmed cell death 4	Pdcd4	proteolysis and peptidolysis	neprilysin activity /// peptidase activity /// metallopeptidase activity /// zinc ion binding /// hydrolase activity /// metal ion binding	membrane /// integral to membrane	---
103030_at	dynamin 1	Dnm1	---	GTP binding	---	---
103031_g_at	dynamin 1	Dnm1	---	---	---	---
103032_at	protein-tyrosine sulfotransferase 1	Tpst1	protein amino acid glycosylation	sialyltransferase activity /// transferase activity /// transferase activity, transferring glycosyl groups	Golgi apparatus /// Golgi stack /// membrane /// integral to membrane	---
103033_at	complement component 4 (within H-2S) /// sex-limited protein	C4 /// Slp	---	---	---	Complement_Activation_Classical
103043_at	mature T-cell proliferation 1	Mtcp1	glutathione biosynthesis /// inflammatory response /// leukotriene biosynthesis	gamma-glutamyltransferase activity /// gamma-glutamyltransferase activity /// acyltransferase activity /// transferase activity	plasma membrane /// integral to membrane	---
103046_at	carbonic anhydrase 4	Car4	O-linked glycosylation	polypeptide N-acetylgalactosaminyltransferase activity /// sugar binding /// transferase activity /// transferase activity, transferring glycosyl groups /// manganese ion binding	Golgi stack /// integral to membrane	---
103051_at	extracellular proteinase inhibitor	Expi	endocytosis	nucleotide binding /// motor activity /// GTPase activity /// protein binding /// GTP binding /// hydrolase activity	microtubule /// membrane coat	---
103054_at	polymerase (RNA) II (DNA directed) polypeptide A	Polr2a	---	---	---	mRNA_processing_binding_Reactome /// RNA_transcription_Reactome
103057_at	polymerase (DNA directed), delta 1, catalytic subunit	Pold1	---	nucleic acid binding /// RNA binding /// protein binding	nucleus /// nucleolus	DNA_replication_Reactome /// Nucleotide_Metabolism
103059_at	FXYD domain-containing ion transport regulator 3	Fxyd3	intracellular signaling cascade /// mast cell activation /// cytokine secretion	---	---	---
103063_at	zinc finger protein 62	Zfp62	endocytosis	nucleotide binding /// motor activity /// GTPase activity /// protein binding /// GTP binding /// hydrolase activity	microtubule /// membrane coat	---
103064_at	checkpoint kinase 1 homolog (S. pombe)	Chek1	protein-nucleus import, translocation /// transcription /// regulation of transcription, DNA-dependent /// apoptosis /// response to DNA damage stimulus /// response to DNA damage stimulus /// cell cycle /// negative regulation of DNA replication /// negative regulation of DNA replication /// response to UV /// response to X-ray /// DNA damage response, signal transduction by p53 class mediator /…	DNA binding /// transcription factor activity /// protein binding /// metal ion binding	nucleus /// replication fork /// cytoplasm /// cytosol	Cell_Cycle_KEGG
103065_at	solute carrier family 20, member 1	Slc20a1	DNA packaging /// internal protein amino acid acetylation	histone acetyltransferase activity /// protein binding /// acyltransferase activity /// transaminase activity /// transferase activity	nucleus	---
103066_at	thymidylate kinase family LPS-inducible member	Tyki	DNA replication /// DNA replication initiation /// transcription /// regulation of transcription, DNA-dependent /// cell division	nucleotide binding /// DNA binding /// ATP binding /// DNA-dependent ATPase activity	nucleus	---
103069_at	lin-9 homolog (C. elegans)	Lin9	transcription /// transcription from RNA polymerase II promoter	DNA binding /// DNA-directed RNA polymerase activity /// transferase activity /// nucleotidyltransferase activity /// metal ion binding	nucleus /// DNA-directed RNA polymerase II, core complex	---
103070_at	---	---	transcription /// regulation of transcription, DNA-dependent	nucleic acid binding /// zinc ion binding /// metal ion binding	nucleus	---
103080_at	SAM domain and HD domain, 1	Samhd1	carbohydrate metabolism /// galactose metabolism /// oligosaccharide biosynthesis /// extracellular matrix organization and biogenesis /// development of secondary sexual characteristics	beta-N-acetylglucosaminylglycopeptide beta-1,4-galactosyltransferase activity /// beta-N-acetylglucosaminylglycopeptide beta-1,4-galactosyltransferase activity /// N-acetyllactosamine synthase activity /// lactose synthase activity /// transferase activity /// transferase activity, transferring glycosyl groups /// manganese ion binding /// metal ion binding	Golgi apparatus /// Golgi stack /// plasma membrane /// integral to membrane	---
103083_at	lipase, hormone sensitive	Lipe	transport /// cell surface receptor linked signal transduction	receptor activity /// interleukin receptor activity /// interleukin-1 receptor activity /// interleukin-1, Type II, blocking receptor activity /// ATP binding /// ATPase activity, coupled to transmembrane movement of substances	extracellular space /// integral to plasma membrane /// membrane /// integral to membrane	---
103087_at	sulfotransferase family 1A, phenol-preferring, member 1	Sult1a1	regulation of transcription, DNA-dependent	DNA binding /// transcription factor activity	nucleus	Sulfur metabolism
103089_at	CD48 antigen	Cd48	acetyl-CoA biosynthesis from pyruvate /// protein amino acid phosphorylation /// phosphorylation	protein threonine/tyrosine kinase activity /// [pyruvate dehydrogenase (lipoamide)] kinase activity /// ATP binding /// kinase activity /// transferase activity /// transferase activity, transferring phosphorus-containing groups	mitochondrion	---
103090_at	RIKEN cDNA 2410003P15 gene	2410003P15Rik	acute-phase response	endopeptidase inhibitor activity /// serine-type endopeptidase inhibitor activity	---	---
103091_at	avian reticuloendotheliosis viral (v-rel) oncogene related B	Relb	regulation of cell cycle /// regulation of cell cycle /// cell cycle /// cell division	protein binding /// cyclin-dependent protein kinase regulator activity	nucleus	---
103092_at	tripartite motif protein 37	Trim37	transcription /// regulation of transcription, DNA-dependent /// positive regulation of transcription from RNA polymerase II promoter /// positive regulation of transcription from RNA polymerase II promoter	DNA binding /// transcription factor activity /// steroid hormone receptor activity /// retinoic acid receptor activity /// receptor activity /// ligand-dependent nuclear receptor activity /// protein binding /// metal ion binding	nucleus /// transcription factor complex	---
103200_at	RIKEN cDNA 6330500D04 gene	6330500D04Rik	---	receptor activity	---	---
103201_at	Ttk protein kinase	Ttk	microtubule-based movement	motor activity /// microtubule motor activity	cytoplasmic dynein complex /// microtubule /// dynein complex	---
103202_at	guanylate nucleotide binding protein 4	Gbp4	complement activation /// humoral defense mechanism (sensu Vertebrata)	---	---	---
103207_at	polymerase (DNA directed), alpha 1	Pola1	---	---	extracellular space /// integral to membrane	DNA_replication_Reactome /// Nucleotide_Metabolism
103212_at	cell division cycle associated 7 like	Cdca7l	regulation of transcription, DNA-dependent	transcription factor activity	nucleus /// transcription factor complex	---
103222_at	Epidermal growth factor receptor pathway substrate 8	Eps8	signal transduction /// G-protein coupled receptor protein signaling pathway /// G-protein signaling, adenylate cyclase activating pathway /// adult locomotory behavior /// regulation of locomotion /// positive regulation of body size	rhodopsin-like receptor activity /// signal transducer activity /// receptor activity /// G-protein coupled receptor activity /// thyroid-stimulating hormone receptor activity /// protein-hormone receptor activity	extracellular space /// plasma membrane /// integral to membrane	---
103223_at	protein kinase C, epsilon	Prkce	---	---	---	G_Protein_Signaling /// Wnt_Signaling /// Calcium_regulation_in_cardiac_cells /// Smooth_muscle_contraction /// Phosphatidylinositol signaling system
103226_at	mannose receptor, C type 1	Mrc1	transcription /// regulation of transcription, DNA-dependent /// regulation of transcription from RNA polymerase II promoter /// segment specification /// respiratory gaseous exchange /// positive regulation of transcription from RNA polymerase II promoter	DNA binding /// protein binding	nucleus /// transcription factor complex	---
103228_at	myotubularin related protein 7	Mtmr7	protein ubiquitination	ubiquitin-protein ligase activity /// zinc ion binding /// morphogen activity /// metal ion binding	ubiquitin ligase complex /// intracellular	---
103243_at	epithelial membrane protein 2	Emp2	immune response	nucleotide binding /// GTPase activity /// GTP binding	---	---
103244_at	C-type lectin domain family 11, member a	Clec11a	cytoskeleton organization and biogenesis	nucleotide binding /// motor activity /// actin binding /// calmodulin binding /// ATP binding	cytoskeleton /// myosin	---
103251_at	cytidine and dCMP deaminase domain containing 1	Cdadc1	---	---	---	---
103254_at	TRAF type zinc finger domain containing 1	Trafd1	actin filament bundle formation	calcium ion binding /// protein binding	ruffle /// phagocytic cup /// cytoplasm /// actin filament	---
103264_at	myotubularin related protein 1	Mtmr1	transcription /// regulation of transcription, DNA-dependent /// regulation of transcription from RNA polymerase II promoter /// lactation /// regulation of transcription	DNA binding /// RNA polymerase II transcription factor activity /// transcription regulator activity	nucleus /// transcription factor complex	---
103275_at	ATPase, H+ transporting, lysosomal V0 subunit a isoform 1	Atp6v0a1	protein amino acid phosphorylation /// intracellular signaling cascade /// chemosensory behavior /// regulation of peptidyl-tyrosine phosphorylation	nucleotide binding /// protein kinase activity /// protein serine/threonine kinase activity /// calcium-independent protein kinase C activity /// ATP binding /// kinase activity /// transferase activity /// diacylglycerol binding /// metal ion binding	nucleus /// cytoplasm	Oxidative phosphorylation /// ATP synthesis /// Photosynthesis /// Flagellar assembly /// Type III secretion system
103276_at	like-glycosyltransferase	Large	proteolysis and peptidolysis /// protein targeting	cysteine-type endopeptidase activity /// cathepsin B activity /// peroxidase activity /// peptidase activity /// cysteine-type peptidase activity /// hydrolase activity	extracellular space /// mitochondrion /// lysosome	---
103281_at	CD2-associated protein	Cd2ap	---	zinc ion binding /// kinase activity /// hydrolase activity	---	---
103283_at	E74-like factor 5	Elf5	amino acid catabolism	alpha-ketoacid dehydrogenase activity /// 3-methyl-2-oxobutanoate dehydrogenase (2-methylpropanoyl-transferring) activity /// transketolase activity /// oxidoreductase activity	extracellular space /// mitochondrion /// mitochondrial inner membrane /// alpha-ketoglutarate dehydrogenase complex (sensu Eukaryota)	---
103294_at	regulator of G-protein signaling 5	Rgs5	proteolysis and peptidolysis	carboxypeptidase activity /// carboxypeptidase A activity /// peptidase activity /// metallopeptidase activity /// hydrolase activity /// metal ion binding	extracellular space	Calcium_regulation_in_cardiac_cells /// Smooth_muscle_contraction
103297_at	6-phosphofructo-2-kinase/fructose-2,6-biphosphatase 1	Pfkfb1	small GTPase mediated signal transduction	nucleotide binding /// GTP binding	---	---
103299_at	phospholipase D family, member 4	Pld4	transport /// ion transport /// proton transport	hydrogen ion transporter activity	cytoplasm /// membrane /// integral to membrane	---
103305_at	integrin beta 4	Itgb4	regulation of cell cycle /// cellular physiological process /// cellular physiological process	DNA binding	spindle	Integrin-mediated_cell_adhesion_KEGG
103308_at	expressed sequence C79407	C79407	---	---	nucleus	---
103311_at	oxysterol binding protein-like 5	Osbpl5	---	protein binding	cytoplasm	---
103314_at	poly (ADP-ribose) polymerase family, member 8	Parp8	---	---	---	---
103316_at	calmodulin regulated spectrin-associated protein 1	Camsap1	transport /// ion transport /// potassium ion transport	ion channel activity /// voltage-gated ion channel activity /// potassium channel activity	extracellular space /// integral to plasma membrane /// membrane /// integral to membrane	---
103327_at	paired related homeobox 2	Prrx2	transcription /// regulation of transcription, DNA-dependent /// development /// forebrain development /// midbrain development /// regulation of transcription	DNA binding /// transcription factor activity	nucleus /// transcription factor complex	---
103330_at	spermatid perinuclear RNA binding protein	Strbp	transport /// lipid transport /// steroid metabolism	---	integral to membrane	---
103331_at	RIKEN cDNA C030006K11 gene	C030006K11Rik	regulation of transcription, DNA-dependent /// regulation of GTPase activity	DNA binding /// transcription factor activity /// GTPase activator activity /// metal ion binding	nucleus /// membrane	---
103335_at	lectin, galactose binding, soluble 9	Lgals9	phosphate transport /// cell adhesion	structural molecule activity /// extracellular matrix structural constituent /// extracellular matrix structural constituent conferring tensile strength	extracellular matrix (sensu Metazoa) /// collagen /// extracellular space /// cytoplasm	---
103343_at	RIKEN cDNA 5430432M24 gene	5430432M24Rik	---	---	mitochondrion	---
103345_at	spectrin alpha 2	Spna2	---	---	---	---
103355_at	RIKEN cDNA 2010001M06 gene	2010001M06Rik	cell motility /// spermatid development /// mechanosensory behavior	DNA binding /// double-stranded RNA binding /// single-stranded RNA binding	microtubule cytoskeleton	---
103356_at	dedicator of cytokinesis 7	Dock7	barbed-end actin filament capping	actin binding /// calcium ion binding /// calmodulin binding	cytoskeleton /// membrane /// Z disc	---
103362_at	prostaglandin E receptor 4 (subtype EP4)	Ptger4	neuropeptide signaling pathway	---	---	Prostaglandin_synthesis_regulation /// GPCRDB_Class_A_Rhodopsin-like /// Small_ligand_GPCRs
103367_at	UDP-N-acetyl-alpha-D-galactosamine:(N-acetylneuraminyl)-galactosylglucosylceramide-beta-1, 4-N-acetylgalactosaminyltransferase	Galgt1	eye development (sensu Mammalia) /// protein amino acid phosphorylation /// transforming growth factor beta receptor signaling pathway /// protein ubiquitination /// regulation of cell migration /// positive regulation of actin filament polymerization /// wound healing	nucleotide binding /// magnesium ion binding /// protein kinase activity /// protein serine/threonine kinase activity /// ubiquitin-protein ligase activity /// ATP binding /// zinc ion binding /// kinase activity /// transferase activity /// metal ion binding	ubiquitin ligase complex	---
103386_at	peroxisomal acyl-CoA thioesterase 1	Pte1	---	---	---	---
103389_at	aminoadipate-semialdehyde synthase	Aass	cell adhesion /// cell-matrix adhesion /// integrin-mediated signaling pathway /// development /// neutrophil chemotaxis /// cellular extravasation	receptor activity /// protein binding	extracellular space /// integrin complex /// integral to membrane	Lysine biosynthesis /// Lysine degradation /// Lysine biosynthesis /// Lysine degradation /// Lysine degradation
103392_at	Adenylate cyclase 7	Adcy7	signal transduction /// G-protein coupled receptor protein signaling pathway /// G-protein signaling, adenylate cyclase inhibiting pathway /// G-protein signaling, adenylate cyclase inhibiting pathway /// acetylcholine receptor signaling, muscarinic pathway /// regulation of heart contraction rate	nucleotide binding /// GTPase activity /// signal transducer activity /// protein binding /// GTP binding	---	G_Protein_Signaling /// Calcium_regulation_in_cardiac_cells /// Smooth_muscle_contraction /// Purine metabolism
103394_at	FXYD domain-containing ion transport regulator 5	Fxyd5	potassium ion transport	voltage-gated potassium channel activity /// protein binding	voltage-gated potassium channel complex /// membrane	---
103397_at	HIV-1 Rev binding protein	Hrb	phosphate transport /// cell adhesion	structural molecule activity /// extracellular matrix structural constituent /// extracellular matrix structural constituent conferring tensile strength	extracellular matrix (sensu Metazoa) /// collagen /// collagen type IV /// basement membrane /// extracellular space /// cytoplasm	---
103399_at	sex comb on midleg homolog 1	Scmh1	protein amino acid dephosphorylation /// phospholipid dephosphorylation	actin binding /// inositol or phosphatidylinositol phosphatase activity /// phosphoprotein phosphatase activity /// protein binding /// hydrolase activity	membrane fraction /// cytosol	---
103402_at	Transmembrane 7 superfamily member 3	Tm7sf3	transport /// ion transport /// chloride transport	ion channel activity /// voltage-gated ion channel activity /// voltage-gated chloride channel activity	membrane /// integral to membrane	---
103409_at	BAI1-associated protein 2-like 1	Baiap2l1	fatty acid metabolism /// fatty acid catabolism	catalytic activity /// serine esterase activity /// CoA hydrolase activity /// palmitoyl-CoA hydrolase activity /// palmitoyl-CoA hydrolase activity /// hydrolase activity	cytosol	---
103411_at	guanine nucleotide binding protein, alpha 11	Gna11	---	---	---	G_Protein_Signaling /// Calcium_regulation_in_cardiac_cells
103412_at	RIKEN cDNA 3732412D22 gene	3732412D22Rik	---	endopeptidase inhibitor activity	extracellular space	---
103416_at	mitogen-activated protein kinase 6	Mapk6	positive regulation of cell proliferation	protein binding /// growth factor activity	extracellular space	Integrin-mediated_cell_adhesion_KEGG /// S1P_Signaling
103418_at	replication factor C (activator 1) 4	Rfc4	blastocyst development /// protein amino acid phosphorylation /// apoptosis /// cell cycle /// regulation of mitosis /// cell division	nucleotide binding /// protein kinase activity /// protein serine/threonine kinase activity /// protein-tyrosine kinase activity /// ATP binding /// kinase activity /// transferase activity	nucleus	DNA_replication_Reactome
103422_at	CD1d1 antigen	Cd1d1	---	receptor activity	integral to membrane	---
103423_at	cytochrome b-561	Cyb561	---	---	integral to membrane	---
103428_at	polymerase (DNA-directed), delta 3, accessory subunit	Pold3	---	guanyl-nucleotide exchange factor activity /// GTP binding /// GTPase binding	---	DNA_replication_Reactome
103432_at	interferon-stimulated protein	Isg20	angiogenesis /// proteolysis and peptidolysis /// cell proliferation /// cell migration	aminopeptidase activity /// membrane alanyl aminopeptidase activity /// glutamyl aminopeptidase activity /// peptidase activity /// metallopeptidase activity /// zinc ion binding /// hydrolase activity /// metal ion binding	plasma membrane /// integral to membrane	---
103434_at	pleckstrin homology, Sec7 and coiled-coil domains 3	Pscd3	acyl-CoA metabolism	serine esterase activity /// palmitoyl-CoA hydrolase activity /// acyl-CoA thioesterase activity /// hydrolase activity	mitochondrion /// peroxisome	---
103435_at	RIKEN cDNA 9430080K19 gene	9430080K19Rik	DNA replication	DNA-directed DNA polymerase activity /// transferase activity /// nucleotidyltransferase activity	nucleus	---
103442_at	cDNA sequence BC003479	BC003479	transport /// ion transport	ion channel activity	extracellular space /// membrane /// integral to membrane	---
103448_at	S100 calcium binding protein A8 (calgranulin A)	S100a8	transcription /// regulation of transcription, DNA-dependent /// transcription from RNA polymerase II promoter /// neurogenesis /// muscle development	DNA binding /// transcription factor activity /// transcription factor activity /// RNA polymerase II transcription factor activity /// transcription coactivator activity /// protein binding	nucleus	---
103459_at	solute carrier family 39 (metal ion transporter), member 6	Slc39a6	immune response /// signal transduction	catalytic activity /// 3',5'-cyclic-nucleotide phosphodiesterase activity	---	---
103460_at	DNA-damage-inducible transcript 4	Ddit4	protein amino acid dephosphorylation /// phospholipid dephosphorylation	inositol or phosphatidylinositol phosphatase activity /// phosphatidylinositol-3-phosphatase activity /// phosphoprotein phosphatase activity /// hydrolase activity	cytoplasm /// plasma membrane	---
103462_at	dedicator of cyto-kinesis 2	Dock2	regulation of cell cycle /// cytokinesis /// protein targeting /// cell cycle /// mitosis /// protein amino acid phosphorylation /// cell division	cyclin-dependent protein kinase regulator activity /// protein binding /// kinase activity	nucleus /// nucleus	---
103465_f_at	serum amyloid A 2	Saa2	ubiquitin-dependent protein catabolism /// immune response	endopeptidase activity /// threonine endopeptidase activity /// peptidase activity /// hydrolase activity	cytosol /// proteasome core complex (sensu Eukaryota) /// protein complex	---
103479_at	sterile alpha motif domain containing 10	Samd10	positive regulation of cell adhesion	guanyl-nucleotide exchange factor activity /// protein binding /// phosphatidylinositol-3,4,5-triphosphate binding	ruffle /// cytoplasm /// plasma membrane	---
103481_at	expressed sequence AU016916	AU016916	---	---	---	---
103483_at	excision repair cross-complementing rodent repair deficiency, complementation group 5	Ercc5	anti-apoptosis /// neurogenesis /// physiological process /// organogenesis /// glial cell differentiation /// insulin-like growth factor receptor signaling pathway /// insulin-like growth factor receptor signaling pathway	insulin-like growth factor receptor binding /// hormone activity /// protein binding /// growth factor activity /// prothoracicotrophic hormone activity	extracellular region /// extracellular space	---
103491_at	neuron navigator 1	Nav1	collagen fibril organization /// positive regulation of cell adhesion	heparin binding	extracellular matrix (sensu Metazoa) /// extracellular space /// extracellular space	---
103492_at	carboxypeptidase X 1 (M14 family)	Cpxm1	immune response	GTPase activity /// GTP binding	cytosol	---
103498_at	glucagon receptor	Gcgr	---	---	---	GPCRDB_Class_B_Secretin-like
103499_at	Von Willebrand factor homolog	Vwf	development	transmembrane receptor activity	extracellular matrix (sensu Metazoa) /// extracellular space /// membrane	Blood_Clotting_Cascade
103500_at	Origin recognition complex, subunit 4-like (S. cerevisiae)	Orc4l	---	---	---	Cell_Cycle_KEGG /// DNA_replication_Reactome /// G1_to_S_cell_cycle_Reactome
103503_at	phospholipase C, gamma 2	Plcg2	ganglioside biosynthesis /// ganglioside biosynthesis /// lipid storage /// lipid glycosylation	(N-acetylneuraminyl)-galactosylglucosylceramide N-acetylgalactosaminyltransferase activity /// transferase activity /// transferase activity, transferring glycosyl groups /// transferase activity, transferring hexosyl groups	extracellular space /// Golgi stack /// integral to membrane /// integral to Golgi membrane	Smooth_muscle_contraction
103506_f_at	desmocollin 2	Dsc2	---	protein binding /// histone binding	nucleus	---
103507_at	EGF-like module containing, mucin-like, hormone receptor-like sequence 1	Emr1	signal transduction /// G-protein coupled receptor protein signaling pathway	signal transducer activity /// receptor activity /// G-protein coupled receptor activity /// glucagon receptor activity	extracellular space /// membrane /// integral to membrane	GPCRDB_Class_B_Secretin-like
103513_at	wingless-related MMTV integration site 5B	Wnt5b	FasL biosynthesis	---	---	Wnt_Signaling
103514_at	tumor necrosis factor receptor superfamily, member 21	Tnfrsf21	protein amino acid phosphorylation /// intracellular signaling cascade /// chemosensory behavior /// regulation of peptidyl-tyrosine phosphorylation	nucleotide binding /// protein kinase activity /// protein serine/threonine kinase activity /// calcium-independent protein kinase C activity /// ATP binding /// kinase activity /// transferase activity /// diacylglycerol binding /// metal ion binding	nucleus /// cytoplasm	Apoptosis
103518_at	cytotoxic T lymphocyte-associated protein 2 beta	Ctla2b	skeletal development /// regulation of action potential /// protein amino acid ADP-ribosylation /// signal transduction /// G-protein coupled receptor protein signaling pathway /// G-protein coupled receptor protein signaling pathway /// glutamate signaling pathway /// heart development /// regulation of melanocyte differentiation /// pigmentation	nucleotide binding /// GTPase activity /// GTPase activity /// signal transducer activity /// GTP binding	heterotrimeric G-protein complex /// heterotrimeric G-protein complex	---
103520_at	vascular endothelial growth factor A	Vegfa	apoptosis /// anti-apoptosis /// protein ubiquitination /// regulation of apoptosis	ubiquitin-protein ligase activity /// protein binding /// zinc ion binding /// metal ion binding	ubiquitin ligase complex /// intracellular	---
103523_at	leukocyte receptor cluster (LRC) member 8	Leng8	DNA replication	nucleotide binding /// DNA binding /// ATP binding /// nucleoside-triphosphatase activity	nucleus	---
103531_f_at	ERO1-like beta (S. cerevisiae)	Ero1lb	signal transduction /// G-protein coupled receptor protein signaling pathway /// neuropeptide signaling pathway	signal transducer activity /// receptor activity /// G-protein coupled receptor activity /// calcium ion binding	external side of plasma membrane /// membrane /// integral to membrane	---
103534_at	hemoglobin, beta adult minor chain	Hbb-b2	---	---	---	---
103536_at	transmembrane protein with EGF-like and two follistatin-like domains 2	Tmeff2	transcription /// regulation of transcription, DNA-dependent /// axon guidance /// muscle development /// mechanosensory behavior	DNA binding /// transcription factor activity	nucleus	---
103545_at	RIKEN cDNA 2610019E17 gene	2610019E17Rik	cell communication /// cell-cell signaling /// perception of sound /// ear morphogenesis	gap-junction forming channel activity /// protein binding /// connexon channel activity	gap junction /// connexon complex /// integral to membrane	---
103547_at	solute carrier family 41, member 1	Slc41a1	---	---	---	---
103549_at	nestin	Nes	electron transport /// transport	oxidoreductase activity	endoplasmic reticulum /// membrane	---
103552_at	rabaptin, RAB GTPase binding effector protein 1	Rabep1	---	oxidoreductase activity /// transferase activity	---	---
103554_at	a disintegrin and metalloproteinase domain 19 (meltrin beta)	Adam19	---	metal ion binding	---	---
103555_at	chromatin modifying protein 4B	Chmp4b	---	---	---	---
103556_at	Ral GEF with PH domain and SH3 binding motif 1	Ralgps1	proteolysis and peptidolysis /// transport /// cell adhesion	carboxypeptidase activity /// carboxypeptidase A activity /// binding /// peptidase activity /// metallopeptidase activity /// hydrolase activity /// metal ion binding	extracellular space /// extracellular space /// mitochondrial inner membrane	---
103560_at	LysM, putative peptidoglycan-binding, domain containing 2	Lysmd2	transport /// oxygen transport	oxygen transporter activity /// binding /// oxygen binding /// metal ion binding	hemoglobin complex	---
103562_f_at	RIKEN cDNA 1300007C21 gene /// similar to Retrovirus-related POL polyprotein (Endonuclease) /// similar to Retrovirus-related Pol polyprotein (Endonuclease)	1300007C21Rik /// LOC433762 /// LOC546083	---	---	extracellular space /// membrane /// integral to membrane	---
103568_at	sushi-repeat-containing protein	Srpx	protein amino acid phosphorylation	nucleotide binding /// protein kinase activity /// protein serine/threonine kinase activity /// protein-tyrosine kinase activity /// ATP binding /// kinase activity /// transferase activity	---	---
103569_at	SH3-domain GRB2-like B1 (endophilin)	Sh3glb1	methionine metabolism /// methionine biosynthesis	catalytic activity /// methylenetetrahydrofolate reductase (NADPH) activity /// oxidoreductase activity	---	---
103574_at	actin-binding LIM protein 1	Ablim1	nuclear mRNA splicing, via spliceosome /// mRNA splice site selection /// mRNA processing	nucleic acid binding /// RNA binding	nucleus /// spliceosome complex	---
103580_at	cDNA sequence BC013529	BC013529	neurogenesis	---	cytoplasm /// intermediate filament	---
103581_at	cytosolic acyl-CoA thioesterase 1	Cte1	---	---	---	---
103593_at	natriuretic peptide precursor type A	Nppa	---	---	---	---
103607_at	glutathione peroxidase 7	Gpx7	---	---	nucleus	---
103611_at	CD47 antigen (Rh-related antigen, integrin-associated signal transducer)	Cd47	defense response /// cell adhesion /// cell-cell adhesion /// regulation of cell adhesion	protein binding	plasma membrane /// membrane /// integral to membrane	---
103614_at	nuclear factor of kappa light polypeptide gene enhancer in B-cells 2, p49/p100	Nfkb2	regulation of cell cycle /// protein amino acid phosphorylation /// Wnt receptor signaling pathway	nucleotide binding /// protein kinase activity /// protein serine/threonine kinase activity /// protein kinase CK2 activity /// protein-tyrosine kinase activity /// ATP binding /// kinase activity /// transferase activity	protein kinase CK2 complex	---
103619_at	RIKEN cDNA 1810044O22 gene	1810044O22Rik	---	---	integral to membrane	---
103624_at	RIKEN cDNA 2900073H19 gene	2900073H19Rik	---	cysteine protease inhibitor activity /// protein binding	---	---
103637_at	N-acetyl galactosaminidase, alpha	Naga	transport /// zinc ion transport /// development /// neurogenesis /// metal ion transport	metal ion transporter activity	endoplasmic reticulum /// membrane /// integral to membrane	---
103639_at	interferon-induced protein with tetratricopeptide repeats 2	Ifit2	proteolysis and peptidolysis /// heart development	metalloendopeptidase activity /// peptidase activity /// metallopeptidase activity /// zinc ion binding /// hydrolase activity /// metal ion binding	extracellular matrix (sensu Metazoa) /// extracellular space /// integral to membrane	---
103644_at	Dipeptidase 1 (renal)	Dpep1	---	---	extracellular space /// plasma membrane /// membrane	Eicosanoid_Synthesis
103646_at	carnitine acetyltransferase	Crat	transcription /// regulation of transcription, DNA-dependent /// cell differentiation /// positive regulation of transcription from RNA polymerase II promoter /// cell maturation /// cell maturation	DNA binding /// DNA binding /// chromatin binding /// transcription factor activity /// RNA polymerase II transcription factor activity, enhancer binding	nucleus /// transcription factor complex	Fatty_Acid_Degradation /// Alanine and aspartate metabolism
103648_at	tumor-associated calcium signal transducer 2	Tacstd2	---	---	alpha-beta T cell receptor complex	---
103654_at	nucleosome binding protein 1	Nsbp1	physiological process /// regulation of blood vessel size	hormone activity	extracellular region /// cytoplasm	---
103655_at	histone deacetylase 3	Hdac3	chemotaxis /// immune response /// germ cell development /// brain development /// sensory perception /// germ cell migration /// regulation of cell migration /// positive regulation of cell migration /// T cell proliferation /// induction of positive chemotaxis	cytokine activity /// chemokine activity /// growth factor activity	extracellular region /// extracellular space	Cell_Cycle_KEGG
103662_at	neutrophil cytosolic factor 4	Ncf4	---	---	---	---
103665_at	ELOVL family member 6, elongation of long chain fatty acids (yeast)	Elovl6	---	---	---	---
103669_at	RIKEN cDNA E330034G19 gene	E330034G19Rik	electron transport /// transport	metal ion binding	mitochondrion /// membrane /// integral to membrane /// outer membrane	---
103670_at	cytochrome P450, family 2, subfamily a, polypeptide 12	Cyp2a12	transcription /// regulation of transcription, DNA-dependent /// regulation of transcription from RNA polymerase I promoter	DNA binding /// chromatin binding	chromatin /// nucleus /// nucleoplasm	---
103673_at	complement component 2 (within H-2S)	C2	carbohydrate metabolism	alpha-L-fucosidase activity /// hydrolase activity /// hydrolase activity, acting on glycosyl bonds	lysosome	Complement_Activation_Classical
103676_at	C1q and tumor necrosis factor related protein 1	C1qtnf1	intracellular signaling cascade	guanyl-nucleotide exchange factor activity	---	---
103680_at	signal recognition particle receptor ('docking protein')	Srpr	---	sulfotransferase activity /// protein-tyrosine sulfotransferase activity /// transferase activity	extracellular space /// integral to membrane	---
103683_at	dihydroorotate dehydrogenase	Dhodh	cellular morphogenesis during differentiation /// embryonic development (sensu Mammalia) /// receptor mediated endocytosis /// excretion	protein binding	---	Pyrimidine metabolism
103685_at	Transcribed locus	---	---	---	---	---
103689_at	ATP-binding cassette, sub-family C (CFTR/MRP), member 3	Abcc3	transcription /// regulation of transcription, DNA-dependent /// motor axon guidance /// organogenesis	DNA binding /// transcription factor activity	nucleus	---
103693_at	toll-interleukin 1 receptor (TIR) domain-containing adaptor protein	Tirap	---	---	---	---
103699_i_at	frequently rearranged in advanced T-cell lymphomas 2	Frat2	---	---	---	---
103706_at	sideroflexin 2	Sfxn2	electron transport /// transport	monooxygenase activity /// oxidoreductase activity /// oxidoreductase activity, acting on paired donors, with incorporation or reduction of molecular oxygen, reduced flavin or flavoprotein as one donor, and incorporation of one atom of oxygen /// metal ion binding /// unspecific monooxygenase activity	extracellular space /// endoplasmic reticulum /// microsome /// membrane	---
103707_at	complement component 3a receptor 1	C3ar1	signal transduction /// G-protein coupled receptor protein signaling pathway /// blood coagulation	rhodopsin-like receptor activity /// signal transducer activity /// receptor activity /// G-protein coupled receptor activity /// thrombin receptor activity /// purinergic nucleotide receptor activity, G-protein coupled	extracellular space /// integral to plasma membrane /// integral to membrane	GPCRDB_Class_A_Rhodopsin-like /// Peptide_GPCRs
103709_at	---	---	immune response	binding	---	---
103720_at	RE1-silencing transcription factor	Rest	---	---	---	---
103721_at	Nephronectin	Npnt	protein homooligomerization	receptor activity	extracellular space /// extracellular space	---
103723_at	interleukin 13 receptor, alpha 1	Il13ra1	---	calcium ion binding	extracellular region /// extracellular matrix (sensu Metazoa) /// extracellular space	---
103729_at	laminin, alpha 1	Lama1	inflammatory response /// immune response /// cell surface receptor linked signal transduction /// cell surface receptor linked signal transduction /// I-kappaB kinase/NF-kappaB cascade /// I-kappaB kinase/NF-kappaB cascade /// activation of JNK activity /// response to pathogenic bacteria /// myeloid cell differentiation	receptor activity /// transmembrane receptor activity /// protein binding	membrane	---
103736_at	SAM and SH3 domain containing 1	Sash1	antibody-dependent cellular cytotoxicity /// positive regulation of type IIa hypersensitivity /// positive regulation of type I hypersensitivity /// phagocytosis, recognition /// phagocytosis, engulfment /// complement activation, classical pathway /// endosome to lysosome transport /// humoral defense mechanism (sensu Vertebrata) /// regulation of proteolysis and peptidolysis /// antigen process…	antigen binding	multivesicular body /// integral to membrane /// immunoglobulin complex, circulating	---
103737_at	glutamine fructose-6-phosphate transaminase 2	Gfpt2	one-carbon compound metabolism	carbonate dehydratase activity /// zinc ion binding /// lyase activity /// metal ion binding	extracellular space /// membrane	---
103744_at	SH3 domain binding glutamic acid-rich protein like 2	Sh3bgrl2	transport /// cation transport /// iron ion transport	cation transporter activity	mitochondrion /// membrane /// integral to membrane	---
103746_at	suppressor of zeste 12 homolog (Drosophila)	Suz12	morphogenesis of an epithelial sheet /// cell adhesion /// cell surface receptor linked signal transduction /// histogenesis /// regulation of cell adhesion /// regulation of cell migration /// establishment of epithelial cell polarity /// regulation of embryonic development	receptor binding /// structural molecule activity /// extracellular matrix structural constituent /// protein binding	extracellular matrix (sensu Metazoa) /// basement membrane /// basal lamina /// laminin-1	---
103748_at	RIKEN cDNA 4933407C03 gene	4933407C03Rik	---	---	---	---
103751_at	expressed sequence AA409316	AA409316	---	---	nucleus	---
103755_at	SH3 domain protein D19	Sh3d19	transcription /// regulation of transcription, DNA-dependent /// chromatin modification	nucleic acid binding /// zinc ion binding /// metal ion binding	nucleus	---
103761_at	transcription factor CP2-like 1	Tcfcp2l1	---	---	---	---
103770_at	RIKEN cDNA 2310014L17 gene	2310014L17Rik	electron transport /// intracellular signaling cascade	---	---	---
103781_at	syntaxin 4A (placental)	Stx4a	---	---	---	---
103789_at	bromodomain containing 4	Brd4	---	receptor activity /// hedgehog receptor activity	membrane /// integral to membrane	---
103790_at	asparagine-linked glycosylation 3 homolog (yeast, alpha-1,3-mannosyltransferase)	Alg3	---	---	---	N-Glycan biosynthesis
103794_i_at	T-cell immunoglobulin and mucin domain containing 2	Timd2	---	---	---	---
103795_f_at	T-cell immunoglobulin and mucin domain containing 2	Timd2	cell-matrix adhesion /// cell-matrix adhesion	integrin binding /// calcium ion binding	extracellular matrix (sensu Metazoa) /// extracellular matrix (sensu Metazoa) /// extracellular space /// membrane	---
103797_at	cell division cycle 7 (S. cerevisiae)	Cdc7	protein amino acid phosphorylation	nucleotide binding /// protein kinase activity /// protein serine/threonine kinase activity /// protein-tyrosine kinase activity /// protein binding /// ATP binding /// kinase activity /// transferase activity	nucleus	Cell_Cycle_KEGG /// DNA_replication_Reactome /// Nuclear_Receptors
103799_at	myotubularin related protein 9	Mtmr9	---	---	---	---
103804_at	reversion-inducing-cysteine-rich protein with kazal motifs	Reck	regulation of cell cycle /// ossification /// learning /// cell proliferation /// bone mineralization	growth factor activity /// heparin binding	extracellular matrix (sensu Metazoa) /// extracellular space	---
103809_r_at	dynein, cytoplasmic, intermediate chain 1	Dncic1	signal transduction /// lipid catabolism	phospholipase C activity /// signal transducer activity /// hydrolase activity	---	---
103812_at	chloride channel calcium activated 1	Clca1	---	---	---	---
103814_at	peroxisomal biogenesis factor 11b	Pex11b	transport /// neurotransmitter transport /// intracellular protein transport /// synaptic vesicle exocytosis	protein binding /// protein transporter activity	cytoplasm /// plasma membrane /// membrane /// integral to membrane	---
103816_at	F11 receptor	F11r	transport /// endocytosis /// apoptosis /// protein transport	GTPase activator activity /// growth factor activity	endosome	---
103817_at	cartilage associated protein	Crtap	carbohydrate metabolism	hydrolase activity, hydrolyzing O-glycosyl compounds /// alpha-galactosidase activity /// alpha-N-acetylgalactosaminidase activity /// hydrolase activity /// hydrolase activity, acting on glycosyl bonds	extracellular space /// lysosome	---
103818_at	solute carrier family 7 (cationic amino acid transporter, y+ system), member 7	Slc7a7	development	receptor activity /// transmembrane receptor activity	extracellular space /// membrane /// integral to membrane	---
103821_at	cell division cycle 6 homolog (S. cerevisiae)	Cdc6	regulation of cell cycle /// inflammatory response /// immune response /// cellular physiological process	cytokine activity /// chemokine activity /// growth factor activity	extracellular region /// extracellular space /// intracellular	Cell_Cycle_KEGG /// DNA_replication_Reactome
103824_at	Wolfram syndrome 1 homolog (human)	Wfs1	---	---	integral to membrane	---
103832_at	tuftelin interacting protein 11	Tfip11	---	mannosyltransferase activity /// transferase activity /// transferase activity, transferring glycosyl groups	endoplasmic reticulum /// integral to membrane	---
103833_at	homeodomain interacting protein kinase 2	Hipk2	proteolysis and peptidolysis	serine-type endopeptidase activity /// chymotrypsin activity /// trypsin activity /// peptidase activity /// hydrolase activity	extracellular space /// integral to membrane	---
103843_at	guanine nucleotide binding protein, alpha o	Gnao1	G1/S transition of mitotic cell cycle /// small GTPase mediated signal transduction /// regulation of cell shape /// Rac protein signal transduction /// actin cytoskeleton organization and biogenesis	GTPase activity /// GTP binding	---	G_Protein_Signaling /// Calcium_regulation_in_cardiac_cells
103850_at	lysyl oxidase-like 1	Loxl1	---	---	---	---
103853_at	glutamate-rich WD repeat containing 1	Grwd1	---	metal ion binding	---	---
103863_at	RIKEN cDNA 5630401J11 gene	5630401J11Rik	protein amino acid dephosphorylation /// phospholipid dephosphorylation	inositol or phosphatidylinositol phosphatase activity /// phosphoprotein phosphatase activity /// protein binding /// enzyme regulator activity	---	---
103869_at	thrombospondin 3	Thbs3	---	protein binding	cytoplasmic membrane-bound vesicle	Inflammatory_Response_Pathway
103873_i_at	RIKEN cDNA 2310015N07 gene	2310015N07Rik	peroxisome organization and biogenesis /// peroxisome division	---	peroxisome /// peroxisomal membrane /// integral to membrane	---
103877_at	solute carrier family 35, member C2	Slc35c2	---	---	integral to membrane	---
103879_at	cDNA sequence BC024806	BC024806	---	---	---	---
103885_at	PRP31 pre-mRNA processing factor 31 homolog (yeast)	Prpf31	long-chain fatty acid metabolism /// lipid metabolism /// acyl-CoA metabolism	catalytic activity /// serine esterase activity /// palmitoyl-CoA hydrolase activity /// acyl-CoA thioesterase activity /// acyl-CoA thioesterase I activity /// hydrolase activity	cytoplasm	---
103889_at	transducin (beta)-like 1X-linked receptor 1	Tbl1xr1	microtubule-based movement	motor activity /// microtubule motor activity /// protein binding	cytoplasmic dynein complex /// microtubule /// dynein complex	---
103891_i_at	elongation factor RNA polymerase II 2	Ell2	blood coagulation	hematopoietin/interferon-class (D200-domain) cytokine receptor activity	extracellular space /// membrane /// integral to membrane	---
103892_r_at	elongation factor RNA polymerase II 2	Ell2	cell communication /// cell-cell signaling	gap-junction forming channel activity /// protein binding /// connexon channel activity	gap junction /// connexon complex /// integral to membrane	---
103895_at	expressed sequence AW549877	AW549877	transport	---	integral to membrane	---
103899_at	ATPase, class VI, type 11A	Atp11a	---	---	extracellular space /// integral to membrane	---
103904_at	insulin-like growth factor binding protein 6	Igfbp6	regulation of cell cycle /// angiogenesis /// development /// cell proliferation /// organogenesis /// morphogenesis of embryonic epithelium /// cell differentiation	growth factor activity	extracellular space /// membrane	Smooth_muscle_contraction
103909_at	copper chaperone for superoxide dismutase	Ccs	---	---	---	---
103911_at	sulfatase modifying factor 1	Sumf1	---	---	---	---
103912_at	protein phosphatase 2 (formerly 2A), regulatory subunit A (PR 65), beta isoform	Ppp2r1b	transcription /// regulation of transcription, DNA-dependent	nucleic acid binding /// DNA binding /// transcription factor activity /// protein binding /// zinc ion binding /// metal ion binding	nucleus /// transcription factor complex	---
103916_at	RIKEN cDNA 8430420C20 gene	8430420C20Rik	cell adhesion /// epithelial cell differentiation	protein binding	tight junction /// integral to membrane	---
103918_at	solute carrier family 15 (H+/peptide transporter), member 2	Slc15a2	microtubule-based process	motor activity /// microtubule motor activity	microtubule /// microtubule associated complex /// dynein complex	---
103926_at	eukaryotic translation initiation factor 4, gamma 1	Eif4g1	protein biosynthesis /// ribosome biogenesis	RNA binding /// structural constituent of ribosome /// heparin binding	intracellular /// cytosolic ribosome (sensu Eukaryota) /// ribosome /// ribonucleoprotein complex	Translation_Factors
103939_at	3-hydroxyisobutyryl-Coenzyme A hydrolase	Hibch	lipid metabolism /// metabolism /// steroid metabolism /// cholesterol metabolism /// lipid catabolism /// triacylglycerol catabolism /// diacylglycerol catabolism	catalytic activity /// lipase activity /// hydrolase activity	---	---
103957_at	transferrin receptor	Tfrc	endocytosis	receptor activity /// transmembrane receptor activity /// sugar binding /// mannose binding	extracellular space /// cell surface /// integral to membrane	---
103958_g_at	transferrin receptor	Tfrc	---	---	integral to membrane	---
103959_at	PHD finger protein 13	Phf13	---	---	---	---
103963_f_at	interferon inducible GTPase 1	Iigp1	---	---	extracellular space /// integral to membrane	---
103969_at	---	---	lipid catabolism	phospholipase A2 activity /// cytokine activity /// calcium ion binding	extracellular space /// mitochondrion	---
103970_at	AT rich interactive domain 3B (Bright like)	Arid3b	protein folding /// superoxide metabolism /// copper ion transport /// metal ion transport	copper, zinc superoxide dismutase activity /// copper ion transporter activity /// copper ion binding /// metal ion binding /// unfolded protein binding	---	---
103974_at	transmembrane protease, serine 2	Tmprss2	---	---	---	---
103975_at	gremlin 2 homolog, cysteine knot superfamily (Xenopus laevis)	Grem2	---	DNA binding	intracellular	---
103989_at	PR domain containing 5	Prdm5	DNA methylation /// transcription /// regulation of transcription, DNA-dependent	DNA binding /// transcription factor activity /// zinc ion binding /// metal ion binding	chromatin /// heterochromatin /// nucleus	---
103993_at	gene rich cluster, C9 gene	Grcc9	---	cytokine activity	extracellular space	---
103994_at	eukaryotic translation initiation factor 2C, 2	Eif2c2	---	protein binding	nucleus /// signalosome complex	---
104000_at	RIKEN cDNA 2210023G05 gene	2210023G05Rik	regulation of transcription, DNA-dependent	DNA binding /// metal ion binding	---	---
104002_at	Zinc finger protein 275	Zfp275	proteolysis and peptidolysis	serine-type endopeptidase activity /// chymotrypsin activity /// trypsin activity /// scavenger receptor activity /// peptidase activity /// hydrolase activity	membrane /// integral to membrane	---
104003_at	phosphorylase kinase alpha 2	Phka2	intracellular signaling cascade	---	---	Glycogen_Metabolism
104005_at	UDP-Gal:betaGlcNAc beta 1,4- galactosyltransferase, polypeptide 2	B4galt2	transcription /// regulation of transcription, DNA-dependent /// development /// regulation of transcription	---	nucleus	---
104006_at	epidermal growth factor receptor pathway substrate 15	Eps15	---	---	---	---
104011_at	aldehyde oxidase 1	Aox1	chloride transport	intracellular calcium activated chloride channel activity	integral to plasma membrane	Valine, leucine and isoleucine degradation /// Tyrosine metabolism /// Tryptophan metabolism /// Vitamin B6 metabolism /// Nicotinate and nicotinamide metabolism
104014_at	hemochromatosis	Hfe	proteolysis and peptidolysis /// collagen catabolism	metalloendopeptidase activity /// stromelysin 1 activity /// peptidase activity /// metallopeptidase activity /// zinc ion binding /// hydrolase activity /// metal ion binding	extracellular matrix (sensu Metazoa) /// extracellular space	---
104017_at	acyl-CoA synthetase long-chain family member 4	Acsl4	DNA replication	nucleotide binding /// DNA binding /// DNA-directed DNA polymerase activity /// 3'-5' exonuclease activity /// transferase activity /// nucleotidyltransferase activity /// metal ion binding	nucleus	Fatty_Acid_Degradation /// Mitochondrial_fatty_acid_betaoxidation /// Fatty acid metabolism
104025_at	thimet oligopeptidase 1	Thop1	signal transduction /// G-protein coupled receptor protein signaling pathway /// G-protein signaling, adenylate cyclase activating pathway /// regulation of ossification	rhodopsin-like receptor activity /// signal transducer activity /// receptor activity /// G-protein coupled receptor activity /// prostaglandin receptor activity /// prostaglandin E receptor activity	integral to membrane	---
104035_at	RIKEN cDNA 9130404D08 gene	9130404D08Rik	fatty acid elongation	transferase activity, transferring groups other than amino-acyl groups	integral to membrane /// integral to endoplasmic reticulum membrane	---
104046_at	ariadne ubiquitin-conjugating enzyme E2 binding protein homolog 1 (Drosophila)	Arih1	---	catalytic activity /// hydrolase activity /// carboxylic ester hydrolase activity	---	---
104056_at	DNA segment, Chr 16, Brigham & Women's Genetics 1543 expressed	D16Bwg1543e	regulation of transcription, DNA-dependent	nucleic acid binding /// DNA binding	intracellular /// nucleus	---
104063_at	target of myb1-like 1 (chicken)	Tom1l1	negative regulation of transcription, DNA-dependent	DNA binding /// protein binding /// transcriptional repressor activity	transcriptional repressor complex	---
104066_at	expressed sequence AW548124	AW548124	carbohydrate metabolism /// glycogen metabolism	phosphorylase kinase activity /// calmodulin binding /// kinase activity	---	---
104070_at	p300/CBP-associated factor	Pcaf	ubiquitin-dependent protein catabolism /// ubiquitin cycle	cysteine-type endopeptidase activity /// ubiquitin thiolesterase activity /// ubiquitin-specific protease activity /// peptidase activity /// cysteine-type peptidase activity /// hydrolase activity	proteasome complex (sensu Eukaryota)	---
104076_at	RIKEN cDNA 1190017O12 gene	1190017O12Rik	ubiquitin-dependent protein catabolism /// ubiquitin cycle /// protein ubiquitination	ubiquitin-protein ligase activity /// zinc ion binding /// metal ion binding	ubiquitin ligase complex	---
104082_at	RAB12, member RAS oncogene family	Rab12	---	binding	extracellular matrix (sensu Metazoa) /// extracellular space	---
104083_at	cadherin 5	Cdh5	development /// Wnt receptor signaling pathway /// cell differentiation	transmembrane receptor activity	extracellular space /// membrane	---
104085_at	RIKEN cDNA 2900042B11 gene	2900042B11Rik	---	---	---	---
104089_at	RIKEN cDNA 2810026P18 gene	2810026P18Rik	assembly of spliceosomal tri-snRNP U4/U6.U5 /// nuclear mRNA splicing, via spliceosome	protein binding /// ribonucleoprotein binding	Cajal body /// nuclear speck /// U4/U6 x U5 tri-snRNP complex	---
104090_at	CDC23 (cell division cycle 23, yeast, homolog)	Cdc23	---	structural molecule activity	extracellular space /// tight junction /// membrane /// integral to membrane	---
104092_at	ubiquitin specific protease 48	Usp48	cation transport /// metabolism	nucleotide binding /// magnesium ion binding /// catalytic activity /// phospholipid-translocating ATPase activity /// ATP binding /// ATPase activity, coupled to transmembrane movement of ions, phosphorylative mechanism /// hydrolase activity /// ATPase activity /// metal ion binding	membrane /// integral to membrane	---
104093_at	lymphocyte specific 1	Lsp1	integrin-mediated signaling pathway /// regulation of cell adhesion	integrin binding /// protein C-terminus binding	---	---
104095_at	expressed sequence AU040320	AU040320	---	---	---	---
104097_at	budding uninhibited by benzimidazoles 1 homolog (S. cerevisiae)	Bub1	apoptosis /// induction of apoptosis	protein binding	intracellular /// cytosol	Cell_Cycle_KEGG
104099_at	peptidoglycan recognition protein 1	Pglyrp1	DNA replication /// nucleosome assembly /// cellular physiological process	DNA binding /// protein phosphatase inhibitor activity	nucleus /// endoplasmic reticulum	---
104100_at	polymerase I and transcript release factor	Ptrf	---	---	extracellular space	---
104108_at	Rab6 interacting protein 1	Rab6ip1	---	---	---	---
104109_at	F-box only protein 21	Fbxo21	microtubule bundle formation /// neuron migration	nucleotide binding /// ATP binding	microtubule cytoskeleton	Apoptosis /// Apoptosis_KEGG
104118_at	RIKEN cDNA 2810037C14 gene	2810037C14Rik	---	---	---	---
104119_at	RIKEN cDNA 2610024E20 gene	2610024E20Rik	ossification /// rhythmic process	nucleic acid binding	extracellular matrix (sensu Metazoa) /// extracellular matrix (sensu Metazoa) /// intracellular /// nucleus /// cytoplasm	---
104121_at	junction plakoglobin	Jup	proteolysis and peptidolysis /// negative regulation of body size	legumain activity /// cysteine-type endopeptidase activity /// peptidase activity /// cysteine-type peptidase activity /// hydrolase activity	lysosome /// late endosome /// apical part of cell	---
104132_at	neighbor of Cox4	Noc4	positive regulation of T cell mediated cytotoxicity /// antigen presentation /// positive thymic T cell selection /// positive regulation of interferon-gamma biosynthesis /// positive regulation of interleukin-2 biosynthesis /// positive regulation of interleukin-4 biosynthesis /// positive regulation of interleukin-4 biosynthesis /// antigen presentation, exogenous lipid antigen /// regulation o…	protein binding /// endogenous lipid antigen binding	lysosome /// early endosome /// late endosome /// external side of plasma membrane /// integral to membrane	---
104136_at	discs, large homolog-associated protein 4 (Drosophila)	Dlgap4	microtubule-based process /// microtubule-based movement /// protein polymerization	nucleotide binding /// GTPase activity /// structural molecule activity /// structural constituent of cytoskeleton /// GTP binding	cytoplasm /// microtubule /// cilium /// protein complex	---
104138_at	platelet-activating factor acetylhydrolase 2	Pafah2	---	---	---	Glycerophospholipid metabolism
104139_at	procollagen-proline, 2-oxoglutarate 4-dioxygenase (proline 4-hydroxylase), alpha 1 polypeptide	P4ha1	transcription /// regulation of transcription, DNA-dependent /// ubiquitin cycle /// signal transduction /// visual perception /// perception of sound	GTPase activity	nucleus /// heterotrimeric G-protein complex	---
104146_at	Ras interacting protein 1	Rasip1	---	---	---	---
104147_at	N-acetylneuraminic acid synthase (sialic acid synthase)	Nans	electron transport /// transport	transporter activity /// metal ion binding	integral to membrane	---
104148_at	hexose-6-phosphate dehydrogenase (glucose 1-dehydrogenase)	H6pd	---	---	integral to membrane	---
104153_at	isovaleryl coenzyme A dehydrogenase	Ivd	transport /// small GTPase mediated signal transduction /// protein transport	nucleotide binding /// GTP binding	intracellular	---
104154_at	transformation related protein 53	Trp53	regulation of cell cycle /// release of cytochrome c from mitochondria /// DNA fragmentation during apoptosis /// transcription /// regulation of transcription, DNA-dependent /// caspase activation /// induction of apoptosis by intracellular signals /// induction of apoptosis by intracellular signals /// activation of pro-apoptotic gene products /// activation of pro-apoptotic gene products /// n…	DNA binding /// transcription factor activity /// protein binding /// transcription regulator activity	nucleus /// spindle	Apoptosis /// Apoptosis_GenMAPP /// Cell_Cycle_KEGG /// G1_to_S_cell_cycle_Reactome
104155_f_at	activating transcription factor 3	Atf3	transport	transporter activity /// binding /// retinoid binding /// lipid binding /// retinal binding	---	Smooth_muscle_contraction
104160_at	acid phosphatase 1, soluble	Acp1	---	GTPase activator activity	---	---
104165_at	vanin 1	Vnn1	transcription /// transcription termination /// regulation of transcription, DNA-dependent /// transcription initiation from RNA polymerase I promoter	RNA polymerase I transcription termination factor activity /// RNA binding /// protein binding /// rRNA binding /// rRNA primary transcript binding	nucleus /// membrane	---
104168_at	ARP2 actin-related protein 2 homolog (yeast)	Actr2	lipid metabolism /// fatty acid metabolism /// transport	carnitine O-acetyltransferase activity /// acyltransferase activity /// transferase activity	mitochondrion /// peroxisome /// endoplasmic reticulum	---
104172_at	folate receptor 2 (fetal)	Folr2	ureteric bud branching /// protein amino acid phosphorylation /// integrin-mediated signaling pathway /// positive regulation of cell proliferation /// establishment and/or maintenance of epithelial cell polarity	nucleotide binding /// protein kinase activity /// protein serine/threonine kinase activity /// protein binding /// protein binding /// ATP binding /// kinase activity /// transferase activity	focal adhesion /// focal adhesion	---
104173_at	membrane-spanning 4-domains, subfamily A, member 1	Ms4a1	---	protein binding /// Rab GTPase binding	---	---
104192_at	translocated promoter region	Tpr	cell death	---	extracellular space	---
104194_at	hephaestin	Heph	cytokine and chemokine mediated signaling pathway	GTPase activity /// GTPase activity /// GTP binding /// GDP binding /// protein self binding	---	---
104195_at	RIKEN cDNA 5730408K05 gene	5730408K05Rik	transport /// intracellular protein transport /// intra-Golgi transport /// transmembrane receptor protein tyrosine kinase signaling pathway /// protein transport	protein binding /// protein transporter activity /// protein kinase activator activity	Golgi stack /// membrane	---
104198_at	CUB domain containing protein 1	Cdcp1	nitrogen compound metabolism	hydrolase activity /// hydrolase activity, acting on carbon-nitrogen (but not peptide) bonds	extracellular space /// membrane	---
104199_at	tigger transposable element derived 5	Tigd5	defense response /// signal transduction /// B cell activation	receptor activity	plasma membrane /// integral to membrane	---
104200_at	solute carrier family 5 (sodium-dependent vitamin transporter), member 6	Slc5a6	protein targeting /// SRP-dependent cotranslational protein-membrane targeting /// intracellular protein transport	nucleotide binding /// RNA binding /// GTPase activity /// receptor activity /// signal recognition particle binding /// GTP binding /// nucleoside-triphosphatase activity	endoplasmic reticulum /// signal recognition particle receptor complex /// signal recognition particle (sensu Eukaryota) /// integral to membrane	---
104201_at	placental specific protein 1	Plac1	---	---	---	---
104207_at	RIKEN cDNA 6330505N24 gene	6330505N24Rik	peptidyl-proline hydroxylation to 4-hydroxy-L-proline /// protein metabolism	procollagen-proline 4-dioxygenase activity /// binding /// oxidoreductase activity /// oxidoreductase activity, acting on single donors with incorporation of molecular oxygen, incorporation of two atoms of oxygen /// oxidoreductase activity, acting on paired donors, with incorporation or reduction of molecular oxygen, 2-oxoglutarate as one donor, and incorporation of one atom each of oxygen into …	extracellular space /// endoplasmic reticulum	---
104210_at	integrin alpha 3	Itga3	glucose metabolism /// pentose-phosphate shunt	glucose-6-phosphate 1-dehydrogenase activity /// glucose-6-phosphate 1-dehydrogenase activity /// 6-phosphogluconolactonase activity	microsome	Integrin-mediated_cell_adhesion_KEGG
104211_at	integrin alpha 3	Itga3	electron transport	acyl-CoA dehydrogenase activity /// isovaleryl-CoA dehydrogenase activity /// oxidoreductase activity	mitochondrion /// mitochondrion	Integrin-mediated_cell_adhesion_KEGG
104214_at	solute carrier family 7 (cationic amino acid transporter, y+ system), member 8	Slc7a8	lipid catabolism	catalytic activity /// 1-alkyl-2-acetylglycerophosphocholine esterase activity /// hydrolase activity	2-acetyl-1-alkylglycerophosphocholine esterase complex	---
104216_at	soc-2 (suppressor of clear) homolog (C. elegans)	Shoc2	protein amino acid dephosphorylation	acid phosphatase activity /// phosphoprotein phosphatase activity /// protein tyrosine phosphatase activity /// non-membrane spanning protein tyrosine phosphatase activity /// prenylated protein tyrosine phosphatase activity /// hydrolase activity	---	---
104220_at	MAD homolog 6 (Drosophila)	Smad6	signal transduction /// cell surface receptor linked signal transduction /// G-protein coupled receptor protein signaling pathway /// development /// Wnt receptor signaling pathway	signal transducer activity /// receptor activity /// transmembrane receptor activity /// non-G-protein coupled 7TM receptor activity /// G-protein coupled receptor activity	extracellular space /// membrane /// integral to membrane	TGF_Beta_Signaling_Pathway
104221_at	solute carrier family 7 (cationic amino acid transporter, y+ system), member 5	Slc7a5	chemotaxis /// complement activation /// signal transduction /// G-protein coupled receptor protein signaling pathway /// sensory perception	rhodopsin-like receptor activity /// signal transducer activity /// receptor activity /// G-protein coupled receptor activity /// anaphylatoxin receptor activity /// C3a anaphylatoxin receptor activity /// C5a anaphylatoxin receptor activity	integral to membrane	---
104225_at	sorting nexin 5	Snx5	protein complex assembly /// amino acid metabolism /// transport /// transport /// amino acid transport	amino acid-polyamine transporter activity /// basic amino acid permease activity /// carrier activity	plasma membrane /// integral to plasma membrane /// membrane /// integral to membrane	---
104232_at	gap junction membrane channel protein beta 3	Gjb3	transport /// amino acid transport /// L-amino acid transport	amino acid-polyamine transporter activity /// amino acid transporter activity /// L-amino acid transporter activity /// amino acid permease activity	plasma membrane /// membrane /// integral to membrane	Calcium_regulation_in_cardiac_cells
104248_at	signal sequence receptor, gamma	Ssr3	---	---	---	---
104249_g_at	signal sequence receptor, gamma	Ssr3	electron transport	aldehyde oxidase activity /// electron transporter activity /// iron ion binding /// oxidoreductase activity /// molybdenum ion binding /// metal ion binding	---	---
104256_at	pleckstrin homology, Sec7 and coiled-coil domains, binding protein	Pscdbp	transcription /// regulation of transcription, DNA-dependent	DNA binding /// transcription factor activity	nucleus	---
104257_g_at	pleckstrin homology, Sec7 and coiled-coil domains, binding protein	Pscdbp	G-protein coupled receptor protein signaling pathway /// negative regulation of signal transduction	signal transducer activity /// GTPase activator activity	---	---
104258_at	acylphosphatase 2, muscle type	Acyp2	---	---	extracellular space	---
104262_at	parathyroid hormone-like peptide	Pthlh	DNA replication /// DNA unwinding /// DNA replication initiation /// nucleosome assembly /// transcription /// regulation of transcription, DNA-dependent /// cell cycle	nucleotide binding /// DNA binding /// DNA replication origin binding /// protein binding /// ATP binding /// DNA-dependent ATPase activity /// metal ion binding	nucleus /// nuclear origin of replication recognition complex	---
104265_at	kinase insert domain protein receptor	Kdr	cell adhesion	receptor activity /// protein binding	extracellular space /// tight junction /// integral to membrane	---
104268_at	interleukin 6 receptor, alpha	Il6ra	---	---	---	---
104275_g_at	transformation related protein 53	Trp53	regulation of cell cycle /// angiogenesis /// angiogenesis /// anti-apoptosis /// development /// mesoderm development /// cell proliferation /// cell migration /// cell migration /// cell differentiation	growth factor activity /// heparin binding	extracellular space /// cytoplasm /// membrane	Apoptosis /// Apoptosis_GenMAPP /// Cell_Cycle_KEGG /// G1_to_S_cell_cycle_Reactome
104280_at	synuclein, gamma	Sncg	---	---	external side of plasma membrane /// membrane	---
104283_at	TBC1 domain family, member 15	Tbc1d15	cotranslational protein-membrane targeting	---	endoplasmic reticulum /// translocon complex /// integral to membrane /// integral to endoplasmic reticulum membrane	---
104284_at	RIKEN cDNA 5031439G07 gene	5031439G07Rik	---	acylphosphatase activity /// calcium ion binding /// hydrolase activity	---	---
104292_at	eyes absent 2 homolog (Drosophila)	Eya2	protein amino acid prenylation	protein prenyltransferase activity	endoplasmic reticulum /// integral to membrane	---
104296_at	RIKEN cDNA 1110031M08 gene	1110031M08Rik	neuron migration /// cell adhesion /// cell-matrix adhesion /// integrin-mediated signaling pathway /// fusion of sperm to egg plasma membrane /// memory	receptor activity /// protein binding	integrin complex /// integral to membrane /// basolateral plasma membrane /// synaptosome	---
104302_f_at	COMM domain containing 9	Commd9	---	GTPase activator activity	mitochondrion	---
104303_i_at	polymerase (RNA) III (DNA directed) polypeptide K	Polr3k	---	---	---	RNA_transcription_Reactome
104305_at	arginyl-tRNA synthetase-like	Rarsl	---	---	---	---
104313_at	phosphoglucomutase 2	Pgm2	neuron migration /// cell adhesion /// cell-matrix adhesion /// integrin-mediated signaling pathway /// fusion of sperm to egg plasma membrane /// memory	receptor activity /// protein binding	integrin complex /// integral to membrane /// basolateral plasma membrane /// synaptosome	Glycogen_Metabolism /// Glycolysis / Gluconeogenesis /// Pentose phosphate pathway /// Galactose metabolism /// Starch and sucrose metabolism /// Streptomycin biosynthesis
104314_r_at	RIKEN cDNA 1110032A03 gene	1110032A03Rik	---	---	---	---
104320_at	pyridoxal (pyridoxine, vitamin B6) kinase	Pdxk	protein modification	protein-lysine 6-oxidase activity /// electron transporter activity /// copper ion binding /// oxidoreductase activity /// oxidoreductase activity, acting on the CH-NH2 group of donors, oxygen as acceptor /// metal ion binding	extracellular region	---
104325_at	melanocortin 2 receptor accessory protein	Mrap	---	---	---	---
104326_at	ADP-dependent glucokinase	Adpgk	transcription /// RNA elongation /// regulation of transcription, DNA-dependent	DNA binding /// transcription factor activity /// DNA-directed RNA polymerase activity /// transferase activity /// nucleotidyltransferase activity /// metal ion binding	nucleus	---
104333_at	DNA segment, Chr 17, human D6S56E 5	D17H6S56E-5	---	---	---	---
104334_at	RIKEN cDNA 2310004I24 gene	2310004I24Rik	cell surface receptor linked signal transduction	receptor activity /// hematopoietin/interferon-class (D200-domain) cytokine receptor activity /// interleukin receptor activity	extracellular space /// integral to plasma membrane /// membrane /// integral to membrane	---
104340_at	methyl-CpG binding domain protein 1	Mbd1	nuclear mRNA splicing, via spliceosome /// DNA repair /// DNA recombination /// transcription /// regulation of transcription, DNA-dependent /// mRNA processing /// response to DNA damage stimulus	nucleic acid binding /// DNA binding /// RNA binding	nucleus	---
104342_i_at	phospholipase A2, group XIIA	Pla2g12a	---	---	---	Eicosanoid_Synthesis
104343_f_at	phospholipase A2, group XIIA	Pla2g12a	carbohydrate metabolism	magnesium ion binding /// phosphoglucomutase activity /// isomerase activity /// intramolecular transferase activity, phosphotransferases	---	Eicosanoid_Synthesis
104350_at	src homology 2 domain-containing transforming protein C1	Shc1	regulation of cell cycle /// re-entry into mitotic cell cycle /// protein amino acid phosphorylation /// cell cycle /// fat cell differentiation /// cell division	protein kinase activity /// protein binding /// kinase activity /// cyclin-dependent protein kinase regulator activity	cyclin-dependent protein kinase holoenzyme complex /// nucleus /// cytosol	Integrin-mediated_cell_adhesion_KEGG
104351_at	GDP-mannose pyrophosphorylase B	Gmppb	carbohydrate metabolism /// glutamine metabolism /// transport /// metabolism /// carbohydrate biosynthesis	glutamine-fructose-6-phosphate transaminase (isomerizing) activity /// transporter activity /// sugar binding /// transaminase activity /// transferase activity	cytoplasm	---
104352_at	bromodomain containing 4	Brd4	---	---	nucleus	---
104354_at	colony stimulating factor 1 receptor	Csf1r	---	---	extracellular space /// integral to membrane	---
104363_at	corneodesmosin	Cdsn	---	---	endoplasmic reticulum /// integral to membrane	---
104367_at	---	---	transport /// ion transport /// copper ion transport /// iron ion transport /// erythrocyte differentiation	copper ion transporter activity /// copper ion binding /// oxidoreductase activity /// metal ion binding	integral to membrane	---
104371_at	diacylglycerol O-acyltransferase 1	Dgat1	proteolysis and peptidolysis /// iron ion homeostasis /// endocytosis	receptor activity /// transferrin receptor activity /// iron ion transporter activity /// peptidase activity	endosome /// endosome /// endosome /// plasma membrane /// plasma membrane /// integral to membrane /// perinuclear region	Statin_Pathway_PharmGKB /// Glycerolipid metabolism
104373_at	androgen-induced proliferation inhibitor	Aprin	regulation of cell cycle /// cell cycle /// mitosis /// cell division	cyclin-dependent protein kinase regulator activity	nucleus	---
104374_at	serine (or cysteine) proteinase inhibitor, clade A, member 3N	Serpina3n	---	---	mitochondrion	---
104378_at	paraoxonase 2	Pon2	regulation of transcription, DNA-dependent /// L-phenylalanine catabolism /// tyrosine catabolism /// metabolism /// aromatic amino acid family metabolism	magnesium ion binding /// DNA binding /// catalytic activity /// fumarylacetoacetase activity /// hydrolase activity /// metal ion binding	nucleus	gamma-Hexachlorocyclohexane degradation /// Bisphenol A degradation
104381_at	nuclear receptor subfamily 1, group H, member 3	Nr1h3	metabolism	catalytic activity /// hydrolase activity	---	Nuclear_Receptors
104388_at	chemokine (C-C motif) ligand 9	Ccl9	cotranslational protein-membrane targeting	---	endoplasmic reticulum /// translocon complex /// integral to membrane /// integral to endoplasmic reticulum membrane	---
104390_at	acidic (leucine-rich) nuclear phosphoprotein 32 family, member A	Anp32a	---	---	viral envelope	---
104393_at	RIKEN cDNA 2810453I06 gene	2810453I06Rik	carbohydrate metabolism /// glycolysis	magnesium ion binding /// kinase activity /// transferase activity /// phosphotransferase activity, alcohol group as acceptor /// metal ion binding	extracellular space	---
104398_at	RIKEN cDNA 1300010A20 gene	1300010A20Rik	cell adhesion	---	desmosome	---
104400_at	RIKEN cDNA 0610042I15 gene	0610042I15Rik	---	calcium ion binding	extracellular region /// extracellular matrix (sensu Metazoa) /// extracellular space	---
104407_at	activated leukocyte cell adhesion molecule	Alcam	smooth muscle contraction	actin binding /// calmodulin binding	---	---
104408_s_at	SRY-box containing gene 18	Sox18	inflammatory response /// neuropeptide signaling pathway /// feeding behavior /// negative regulation of smooth muscle contraction	calcitonin gene-related polypeptide receptor activity /// receptor binding /// receptor binding /// hormone activity	extracellular region /// extracellular region /// extracellular space /// intracellular	---
104412_at	guanine nucleotide binding protein, alpha inhibiting 1	Gnai1	electron transport	catalytic activity /// peroxidase activity /// oxidoreductase activity /// saccharopine dehydrogenase (NADP+, L-lysine-forming) activity /// saccharopine dehydrogenase (NAD+, L-glutamate-forming) activity	mitochondrion	G_Protein_Signaling /// S1P_Signaling /// Calcium_regulation_in_cardiac_cells
104421_at	flavin containing monooxygenase 3	Fmo3	neurogenesis	hydrolase activity	---	Glutamate metabolism /// Aminosugars metabolism
104423_at	---	---	---	---	extracellular space	---
104433_at	ATPase type 13A2	Atp13a2	---	---	---	---
104435_at	immunoglobulin superfamily, member 10	Igsf10	---	---	integral to membrane	---
104445_at	RIKEN cDNA 4631408O11 gene	4631408O11Rik	---	---	---	---
104451_at	solute carrier family 11 (proton-coupled divalent metal ion transporters), member 2	Slc11a2	---	---	nucleus	---
104462_at	hypermethylated in cancer 1	Hic1	---	receptor activity	nucleus	---
104469_at	glycoprotein 38	Gp38	---	---	---	---
104477_at	Transcribed locus	---	chemotaxis /// immune response /// signal transduction /// sensory perception	cytokine activity /// chemokine activity	extracellular region /// extracellular space	---
104480_at	desmoglein 2	Dsg2	immune response	proteasome activator activity	cytosol /// proteasome activator complex /// protein complex	---
104481_at	eukaryotic elongation factor-2 kinase	Eef2k	cell communication /// cell-cell signaling	gap-junction forming channel activity /// connexon channel activity	gap junction /// connexon complex /// integral to membrane	Translation_Factors
104482_at	epimorphin	Epim	---	sugar binding /// growth factor activity	extracellular space	---
104483_at	procollagen, type IX, alpha 1	Col9a1	---	protein binding	nucleus /// nuclear matrix	---
104488_at	RIKEN cDNA 5730407K14 gene	5730407K14Rik	protein amino acid phosphorylation	nucleotide binding /// translation elongation factor activity /// protein serine/threonine kinase activity /// binding /// calmodulin binding /// ATP binding /// kinase activity /// transferase activity	---	---
104492_at	early B-cell factor 3	Ebf3	cation transport /// proton transport	nucleotide binding /// magnesium ion binding /// ATP binding /// ATPase activity, coupled to transmembrane movement of ions, phosphorylative mechanism /// hydrolase activity /// metal ion binding	membrane /// integral to membrane	---
104494_at	RIKEN cDNA 4921515A04 gene	4921515A04Rik	---	---	---	---
104500_at	iduronidase, alpha-L-	Idua	ossification	---	---	---
104516_at	claudin 5	Cldn5	---	---	---	Circadian_Exercise
104524_at	glycolipid transfer protein	MGI:1929253	phosphate transport /// cell adhesion	structural molecule activity /// extracellular matrix structural constituent conferring tensile strength	extracellular matrix (sensu Metazoa) /// collagen /// extracellular space /// cytoplasm	---
104527_at	RAD51 homolog (S. cerevisiae)	Rad51	angiogenesis /// transport /// apoptosis /// cell cycle /// cell adhesion /// small GTPase mediated signal transduction /// Rho protein signal transduction /// development /// protein transport /// cell differentiation /// negative regulation of cell cycle /// cellular physiological process	nucleotide binding /// GTPase activity /// protein binding /// GTP binding	nucleus /// membrane	---
104533_at	---	---	G1/S transition of mitotic cell cycle /// negative regulation of transcription from RNA polymerase II promoter /// transcription /// regulation of transcription, DNA-dependent /// cell cycle /// cell cycle arrest /// negative regulation of cell proliferation /// negative regulation of cell cycle /// striated muscle cell differentiation /// cell division	DNA binding /// protein binding	nucleus /// transcription factor complex /// spindle	---
104538_at	prostaglandin I2 (prostacyclin) synthase	Ptgis	lipid catabolism	phospholipase A2 activity /// calcium ion binding /// hydrolase activity /// metal ion binding	extracellular region /// intracellular /// endoplasmic reticulum /// Golgi apparatus	Eicosanoid_Synthesis /// Prostaglandin_synthesis_regulation /// Prostaglandin and leukotriene metabolism
104541_at	proteinase 3	Prtn3	---	---	---	---
104544_at	RIKEN cDNA 4930517K11 gene	4930517K11Rik	---	---	---	mRNA_processing_binding_Reactome
104545_at	casein kinase II, alpha 1 polypeptide	Csnk2a1	---	N-acetylneuraminic acid phosphate synthase activity	cytosol	---
104561_at	general transcription factor IIIC, polypeptide 5	Gtf3c5	lipid catabolism	phospholipase A2 activity /// calcium ion binding /// hydrolase activity /// metal ion binding	extracellular region /// intracellular /// endoplasmic reticulum /// Golgi apparatus	---
104564_at	secretogranin III	Scg3	transport /// cobalt ion transport /// iron ion transport	transporter activity /// cobalt ion transporter activity	plasma membrane /// endosome membrane /// endomembrane system /// membrane /// integral to membrane	---
104578_f_at	actinin, alpha 1	Actn1	transcription /// regulation of transcription, DNA-dependent /// development /// regulation of transcription /// positive regulation of transcription	DNA binding /// protein binding /// transcription regulator activity /// metal ion binding	nucleus	Integrin-mediated_cell_adhesion_KEGG
104580_at	phospholipase C, delta 1	Plcd1	homophilic cell adhesion	---	extracellular space /// plasma membrane /// integral to plasma membrane /// membrane /// integral to membrane	Smooth_muscle_contraction /// Inositol phosphate metabolism /// Phosphatidylinositol signaling system
104584_f_at	crumbs homolog 3 (Drosophila)	Crb3	carbohydrate metabolism	L-iduronidase activity /// hydrolase activity, hydrolyzing O-glycosyl compounds /// hydrolase activity /// hydrolase activity, acting on glycosyl bonds	extracellular space /// lysosome	---
104586_at	splicing factor, arginine/serine-rich 1 (ASF/SF2)	Sfrs1	---	---	---	---
104587_at	laminin, alpha 4	Lama4	---	---	membrane /// integral to membrane	---
104590_at	myocyte enhancer factor 2C	Mef2c	electron transport /// oxidative phosphorylation /// transport	electron transporter activity /// heme binding /// metal ion binding	mitochondrion /// mitochondrion /// mitochondrial electron transport chain /// integral to membrane	---
104592_i_at	myocyte enhancer factor 2C	Mef2c	small GTPase mediated signal transduction	nucleotide binding /// GTP binding	membrane	---
104597_at	guanylate nucleotide binding protein 2	Gbp2	acyl-CoA metabolism /// transport /// lipid transport /// peroxisome organization and biogenesis	sterol carrier protein X-related thiolase activity /// sterol carrier activity /// lipid binding	mitochondrion /// peroxisome	---
104598_at	dual specificity phosphatase 1	Dusp1	protein-nucleus import, translocation /// regulation of cell proliferation /// negative regulation of myeloid cell differentiation /// negative regulation of Notch signaling pathway	protein binding	nucleus /// cytoplasm /// cytosol	---
104601_at	thrombomodulin	Thbd	---	---	---	---
104605_at	adiponectin receptor 2	Adipor2	---	actin binding /// calcium ion binding /// protein binding /// actin filament binding	cytoskeleton /// actin cytoskeleton	---
104606_at	CD52 antigen	Cd52	regulation of transcription, DNA-dependent /// cell cycle /// cell division	nucleotide binding /// DNA binding /// transcription factor activity /// GTP binding	nucleus	---
104626_at	chemokine-like factor super family 8	Cklfsf8	lymphangiogenesis /// water transport /// cell adhesion /// lung development /// positive regulation of cell migration /// tube morphogenesis	water transporter activity /// water channel activity	extracellular space /// plasma membrane /// integral to membrane	---
104627_at	CDP-diacylglycerol synthase (phosphatidate cytidylyltransferase) 2	Cds2	---	---	---	Glycerophospholipid metabolism /// Phosphatidylinositol signaling system
104631_g_at	cDNA sequence BC021611	BC021611	establishment of epithelial cell polarity /// intercellular junction assembly and/or maintenance	protein binding	tight junction /// integral to membrane /// apical plasma membrane	---
104633_at	disabled homolog 2 (Drosophila)	Dab2	microtubule-based process /// microtubule-based movement /// protein polymerization /// microtubule-based movement	nucleotide binding /// GTPase activity /// structural molecule activity /// structural constituent of cytoskeleton /// GTP binding /// structural molecule activity /// GTP binding	microtubule /// protein complex /// mitochondrion	---
104639_i_at	RIKEN cDNA 4930553M18 gene	4930553M18Rik	---	zinc ion binding /// metal ion binding	---	---
104641_f_at	RIKEN cDNA 2410018L13 gene	2410018L13Rik	carbohydrate metabolism	beta-N-acetylglucosaminylglycopeptide beta-1,4-galactosyltransferase activity /// N-acetyllactosamine synthase activity /// lactose synthase activity /// galactosyltransferase activity /// transferase activity /// transferase activity, transferring glycosyl groups /// manganese ion binding /// metal ion binding	Golgi apparatus /// Golgi stack /// integral to membrane	---
104643_at	cDNA sequence BC037006	BC037006	prostaglandin biosynthesis /// electron transport /// fatty acid biosynthesis /// lipid biosynthesis	monooxygenase activity /// prostaglandin-I synthase activity /// oxidoreductase activity /// isomerase activity /// metal ion binding	extracellular space /// endoplasmic reticulum /// membrane /// integral to membrane	---
104644_at	kinesin family member 4	Kif4	ribosome biogenesis	nucleotide binding /// GTP binding	nucleus	---
104645_at	Kruppel-like factor 7 (ubiquitous)	Klf7	nucleosome assembly /// chromosome organization and biogenesis (sensu Eukaryota)	DNA binding	nucleosome /// Barr body /// nucleus /// nucleus /// chromosome	---
104648_at	phosphofurin acidic cluster sorting protein 1	Pacs1	tRNA aminoacylation for protein translation /// arginyl-tRNA aminoacylation	tRNA ligase activity /// arginine-tRNA ligase activity /// ATP binding	---	---
104652_at	potassium channel, subfamily K, member 2	Kcnk2	lipid metabolism /// fatty acid metabolism /// fatty acid oxidation	receptor activity /// protein binding /// protein self binding /// protein heterodimerization activity	integral to membrane	---
104655_at	T-box 2	Tbx2	response to oxidative stress	peroxidase activity /// glutathione peroxidase activity /// oxidoreductase activity	extracellular space	---
104658_at	leukemia inhibitory factor receptor	Lifr	actin filament organization /// small GTPase mediated signal transduction /// Rho protein signal transduction /// filopodium formation /// cell division	nucleotide binding /// GTPase activity /// GTPase activity /// GTPase activity /// protein binding /// GTP binding	filopodium	---
104659_g_at	leukemia inhibitory factor receptor	Lifr	---	---	integral to membrane	---
104669_at	interferon regulatory factor 7	Irf7	transport /// iron ion transport /// iron ion homeostasis	ferric iron binding /// metal ion binding	extracellular region /// extracellular space	Apoptosis
104671_at	AMP deaminase 3	Ampd3	---	---	---	---
104674_s_at	proprotein convertase subtilisin/kexin type 4	Pcsk4	proteolysis and peptidolysis /// collagen catabolism	serine-type endopeptidase activity /// chymotrypsin activity /// trypsin activity /// peptidase activity /// hydrolase activity	extracellular space	---
104680_at	receptor (calcitonin) activity modifying protein 1	Ramp1	protein amino acid dephosphorylation /// cell cycle /// development	phosphoprotein phosphatase activity /// protein tyrosine phosphatase activity /// hydrolase activity	endoplasmic reticulum /// membrane	Smooth_muscle_contraction
104682_at	tubulin, alpha 8	Tuba8	transport /// ion transport /// potassium ion transport /// potassium ion transport /// G-protein coupled receptor protein signaling pathway /// stabilization of membrane potential	ion channel activity /// voltage-gated ion channel activity /// voltage-gated potassium channel activity /// potassium channel activity	integral to plasma membrane /// voltage-gated potassium channel complex /// membrane /// integral to membrane	---
104696_at	cathepsin E	Ctse	transcription	DNA binding	nucleus	---
104697_at	ras homolog gene family, member J	Rhoj	nucleotide metabolism /// purine ribonucleoside monophosphate biosynthesis	AMP deaminase activity /// hydrolase activity /// deaminase activity	---	---
104698_at	GATA binding protein 6	Gata6	glycolysis	magnesium ion binding /// pyruvate kinase activity /// kinase activity /// transferase activity /// transferase activity, transferring phosphorus-containing groups /// metal ion binding	mitochondrion	---
104701_at	basic helix-loop-helix domain containing, class B2	Bhlhb2	cell motility	structural molecule activity /// structural constituent of cytoskeleton /// protein binding	cytoskeleton /// Arp2/3 protein complex /// actin cytoskeleton	---
104710_at	BCL2-antagonist/killer 1	Bak1	transport /// intracellular protein transport /// apoptosis /// immune response /// protein transport	receptor binding	Golgi membrane /// endoplasmic reticulum /// plasma membrane /// integral to plasma membrane /// integral to membrane	Apoptosis /// Apoptosis_GenMAPP
104712_at	myelocytomatosis oncogene	Myc	negative regulation of transcription from RNA polymerase II promoter /// transcription /// regulation of transcription, DNA-dependent /// spermatogenesis /// negative regulation of apoptosis	nucleic acid binding /// DNA binding /// protein binding /// zinc ion binding /// transcriptional repressor activity /// metal ion binding	nucleus	Apoptosis /// Apoptosis_GenMAPP /// G1_to_S_cell_cycle_Reactome /// Wnt_Signaling
104714_at	dedicator of cytokinesis 9	Dock9	microtubule cytoskeleton organization and biogenesis /// microtubule-based movement /// protein polymerization	nucleotide binding /// GTPase activity /// structural molecule activity /// structural constituent of cytoskeleton /// GTP binding	microtubule /// protein complex	---
104716_at	retinol binding protein 1, cellular	Rbp1	proteolysis and peptidolysis	metalloendopeptidase activity /// peptidase activity /// metallopeptidase activity /// zinc ion binding /// hydrolase activity /// metal ion binding	extracellular space /// cytoplasm /// plasma membrane /// integral to membrane	---
104717_at	zinc finger protein 644	Zfp644	---	---	extracellular space	---
104719_at	solute carrier family 12, member 7	Slc12a7	transport /// amino acid transport /// L-amino acid transport	amino acid-polyamine transporter activity /// carrier activity /// amino acid transporter activity /// L-amino acid transporter activity /// amino acid permease activity	integral to plasma membrane /// membrane /// integral to membrane	---
104722_at	DNA segment, Chr 15, ERATO Doi 735, expressed	D15Ertd735e	proteolysis and peptidolysis	serine-type endopeptidase activity /// subtilase activity /// peptidase activity /// hydrolase activity	---	---
104725_at	ras homolog gene family, member Q	Rhoq	small GTPase mediated signal transduction /// Rho protein signal transduction /// regulation of cell shape /// actin cytoskeleton organization and biogenesis	nucleotide binding /// GTPase activity /// protein binding /// GTP binding	---	---
104728_at	protein S (alpha)	Pros1	glycolysis	fructose-bisphosphate aldolase activity /// lyase activity	mitochondrion	---
104730_at	midasin homolog (yeast)	Mdn1	---	---	---	---
104735_at	potassium channel tetramerisation domain containing 12	Kctd12	lipid metabolism /// fatty acid metabolism /// metabolism /// regulation of fatty acid metabolism	magnesium ion binding /// catalytic activity /// long-chain-fatty-acid-CoA ligase activity /// ligase activity	integral to membrane	---
104737_at	RIKEN cDNA 2610528A11 gene	2610528A11Rik	cell-cell adhesion	structural molecule activity	extracellular space /// tight junction /// membrane /// integral to membrane	---
104741_at	zinc finger, DHHC domain containing 9	Zdhhc9	proteolysis and peptidolysis /// peptide metabolism /// protein kinase cascade	metalloendopeptidase activity /// metallopeptidase activity /// hydrolase activity	---	---
104743_at	cadherin 13	Cdh13	protein amino acid phosphorylation /// signal transduction /// transmembrane receptor protein tyrosine kinase signaling pathway /// regulation of peptidyl-tyrosine phosphorylation	nucleotide binding /// protein kinase activity /// protein serine/threonine kinase activity /// protein-tyrosine kinase activity /// transmembrane receptor protein tyrosine kinase activity /// signal transducer activity /// receptor activity /// vascular endothelial growth factor receptor activity /// ATP binding /// kinase activity /// transferase activity	extracellular space /// membrane /// integral to membrane	---
104746_at	FK506 binding protein 7	Fkbp7	ubiquitin cycle	---	---	---
104750_at	interferon gamma inducible protein 47	Ifi47	transport /// lipid transport	---	---	---
104759_at	RIKEN cDNA 1200011I18 gene	1200011I18Rik	---	guanyl-nucleotide exchange factor activity /// Rho guanyl-nucleotide exchange factor activity /// GTP binding /// Rho GTPase binding /// GTPase binding	membrane	---
104760_at	interferon-related developmental regulator 2	Ifrd2	cell cycle /// cell cycle arrest	protein kinase inhibitor activity /// cyclin-dependent protein kinase inhibitor activity /// protein binding /// kinase activity	nucleus	---
104761_at	anthrax toxin receptor 2	Antxr2	---	---	extracellular space /// membrane /// integral to membrane	---
104762_r_at	cofactor required for Sp1 transcriptional activation, subunit 8	Crsp8	chemotaxis /// sensory perception	cytokine activity	extracellular space /// membrane /// integral to membrane	---
104766_at	nucleolar protein family A, member 1 (H/ACA small nucleolar RNPs)	Nola1	---	---	---	---
160069_at	geminin	Gmnn	protein amino acid phosphorylation	nucleotide binding /// protein kinase activity /// protein serine/threonine kinase activity /// protein-tyrosine kinase activity /// protein binding /// ATP binding /// kinase activity /// transferase activity	nucleus	DNA_replication_Reactome
160078_at	protein phosphatase 1, regulatory (inhibitor) subunit 14B	Ppp1r14b	nuclear mRNA splicing, via spliceosome /// mRNA splice site selection /// mRNA splice site selection /// mRNA processing /// protein targeting	nucleic acid binding /// RNA binding /// RNA binding /// RNA splicing factor activity, transesterification mechanism	nucleus /// nucleus	mRNA_processing_binding_Reactome
160083_at	lipoprotein lipase	Lpl	spermatogenesis	cytokine activity /// calcium ion binding	extracellular space /// cytoplasm	Fatty_Acid_Degradation /// Statin_Pathway_PharmGKB /// Glycerolipid metabolism
160084_at	similar to Ornithine decarboxylase (ODC)	LOC546355	transcription /// regulation of transcription, DNA-dependent /// regulation of mitotic cell cycle /// chromatin modification	DNA binding /// histone deacetylase activity /// protein binding /// hydrolase activity	nucleus	---
160085_at	thiosulfate sulfurtransferase, mitochondrial	Tst	---	---	---	---
160092_at	interferon-related developmental regulator 1	Ifrd1	---	receptor activity	---	---
160095_at	lysyl oxidase	Lox	carbohydrate metabolism /// metabolism	catalytic activity /// hydrolase activity	extracellular space	---
160102_at	chaperonin subunit 8 (theta)	Cct8	electron transport	cytochrome-c oxidase activity /// electron transporter activity /// oxidoreductase activity	mitochondrion /// membrane /// integral to membrane /// inner membrane	---
160104_at	hydroxy-delta-5-steroid dehydrogenase, 3 beta- and steroid delta-isomerase 7	Hsd3b7	small GTPase mediated signal transduction /// regulation of cell shape /// actin cytoskeleton organization and biogenesis	nucleotide binding /// GTPase activity /// GTPase activity /// protein binding /// GTP binding	plasma membrane	---
160105_r_at	phosphatidylinositol glycan, class K	Pigk	transport /// intracellular signaling cascade /// protein transport	---	---	---
160106_at	capping protein (actin filament), gelsolin-like	Capg	transcription /// regulation of transcription, DNA-dependent /// protein amino acid dephosphorylation /// development /// metabolism /// apoptotic program	magnesium ion binding /// catalytic activity /// phosphoprotein phosphatase activity /// protein tyrosine phosphatase activity /// hydrolase activity	nucleus /// nucleolus /// cytoplasm	---
160108_at	nuclear protein 1	Nupr1	positive regulation of cell proliferation	Ras GTPase binding	Golgi apparatus /// perinuclear region	---
160109_at	SRY-box containing gene 4	Sox4	proteolysis and peptidolysis	aspartic-type endopeptidase activity /// cathepsin E activity /// pepsin A activity /// neutrophil collagenase activity /// peptidase activity /// hydrolase activity /// protein homodimerization activity	extracellular space /// viral envelope	---
160112_at	chromatin modifying protein 2B	Chmp2b	---	---	---	---
160117_at	thyrotroph embryonic factor	Tef	steroid biosynthesis /// C21-steroid hormone biosynthesis	3-beta-hydroxy-delta5-steroid dehydrogenase activity /// oxidoreductase activity /// isomerase activity	endoplasmic reticulum /// integral to membrane	---
160118_at	matrix metalloproteinase 14 (membrane-inserted)	Mmp14	cell adhesion	calcium ion binding /// sugar binding /// hyaluronic acid binding	extracellular matrix (sensu Metazoa)	Matrix_Metalloproteinases
160127_at	cyclin G1	Ccng1	---	---	---	---
160128_at	propionyl Coenzyme A carboxylase, beta polypeptide	Pccb	transcription /// regulation of transcription, DNA-dependent /// positive regulation of transcription from RNA polymerase II promoter /// rhythmic process	DNA binding /// double-stranded DNA binding /// transcription factor activity /// protein binding /// transcriptional activator activity	nucleus	Valine, leucine and isoleucine degradation /// Propanoate metabolism
160131_at	angiomotin like 2	Amotl2	---	---	---	---
160137_at	UDP-GlcNAc:betaGal beta-1,3-N-acetylglucosaminyltransferase 1	B3gnt1	cell adhesion	structural molecule activity /// calcium ion binding /// protein binding	extracellular region /// extracellular space	Keratan sulfate biosynthesis /// Blood group glycolipid biosynthesis-neolactoseries
160139_at	heat shock 27kDa protein 8	Hspb8	regulation of transcription from RNA polymerase II promoter	transcription regulator activity	transcription factor complex	---
160149_at	RAB10, member RAS oncogene family	Rab10	regulation of cell cycle /// cell cycle /// mitosis /// cell division	cyclin-dependent protein kinase regulator activity	nucleus	---
160150_f_at	calponin 3, acidic	Cnn3	transport /// ion transport /// sodium ion transport	transporter activity /// symporter activity	membrane /// integral to membrane	---
160151_i_at	RIKEN cDNA 1200009B18 gene	1200009B18Rik	sulfate transport	thiosulfate sulfurtransferase activity /// transferase activity	mitochondrion /// mitochondrion	mRNA_processing_binding_Reactome
160158_at	glypican 3	Gpc3	pyridoxine metabolism	nucleotide binding /// ATP binding /// pyridoxal kinase activity /// pyridoxal kinase activity /// kinase activity /// transferase activity /// metal ion binding	---	---
160159_at	cyclin B1, related sequence 1 /// cyclin B1	Ccnb1-rs1 /// Ccnb1	immune response /// negative regulation of cell proliferation	---	integral to membrane /// cytoplasmic membrane-bound vesicle	Cell_Cycle_KEGG /// G1_to_S_cell_cycle_Reactome
160166_r_at	RIKEN cDNA 2810409H07 gene	2810409H07Rik	---	2-acylglycerol O-acyltransferase activity /// diacylglycerol O-acyltransferase activity /// acyltransferase activity /// transferase activity	membrane fraction /// endoplasmic reticulum /// integral to membrane	---
160172_at	GTL2, imprinted maternally expressed untranslated mRNA	Gtl2	---	---	---	---
160173_at	---	---	---	---	---	---
160189_at	nudix (nucleoside diphosphate linked moiety X)-type motif 4	Nudt4	transcription /// regulation of transcription, DNA-dependent	DNA binding /// transcription factor activity	nucleus /// transcription factor complex	---
160192_at	RNA binding motif protein, X chromosome retrogene	Rbmxrt	protein-Golgi targeting	---	Golgi stack /// COPI-coated vesicle	mRNA_processing_binding_Reactome
160193_at	ORM1-like 2 (S. cerevisiae)	Ormdl2	fatty acid biosynthesis	acetyl-CoA carboxylase activity /// biotin carboxylase activity /// propionyl-CoA carboxylase activity /// ligase activity	extracellular space /// mitochondrion /// mitochondrion /// acetyl-CoA carboxylase complex /// biotin carboxylase complex	---
160194_at	glutaryl-Coenzyme A dehydrogenase	Gcdh	---	---	---	Fatty acid metabolism /// Lysine degradation /// Tryptophan metabolism /// Benzoate degradation via CoA ligation
160201_r_at	solute carrier family 33 (acetyl-CoA transporter), member 1	Slc33a1	protein folding /// response to unfolded protein	unfolded protein binding	---	---
160207_at	ATP citrate lyase	Acly	---	mannose-1-phosphate guanylyltransferase activity	---	Fatty_Acid_Synthesis
160210_at	RIKEN cDNA 4930539H15 gene	4930539H15Rik	transport /// intracellular protein transport /// small GTPase mediated signal transduction /// protein transport	nucleotide binding /// protein binding /// GTP binding	intracellular /// Golgi apparatus	---
160227_s_at	bystin-like	Bysl	transport /// mitochondrial transport	transporter activity /// binding	mitochondrion /// mitochondrial inner membrane /// membrane /// integral to membrane /// inner membrane	---
160234_at	ubiquitin specific protease 1	Usp1	steroid biosynthesis /// metabolism /// lipid biosynthesis /// sterol biosynthesis	catalytic activity /// oxidoreductase activity /// lathosterol oxidase activity	endoplasmic reticulum /// integral to membrane	---
160236_at	RIKEN cDNA 9630044O09 gene	9630044O09Rik	---	---	---	---
160248_at	far upstream element (FUSE) binding protein 1	Fubp1	intracellular protein transport	protein transporter activity	membrane /// integral to membrane	---
160249_at	tumor protein D52	Tpd52	---	---	plasma membrane /// integral to membrane	---
160250_at	---	---	---	---	---	---
160253_at	interferon induced transmembrane protein 3	Ifitm3	intracellular signaling cascade	guanyl-nucleotide exchange factor activity /// diacylglycerol binding /// metal ion binding	---	---
160255_at	AHNAK nucleoprotein (desmoyokin)	Ahnak	---	RNA binding /// nuclease activity /// exonuclease activity /// exoribonuclease II activity /// hydrolase activity /// manganese ion binding /// metal ion binding	intracellular /// nucleus	---
160256_at	translocase of outer mitochondrial membrane 7 homolog (yeast)	Tomm7	---	---	---	---
160261_i_at	large tumor suppressor 2	Lats2	---	---	---	---
160262_at	mitochondrial carrier homolog 2 (C. elegans)	Mtch2	protein amino acid phosphorylation /// cytoskeleton organization and biogenesis /// response to pest, pathogen or parasite	protein kinase activity /// structural molecule activity /// structural constituent of cytoskeleton /// ATP binding	intermediate filament /// Z disc /// sarcolemma	---
160264_s_at	Purkinje cell protein 4-like 1	Pcp4l1	rRNA processing /// ribosome biogenesis	RNA binding /// rRNA binding /// snoRNA binding	dense fibrillar component /// nucleus /// ribonucleoprotein complex /// small nuclear ribonucleoprotein complex	---
160270_at	lectin, mannose-binding, 1	Lman1	electron transport /// transcription /// regulation of transcription, DNA-dependent /// negative regulation of transcription /// cellular lipid metabolism	DNA binding /// transcription factor activity /// steroid hormone receptor activity /// receptor activity /// ligand-dependent nuclear receptor activity /// electron transporter activity /// copper ion binding /// transcription regulator activity /// metal ion binding	nucleus	---
160273_at	Zinc finger protein 36, C3H type-like 2	Zfp36l2	---	---	---	---
160275_at	selenoprotein X 1	Sepx1	---	---	---	---
160280_at	caveolin, caveolae protein 1	Cav1	acute-phase response	lipid transporter activity /// protein binding	extracellular region /// extracellular space	Integrin-mediated_cell_adhesion_KEGG
160286_at	DEK oncogene (DNA binding)	Dek	cell cycle /// cell division	nucleotide binding /// GTP binding	---	---
160289_s_at	dihydrolipoamide S-succinyltransferase (E2 component of 2-oxo-glutarate complex)	Dlst	protein amino acid phosphorylation /// cell cycle /// mitosis /// negative regulation of cell cycle /// cell division	nucleotide binding /// magnesium ion binding /// protein kinase activity /// protein serine/threonine kinase activity /// ATP binding /// kinase activity /// transferase activity /// metal ion binding	---	Citrate cycle (TCA cycle) /// Lysine degradation
160291_at	Sec61 alpha 1 subunit (S. cerevisiae)	Sec61a1	defense response	---	endoplasmic reticulum	---
160292_at	endothelial cell growth factor 1 (platelet-derived)	Ecgf1	signal transduction /// G-protein coupled receptor protein signaling pathway	rhodopsin-like receptor activity /// signal transducer activity /// receptor activity /// G-protein coupled receptor activity /// neuropeptide Y receptor activity /// gastrin receptor activity	integral to membrane	---
160297_at	expressed sequence AI413631	AI413631	---	protein phosphatase inhibitor activity	---	---
160298_at	RIKEN cDNA 2610001E17 gene	2610001E17Rik	---	receptor activity /// metal ion binding	integral to membrane	---
160302_at	RIKEN cDNA 1200003C05 gene	1200003C05Rik	---	nucleic acid binding /// DNA binding /// metal ion binding	nucleus	---
160305_at	proteasome (prosome, macropain) 26S subunit, non-ATPase, 11	Psmd11	---	---	cytosol /// protein complex	Proteasome_Degradation
160306_at	thyroid hormone responsive SPOT14 homolog (Rattus)	Thrsp	negative regulation of transcription from RNA polymerase II promoter /// chromatin remodeling	protein binding /// transcriptional repressor activity	nucleus /// NuRD complex	---
160308_at	---	---	---	---	endoplasmic reticulum /// integral to membrane	---
160312_at	chemokine-like factor super family 6	Cklfsf6	cell adhesion /// blood coagulation /// blood coagulation /// hemostasis /// hemostasis	serine-type endopeptidase inhibitor activity /// protein binding /// protease inhibitor activity	extracellular matrix (sensu Metazoa) /// extracellular space	---
160314_at	pyrophosphatase	Pyp	tricarboxylic acid cycle /// metabolism	dihydrolipoyllysine-residue succinyltransferase activity /// acyltransferase activity /// transferase activity /// lipoic acid binding	mitochondrion /// oxoglutarate dehydrogenase complex	---
160317_at	RAB34, member of RAS oncogene family	Rab34	---	magnesium ion binding /// diphosphoinositol-polyphosphate diphosphatase activity /// hydrolase activity /// manganese ion binding /// metal ion binding	---	---
160319_at	SPARC-like 1 (mast9, hevin)	Sparcl1	transcription /// regulation of transcription, DNA-dependent /// T cell differentiation	nucleic acid binding /// DNA binding /// transcription factor activity /// zinc ion binding /// metal ion binding	nucleus	---
160320_at	sorbin and SH3 domain containing 1	Sorbs1	---	---	---	Integrin-mediated_cell_adhesion_KEGG
160321_at	zinc finger, A20 domain containing 2	Za20d2	RNA processing	nucleic acid binding /// RNA binding	nucleus /// nucleus /// ribonucleoprotein complex	---
160324_at	replication protein A3	Rpa3	phosphate transport /// cell adhesion	structural molecule activity /// extracellular matrix structural constituent /// extracellular matrix structural constituent conferring tensile strength	extracellular matrix (sensu Metazoa) /// collagen /// cytoplasm	DNA_replication_Reactome /// G1_to_S_cell_cycle_Reactome
160335_at	glutamate-cysteine ligase , modifier subunit	Gclm	electron transport /// regulation of transcription, DNA-dependent	transcription factor activity /// acyl-CoA dehydrogenase activity /// glutaryl-CoA dehydrogenase activity /// oxidoreductase activity	mitochondrion	---
160337_at	myo-inositol 1-phosphate synthase A1	MGI:1919030	---	---	---	---
160339_at	pyrroline-5-carboxylate reductase family, member 2	Pycr2	metabolism	magnesium ion binding /// inorganic diphosphatase activity /// pyrophosphatase activity /// hydrolase activity /// metal ion binding	cytoplasm	---
160350_at	glutathione transferase zeta 1 (maleylacetoacetate isomerase)	Gstz1	potassium ion transport	voltage-gated potassium channel activity /// protein binding	voltage-gated potassium channel complex /// membrane	---
160352_at	poly(rC) binding protein 4	Pcbp4	myo-inositol biosynthesis /// phospholipid biosynthesis	inositol-3-phosphate synthase activity /// isomerase activity	---	mRNA_processing_binding_Reactome
160353_i_at	MAP kinase-activated protein kinase 2	Mapkapk2	---	acetyl-CoA transporter activity	integral to membrane	---
160358_at	CD34 antigen	Cd34	transport /// retinol metabolism	transporter activity /// binding /// retinoid binding /// lipid binding /// retinal binding /// retinol binding	---	---
160359_at	RIKEN cDNA 1190002H23 gene	1190002H23Rik	G1/S transition of mitotic cell cycle /// small GTPase mediated signal transduction /// regulation of cell shape /// Rac protein signal transduction /// actin cytoskeleton organization and biogenesis	GTPase activity /// GTP binding	---	---
160361_at	trafficking protein particle complex 4	Trappc4	proline biosynthesis /// amino acid biosynthesis	pyrroline-5-carboxylate reductase activity /// oxidoreductase activity	extracellular space	---
160362_at	methionine adenosyltransferase II, alpha	Mat2a	---	nucleic acid binding /// DNA binding /// RNA binding	ribonucleoprotein complex	---
160363_at	transcription factor-like 1	Tcfl1	cell adhesion /// cell-matrix adhesion /// integrin-mediated signaling pathway /// small GTPase mediated signal transduction /// Rho protein signal transduction /// Rho protein signal transduction /// myogenesis /// actin cytoskeleton organization and biogenesis /// cell differentiation /// stress fiber formation	nucleotide binding /// GTPase activity /// GTPase activity /// GTP binding	cytosol /// cytosol /// cytoskeleton	---
160364_at	splicing factor, arginine/serine-rich 10 (transformer 2 homolog, Drosophila)	Sfrs10	---	---	nucleus	---
160367_at	PDZ and LIM domain 7	Pdlim7	---	---	---	---
160371_at	ADP-ribosylation factor-like 6 interacting protein 1	Arl6ip1	acute-phase response	endopeptidase inhibitor activity /// serine-type endopeptidase inhibitor activity	extracellular space	---
160372_at	serine/threonine kinase 11	Stk11	---	metal ion binding	---	---
160373_i_at	serum deprivation response	Sdpr	protein targeting /// transport /// protein secretion /// protein transport	protein translocase activity	endoplasmic reticulum /// membrane /// integral to membrane	---
160375_at	carbonic anhydrase 3	Car3	proteolysis and peptidolysis	membrane dipeptidase activity /// peptidase activity /// metallopeptidase activity /// dipeptidyl-peptidase activity /// hydrolase activity /// dipeptidase activity /// metal ion binding	extracellular space /// endoplasmic reticulum /// microsome /// membrane	---
160378_at	RIKEN cDNA 1110006I15 gene	1110006I15Rik	transport /// ER to Golgi transport	---	endoplasmic reticulum /// Golgi stack /// Golgi cis-face	---
160379_at	erythrocyte protein band 4.1	Epb4.1	protein repair	protein-methionine-R-oxide reductase activity /// oxidoreductase activity /// metal ion binding	nucleus /// cytoplasm	---
160386_at	RIKEN cDNA C130052I12 gene	C130052I12Rik	transport /// endocytosis /// small GTPase mediated signal transduction /// protein transport	nucleotide binding /// GTPase activity /// GTP binding /// guanyl nucleotide binding	ruffle /// early endosome /// Golgi stack	---
160387_at	CD302 antigen	Cd302	---	metal ion binding	integral to membrane	---
160388_at	sterol-C4-methyl oxidase-like	Sc4mol	phosphate transport /// cell adhesion	structural molecule activity /// protein binding /// extracellular matrix structural constituent conferring tensile strength	extracellular matrix (sensu Metazoa) /// collagen /// extracellular space /// cytoplasm /// extracellular matrix	Cholesterol_Biosynthesis
160391_at	fatty acid desaturase 1	Fads1	proteolysis and peptidolysis /// iron ion homeostasis /// endocytosis	receptor activity /// transferrin receptor activity /// iron ion transporter activity /// peptidase activity	endosome /// endosome /// endosome /// plasma membrane /// plasma membrane /// integral to membrane /// perinuclear region	---
160395_at	NudC domain containing 2	Nudcd2	---	---	---	---
160406_at	cathepsin K	Ctsk	phosphate transport /// cell adhesion	structural molecule activity /// extracellular matrix structural constituent /// extracellular matrix structural constituent conferring tensile strength	extracellular matrix (sensu Metazoa) /// collagen /// collagen type IV /// basement membrane /// extracellular space /// cytoplasm	---
160415_at	claudin 1	Cldn1	glutathione biosynthesis	glutamate-cysteine ligase activity /// oxidoreductase activity /// ligase activity	---	---
160424_f_at	farnesyl diphosphate synthetase /// similar to farnesyl pyrophosphate synthase	Fdps /// LOC544723	---	---	---	Cholesterol_Biosynthesis
160440_at	MAD homolog 4 (Drosophila)	Smad4	---	---	---	Cell_Cycle_KEGG /// TGF_Beta_Signaling_Pathway
160441_at	CEA-related cell adhesion molecule 11	Ceacam11	---	nucleotide binding /// nucleic acid binding /// RNA binding /// RNA helicase activity /// helicase activity /// ATP binding /// ATP-dependent helicase activity /// hydrolase activity	intracellular /// nucleus	---
160454_at	DNA segment, Chr 11, KL Mohlke 35	D11Moh35	phospholipid metabolism /// phospholipid biosynthesis	phosphatidate cytidylyltransferase activity /// transferase activity /// nucleotidyltransferase activity	mitochondrial inner membrane /// membrane /// integral to membrane	---
160455_s_at	ZW10 interactor	Zwint	protein amino acid phosphorylation /// Wnt receptor signaling pathway	nucleotide binding /// protein kinase activity /// protein serine/threonine kinase activity /// protein binding /// ATP binding /// beta-catenin binding /// kinase activity /// transferase activity	protein kinase CK2 complex	---
160458_at	melanoma cell adhesion molecule	Mcam	transcription /// regulation of transcription, DNA-dependent /// protein ubiquitination /// PML body organization and biogenesis	DNA binding /// ubiquitin-protein ligase activity /// protein binding /// zinc ion binding /// metal ion binding	ubiquitin ligase complex /// intracellular /// nucleus /// PML body	---
160461_f_at	tubulin, beta 6	Tubb6	S-adenosylmethionine biosynthesis /// one-carbon compound metabolism	magnesium ion binding /// methionine adenosyltransferase activity /// ATP binding /// transferase activity /// metal ion binding	---	---
160462_f_at	tubulin, beta 3	Tubb3	protein amino acid phosphorylation /// mRNA stabilization	nucleotide binding /// protein kinase activity /// protein serine/threonine kinase activity /// protein-tyrosine kinase activity /// ATP binding /// kinase activity /// transferase activity	nucleus /// cytoplasm	---
160464_s_at	N-myc downstream regulated-like	Ndrl	---	---	extracellular space /// integral to membrane	---
160465_at	RIKEN cDNA 3300001H21 gene	3300001H21Rik	transcription /// regulation of transcription, DNA-dependent /// regulation of transcription /// negative regulation of transcription, DNA-dependent	DNA binding /// protein binding /// protein binding /// transcriptional repressor activity /// transcription regulator activity	nucleus	---
160466_at	RAE1 RNA export 1 homolog (S. pombe)	Rae1	transport /// ion transport /// potassium ion transport /// sodium ion transport /// chloride transport /// amino acid transport /// perception of sound	transporter activity /// amino acid-polyamine transporter activity /// carrier activity /// symporter activity /// cation:chloride symporter activity	integral to plasma membrane /// membrane /// integral to membrane	mRNA_processing_binding_Reactome
160469_at	thrombospondin 1	Thbs1	cell communication /// cell-cell signaling /// regulation of heart contraction rate /// embryonic heart tube development	gap-junction forming channel activity /// connexon channel activity	gap junction /// connexon complex /// integral to membrane	TGF_Beta_Signaling_Pathway /// Inflammatory_Response_Pathway
160470_at	mitochondrial ribosomal protein S5	Mrps5	negative regulation of transcription from RNA polymerase II promoter /// transcription /// regulation of transcription, DNA-dependent /// development /// cell aging /// negative regulation of transcription	DNA binding /// transcription factor activity /// protein binding /// transcriptional repressor activity	nucleus /// transcription factor complex	---
160473_at	expressed in non-metastatic cells 4, protein	Nme4	blood coagulation	endopeptidase inhibitor activity /// serine-type endopeptidase inhibitor activity /// protease inhibitor activity	extracellular region /// extracellular space	---
160479_at	catalase	Cat	regulation of cell shape /// actin cytoskeleton organization and biogenesis /// cortical actin cytoskeleton organization and biogenesis	actin binding /// structural molecule activity /// binding /// cytoskeletal protein binding /// spectrin binding	nucleus /// cytoplasm /// cytoskeleton /// actin cytoskeleton /// membrane	Tryptophan metabolism /// Methane metabolism
160480_at	protein tyrosine phosphatase, receptor type, S	Ptprs	microtubule-based process /// microtubule-based movement /// protein polymerization	nucleotide binding /// GTPase activity /// structural molecule activity /// GTP binding	cytoplasm /// microtubule /// protein complex	---
160481_at	phosphoenolpyruvate carboxykinase 1, cytosolic	Pck1	GPI anchor biosynthesis /// proteolysis and peptidolysis	legumain activity /// cysteine-type endopeptidase activity /// peptidase activity /// cysteine-type peptidase activity /// hydrolase activity	endoplasmic reticulum /// integral to membrane	Glycolysis_and_Gluconeogenesis
160482_at	acetyl-Coenzyme A acyltransferase 1	Acaa1	transport /// intracellular protein transport /// protein transport	protein transporter activity	mitochondrion /// membrane /// integral to membrane /// outer membrane	Fatty acid biosynthesis (path 2) /// Fatty acid metabolism /// Bile acid biosynthesis /// Valine, leucine and isoleucine degradation /// Benzoate degradation via hydroxylation
160483_at	transcription factor 4	Tcf4	---	endopeptidase inhibitor activity /// serine-type endopeptidase inhibitor activity /// peptidase activity	extracellular space	---
160484_at	reticulon 4	Rtn4	---	serine-type endopeptidase inhibitor activity	extracellular space /// extracellular space	---
160491_at	RIKEN cDNA 2510010F15 gene	2510010F15Rik	---	---	---	---
160493_at	Cd63 antigen	Cd63	protein folding /// response to unfolded protein /// response to heat	nucleotide binding /// protein binding /// ATP binding /// protein homodimerization activity /// unfolded protein binding	cytosol	---
160495_at	aryl-hydrocarbon receptor	Ahr	DNA replication /// DNA replication initiation /// transcription /// regulation of transcription, DNA-dependent /// cell cycle /// cell proliferation	nucleotide binding /// DNA binding /// ATP binding /// DNA-dependent ATPase activity /// nucleoside-triphosphatase activity	nucleus	---
160496_s_at	minichromosome maintenance deficient 3 (S. cerevisiae)	Mcm3	DNA replication /// DNA replication initiation /// transcription /// regulation of transcription, DNA-dependent /// cell cycle	nucleotide binding /// DNA binding /// ATP binding /// DNA-dependent ATPase activity	nucleus	Cell_Cycle_KEGG /// DNA_replication_Reactome /// G1_to_S_cell_cycle_Reactome
160497_at	RIKEN cDNA 1810059G22 gene	1810059G22Rik	protein amino acid dephosphorylation /// transmembrane receptor protein tyrosine phosphatase signaling pathway	phosphoprotein phosphatase activity /// protein tyrosine phosphatase activity /// prenylated protein tyrosine phosphatase activity /// receptor activity /// hydrolase activity	extracellular space /// plasma membrane /// integral to membrane	---
160503_at	fibrillarin /// similar to Fibrillarin	Fbl /// LOC545184	dTDP biosynthesis /// dTTP biosynthesis	thymidylate kinase activity /// ATP binding /// kinase activity	---	mRNA_processing_binding_Reactome
160511_at	chemokine (C-X-C motif) ligand 12	Cxcl12	transcription /// regulation of transcription, DNA-dependent /// regulation of transcription, DNA-dependent /// xenobiotic metabolism /// cell cycle /// signal transduction /// regulation of transcription	DNA binding /// transcription factor activity /// transcription factor activity /// signal transducer activity /// receptor activity /// protein binding /// transcription regulator activity	nucleus /// transcription factor complex /// cytoplasm	---
160517_at	lamin B1	Lmnb1	protein amino acid phosphorylation	nucleotide binding /// protein kinase activity /// protein serine/threonine kinase activity /// protein-tyrosine kinase activity /// ATP binding /// kinase activity /// transferase activity	---	---
160519_at	tissue inhibitor of metalloproteinase 3	Timp3	transcription /// regulation of transcription, DNA-dependent /// signal transduction /// lymph node development /// cellular physiological process	DNA binding /// transcription factor activity /// transcription coactivator activity /// protein binding	nucleus	Matrix_Metalloproteinases
160530_at	growth hormone inducible transmembrane protein	Ghitm	ubiquitin cycle	ubiquitin conjugating enzyme activity /// ligase activity	---	---
160533_r_at	transition protein 1	Tnp1	---	---	integral to membrane	---
160546_at	aldolase 3, C isoform	Aldoc	chemotaxis /// sensory perception	calcium ion binding	---	Glycolysis_and_Gluconeogenesis
160549_at	TPA regulated locus	Tparl	regulation of cell adhesion	protein binding	cytoplasm /// cell cortex	---
160558_at	thymoma viral proto-oncogene 2	Akt2	rRNA processing /// snRNP protein-nucleus import /// ribosome biogenesis /// cell growth	snoRNP binding	nucleus /// nucleolus /// nucleolus	Integrin-mediated_cell_adhesion_KEGG /// S1P_Signaling
160561_at	midkine	Mdk	mesoderm formation /// protein amino acid phosphorylation /// signal transduction /// cell proliferation /// organogenesis	nucleotide binding /// protein binding /// cAMP-dependent protein kinase regulator activity /// cAMP-dependent protein kinase regulator activity /// cAMP-dependent protein kinase regulator activity /// kinase activity /// 3',5'-cAMP binding	cytoplasm /// cAMP-dependent protein kinase complex	---
160564_at	lipocalin 2	Lcn2	protein amino acid dephosphorylation /// one-carbon compound metabolism /// transmembrane receptor protein tyrosine phosphatase signaling pathway	carbonate dehydratase activity /// phosphoprotein phosphatase activity /// protein tyrosine phosphatase activity /// zinc ion binding /// hydrolase activity	extracellular space /// plasma membrane /// integral to membrane	---
160565_at	creatine kinase, mitochondrial 1, ubiquitous	Ckmt1	cell projection biogenesis /// barbed-end actin filament capping	actin binding	nucleus	---
160569_at	RIKEN cDNA 2310008M10 gene	2310008M10Rik	---	---	---	---
160571_at	isocitrate dehydrogenase 1 (NADP+), soluble	Idh1	organogenesis /// negative regulation of growth	---	extracellular matrix (sensu Metazoa) /// extracellular space /// integral to plasma membrane /// membrane	Citrate cycle (TCA cycle) /// Glutathione metabolism /// Reductive carboxylate cycle (CO2 fixation)
160579_at	mannosidase 1, alpha	Man1a	blood coagulation	calcium ion binding	extracellular region /// extracellular space	---
160583_at	extra cellular link domain-containing 1	Xlkd1	---	actin binding /// calcium ion binding /// protein binding /// actin filament binding	cytoplasm /// cortical cytoskeleton	---
160585_at	brix domain containing 1	Bxdc1	protein amino acid phosphorylation	protein kinase activity /// protein serine/threonine kinase activity /// protein-tyrosine kinase activity /// ATP binding /// kinase activity /// transferase activity	---	---
160590_r_at	catechol-O-methyltransferase domain containing 1	Comtd1	transport	protein binding /// protein binding /// protein kinase binding	stress fiber /// nucleus /// membrane	---
160591_at	Suppression of tumorigenicity 7	St7	small GTPase mediated signal transduction	nucleotide binding /// GTPase activity /// GTP binding	---	---
160592_at	Transmembrane channel-like gene family 6	Tmc6	---	nucleotide binding /// GTP binding	---	---
160596_at	RIKEN cDNA 1110030J09 gene	1110030J09Rik	---	receptor activity	integral to membrane	---
160601_at	lunatic fringe gene homolog (Drosophila)	Lfng	protein amino acid glycosylation /// protein amino acid glycosylation /// axon guidance /// perception of smell	galactosyltransferase activity /// UDP-galactose beta-N-acetylglucosamine beta-1,3-galactosyltransferase activity /// transferase activity /// transferase activity, transferring glycosyl groups /// manganese ion binding	Golgi stack /// membrane /// integral to membrane	---
160602_at	phosphodiesterase 6D, cGMP-specific, rod, delta	Pde6d	---	---	nucleus	---
160610_at	protocadherin alpha 4 /// protocadherin alpha 6 /// protocadherin alpha 7 /// protocadherin alpha 5 /// protocadherin alpha 11 /// protocadherin alpha 10 /// protocadherin alpha 1 /// protocadherin alpha 9 /// protocadherin alpha 3 /// protocadherin alpha 12 /// protocadherin alpha 2 /// protocadherin alpha 8 /// protocadherin alpha subfamily C, 1 /// protocadherin alpha subfamily C, 2	Pcdha4 /// Pcdha6 /// Pcdha7 /// Pcdha5 /// Pcdha11 /// Pcdha10 /// Pcdha1 /// Pcdha9 /// Pcdha3 /// Pcdha12 /// Pcdha2 /// Pcdha8 /// Pcdhac1 /// Pcdhac2	---	---	mediator complex	---
160611_at	cytochrome P450, family 4, subfamily v, polypeptide 3	Cyp4v3	---	---	---	---
160613_at	tubulointerstitial nephritis antigen-like	Tinagl	steroid biosynthesis /// cholesterol biosynthesis /// isoprenoid biosynthesis /// lipid biosynthesis /// sterol biosynthesis	dimethylallyltranstransferase activity /// geranyltranstransferase activity /// transferase activity	---	---
160618_at	lectin, galactose binding, soluble 8	Lgals8	small GTPase mediated signal transduction	nucleotide binding /// GTP binding	---	---
160623_at	cyclin-dependent kinase-like 2 (CDC2-related kinase)	Cdkl2	---	---	integral to membrane	---
160624_at	Taxilin	Txln	---	---	---	---
160628_at	glycine C-acetyltransferase (2-amino-3-ketobutyrate-coenzyme A ligase)	Gcat	---	protein serine/threonine kinase activity /// ATP binding /// kinase activity /// transferase activity	---	---
160629_at	regulator of G-protein signalling 10	Rgs10	protein folding	peptidyl-prolyl cis-trans isomerase activity /// calcium ion binding /// isomerase activity	extracellular space /// endoplasmic reticulum	Calcium_regulation_in_cardiac_cells /// Smooth_muscle_contraction
160632_at	protein kinase C, nu	Prkcn	protein prenylation	methyltransferase activity /// protein prenyltransferase activity /// transferase activity	extracellular space	---
160633_at	THO complex 4	Thoc4	acrosome formation /// transport /// regulation of GTPase activity	DNA binding /// metal ion binding	nucleus /// cytoplasmic membrane-bound vesicle	mRNA_processing_binding_Reactome
160636_at	expressed sequence AI413582	AI413582	exocytosis	---	---	---
160638_at	cyclin-dependent kinase inhibitor 2C (p18, inhibits CDK4)	Cdkn2c	regulation of transcription from RNA polymerase II promoter /// signal transduction /// pathogenesis /// viral life cycle /// cellular physiological process	DNA binding /// specific RNA polymerase II transcription factor activity	nucleus	G1_to_S_cell_cycle_Reactome
160639_at	hepsin	Hpn	---	---	---	---
160648_at	fidgetin-like 1	Fignl1	metabolism /// biosynthesis	acyltransferase activity /// glycine C-acetyltransferase activity /// transferase activity /// transferase activity, transferring nitrogenous groups /// ligase activity	mitochondrion	---
160650_at	polymerase (RNA) III (DNA directed) polypeptide D	Polr3d	inflammatory response /// immune response	---	extracellular space /// plasma membrane /// membrane	RNA_transcription_Reactome
160651_at	tumor-associated calcium signal transducer 2	Tacstd2	---	---	---	---
160655_at	carboxypeptidase D	Cpd	transcription /// regulation of transcription, DNA-dependent /// phosphate transport	nucleic acid binding /// DNA binding /// transcription factor activity	nucleus /// cytoplasm	---
160659_at	RIKEN cDNA 2310057G13 gene	2310057G13Rik	---	---	---	---
160660_r_at	zinc finger protein 503	Zfp503	---	nucleotide binding /// ATP binding	---	---
160661_at	RIKEN cDNA 5730472N09 gene	5730472N09Rik	---	---	---	---
160666_at	ARP6 actin-related protein 6 homolog (yeast)	Actr6	---	monooxygenase activity /// oxidoreductase activity /// metal ion binding	membrane	---
160668_at	opioid growth factor receptor	Ogfr	protein amino acid phosphorylation /// cell cycle	nucleotide binding /// protein kinase activity /// protein serine/threonine kinase activity /// MAP kinase activity /// protein binding /// ATP binding /// kinase activity /// transferase activity	cytoplasm	---
160671_at	ceroid-lipofuscinosis, neuronal 8	Cln8	---	hydrolase activity	endoplasmic reticulum /// integral to membrane	---
160678_at	tetraspanin 12	Tspan12	---	---	nucleus	---
160688_at	golgi phosphoprotein 3	Golph3	---	---	---	---
160693_at	phosphatidylinositol-4-phosphate 5-kinase, type II, gamma	Pip5k2c	---	structural molecule activity /// protein binding	extracellular space /// tight junction /// membrane /// integral to membrane	---
160694_at	interferon gamma receptor 2	Ifngr2	microtubule-based process /// microtubule-based movement /// protein polymerization	nucleotide binding /// GTPase activity /// structural molecule activity /// structural constituent of cytoskeleton /// GTP binding	cytoplasm /// mitochondrion /// microtubule /// microtubule cytoskeleton /// protein complex	---
160695_i_at	homer homolog 2 (Drosophila)	Homer2	---	---	---	---
160697_at	expressed sequence C77080	C77080	electron transport /// response to oxidative stress /// hydrogen peroxide catabolism	catalase activity /// peroxidase activity /// oxidoreductase activity /// oxidoreductase activity, acting on peroxide as acceptor /// metal ion binding	mitochondrion /// peroxisome	---
160702_at	RIKEN cDNA 2210008M09 gene	2210008M09Rik	protein modification /// ubiquitin-dependent protein catabolism /// signal transduction	ubiquitin conjugating enzyme activity /// ligase activity	endoplasmic reticulum	---
160705_at	Cbp/p300-interacting transactivator with Glu/Asp-rich carboxy-terminal domain 1	Cited1	cell adhesion /// homophilic cell adhesion	calcium ion binding /// protein binding /// protein homodimerization activity	plasma membrane /// external side of plasma membrane /// membrane	---
160707_at	DNA segment, Chr 10, Wayne State University 102, expressed	D10Wsu102e	---	---	Golgi apparatus /// Golgi stack /// membrane	---
160711_at	2,4-dienoyl CoA reductase 1, mitochondrial	Decr1	smooth muscle contraction	actin binding /// calmodulin binding	---	---
160713_at	expressed sequence AA407930	AA407930	metabotropic glutamate receptor signaling pathway	actin binding /// protein binding /// GKAP/Homer scaffold activity	cytoplasm	---
160715_at	expressed sequence AW146242	AW146242	---	---	---	---
160726_at	quaking	Qk	regulation of cell adhesion	protein binding	cytoplasm /// cell cortex	Circadian_Exercise /// mRNA_processing_binding_Reactome
160731_at	RAB25, member RAS oncogene family	Rab25	---	---	---	---
160737_at	lanosterol synthase	Lss	G-protein coupled receptor protein signaling pathway	GTPase activity	---	Cholesterol_Biosynthesis /// Biosynthesis of steroids
160739_at	protein kinase, lysine deficient 1	Prkwnk1	cell adhesion /// homophilic cell adhesion	calcium ion binding /// protein binding	extracellular space /// cytoskeleton /// membrane /// integral to membrane	---
160751_i_at	Crn, crooked neck-like 1 (Drosophila)	Crnkl1	proteolysis and peptidolysis /// transport	cysteine-type endopeptidase activity /// transporter activity /// cysteine-type peptidase activity	---	---
160755_at	kinesin family member 2C	Kif2c	cotranslational protein-membrane targeting	protein binding	cytoplasm /// translocon complex /// cytosol /// integral to membrane /// integral to membrane	---
160770_at	mevalonate (diphospho) decarboxylase	Mvd	microtubule-based process /// mitotic centrosome separation	motor activity /// microtubule motor activity /// ATP binding	kinesin complex /// microtubule /// microtubule associated complex	Cholesterol_Biosynthesis
160778_at	U2AF homology motif (UHM) kinase 1	Uhmk1	---	---	---	mRNA_processing_binding_Reactome
160780_at	transcription factor 3	Tcf3	protein deubiquitination /// negative regulation of protein catabolism	peptidase activity	nucleus /// cytoplasm	---
160783_at	DNA segment, Chr 14, ERATO Doi 436, expressed	D14Ertd436e	two-component signal transduction system (phosphorelay) /// regulation of transcription, DNA-dependent /// transport /// small GTPase mediated signal transduction /// protein transport	nucleotide binding /// DNA binding /// GTP binding	---	---
160789_at	RIKEN cDNA 9530090G24 gene	9530090G24Rik	protein amino acid phosphorylation	nucleotide binding /// nucleic acid binding /// DNA binding /// RNA binding /// protein kinase activity /// protein serine/threonine kinase activity /// protein-tyrosine kinase activity /// ATP binding /// kinase activity /// transferase activity	nucleus	---
160790_s_at	beta-transducin repeat containing protein	Btrc	---	polypeptide N-acetylgalactosaminyltransferase activity /// sugar binding /// transferase activity /// transferase activity, transferring glycosyl groups /// manganese ion binding	Golgi stack /// integral to membrane	---
160791_at	RIKEN cDNA 3300001P08 gene	3300001P08Rik	---	---	---	---
160792_at	SNAP-associated protein	Snapap	chromosome organization and biogenesis (sensu Eukaryota) /// development /// spermatogenesis /// cell differentiation	DNA binding	nucleosome /// male germ cell nucleus /// nucleus /// chromosome	---
160793_at	POU domain, class 6, transcription factor 1	Pou6f1	cell adhesion	---	---	---
160794_at	SET and MYND domain containing 2	Smyd2	transcription /// regulation of transcription, DNA-dependent	DNA binding /// transcription factor activity	nucleus /// transcription factor complex	---
160795_at	secretory carrier membrane protein 1	Scamp1	---	---	nucleus	---
160799_at	---	---	sensory perception /// visual perception /// phototransduction	3',5'-cyclic-nucleotide phosphodiesterase activity /// cGMP-specific phosphodiesterase activity /// hydrolase activity	---	---
160802_at	peter pan homolog (Drosophila)	Ppan	---	metal ion binding	---	---
160807_at	1-acylglycerol-3-phosphate O-acyltransferase 3	Agpat3	---	methyltransferase activity /// transferase activity	---	Glycerolipid metabolism /// Glycerophospholipid metabolism
160812_at	golgi associated, gamma adaptin ear containing, ARF binding protein 2	Gga2	carbohydrate metabolism /// N-linked glycosylation	mannosyl-oligosaccharide 1,2-alpha-mannosidase activity /// calcium ion binding /// hydrolase activity /// hydrolase activity, acting on glycosyl bonds	membrane	---
160827_at	Ras and Rab interactor 2 /// similar to Ras and Rab interactor 2 (Ras interaction/interference protein 2)	Rin2 /// LOC547368	protein amino acid phosphorylation /// intracellular signaling cascade	nucleotide binding /// protein kinase activity /// protein serine/threonine kinase activity /// ATP binding /// kinase activity /// transferase activity /// diacylglycerol binding /// metal ion binding	---	---
160828_at	inhibin beta-B	Inhbb	cell cycle /// cell division	nucleotide binding /// protein binding /// GTP binding	synaptosome	---
160829_at	pleckstrin homology-like domain, family A, member 1	Phlda1	cell adhesion	protein binding	external side of plasma membrane /// membrane /// integral to membrane	---
160832_at	low density lipoprotein receptor	Ldlr	mRNA-nucleus export	RNA binding	nucleus /// nuclear outer membrane /// nuclear pore /// cytoplasm /// cytoskeleton	Wnt_Signaling /// Statin_Pathway_PharmGKB
160834_at	SERTA domain containing 1	Sertad1	apoptosis /// response to stress	---	---	---
160835_i_at	RIKEN cDNA 1110007C09 gene	1110007C09Rik	protein complex assembly /// transport /// intracellular protein transport /// intra-Golgi transport /// protein transport	protein transporter activity /// ADP-ribosylation factor binding	Golgi stack /// Golgi trans face /// membrane /// clathrin coat of trans-Golgi network vesicle	---
160836_at	sema domain, immunoglobulin domain (Ig), transmembrane domain (TM) and short cytoplasmic domain, (semaphorin) 4D	Sema4d	---	kinase activity /// 1-phosphatidylinositol-4-phosphate 5-kinase activity	---	---
160839_at	solute carrier family 2 (facilitated glucose transporter), member 5	Slc2a5	steroid biosynthesis /// cholesterol biosynthesis /// isoprenoid biosynthesis /// lipid biosynthesis /// carotenoid biosynthesis /// sterol biosynthesis	magnesium ion binding /// isopentenyl-diphosphate delta-isomerase activity /// isomerase activity	peroxisome	---
160841_at	D site albumin promoter binding protein	Dbp	transport	receptor activity /// structural molecule activity /// transporter activity /// protein binding	cytoskeleton /// membrane	---
160842_at	antigenic determinant of rec-A protein	Kin	---	---	---	---
160848_at	zinc fingers and homeoboxes protein 1	Zhx1	transcription /// regulation of transcription, DNA-dependent	---	---	---
160851_r_at	cytochrome c oxidase, subunit VIIIb	Cox8b	regulation of apoptosis	protein binding	intracellular /// nucleus	Electron_Transport_Chain
160857_at	ephrin B2	Efnb2	acetyl-CoA biosynthesis /// main pathways of carbohydrate metabolism /// metabolism /// lipid biosynthesis	nucleotide binding /// magnesium ion binding /// catalytic activity /// ATP citrate synthase activity /// ATP binding /// transferase activity /// metal ion binding /// transferase activity, transferring acyl groups, acyl groups converted into alkyl on transfer	intracellular	---
160860_at	growth differentiation factor 10	Gdf10	---	---	nucleus /// nucleoplasm	---
160861_s_at	phosphodiesterase 1A, calmodulin-dependent	Pde1a	transport /// ion transport /// potassium ion transport	ion channel activity /// inward rectifier potassium channel activity /// voltage-gated ion channel activity /// potassium channel activity /// ATP-activated inward rectifier potassium channel activity	integral to plasma membrane /// membrane /// integral to membrane	G_Protein_Signaling /// Purine metabolism
160864_at	rhotekin	Rtkn	---	receptor activity /// hematopoietin/interferon-class (D200-domain) cytokine receptor activity	extracellular space /// membrane /// integral to membrane	G13_Signaling_Pathway
160867_at	platelet derived growth factor receptor, beta polypeptide	Pdgfrb	---	---	---	---
160869_at	sirtuin 3 (silent mating type information regulation 2, homolog) 3 (S. cerevisiae)	Sirt3	---	---	---	---
160870_at	adenylate cyclase 3	Adcy3	G-protein coupled receptor protein signaling pathway	GTPase activity	---	G_Protein_Signaling /// Calcium_regulation_in_cardiac_cells /// Smooth_muscle_contraction /// Purine metabolism
160872_f_at	RIKEN cDNA 2310008H09 gene	2310008H09Rik	negative regulation of transcription from RNA polymerase II promoter	general transcriptional repressor activity	transcription factor complex	---
160876_at	B-cell receptor-associated protein 29	Bcap29	transcription /// regulation of transcription, DNA-dependent /// development /// muscle development /// myoblast cell fate determination /// myogenesis /// myogenesis /// myogenesis /// cell differentiation /// myoblast differentiation /// regulation of transcription	DNA binding /// transcription factor activity /// RNA polymerase II transcription factor activity, enhancer binding /// protein binding /// transcription regulator activity	nucleus /// nucleus	---
160877_at	osteoglycin	Ogn	transport /// ER to Golgi transport /// protein transport	sugar binding	endoplasmic reticulum /// ER-Golgi intermediate compartment /// Golgi apparatus /// Golgi stack /// membrane /// integral to membrane /// sarcomere	---
160885_at	nuclear casein kinase and cyclin-dependent kinase substrate 1	Nucks1	---	---	---	---
160893_at	guanine nucleotide binding protein (G protein), gamma transducing activity polypeptide 2	Gngt2	regulation of cell growth by extracellular stimulus	---	nucleus	---
160894_at	CCAAT/enhancer binding protein (C/EBP), delta	Cebpd	exocytosis /// synaptic vesicle exocytosis	SNARE binding /// protein binding	cytosol /// synaptosome /// synapse	---
160896_at	reticulocalbin 1	Rcn1	intracellular signaling cascade	---	intercellular junction	---
160900_at	G kinase anchoring protein 1	Gkap1	transcription /// regulation of transcription, DNA-dependent /// regulation of transcription	nucleic acid binding /// DNA binding /// transcription factor activity /// zinc ion binding /// metal ion binding	nucleus /// transcription factor complex	---
160901_at	FBJ osteosarcoma oncogene	Fos	apoptosis /// immune response /// peptidoglycan catabolism /// defense response to bacteria	cytokine activity /// N-acetylmuramoyl-L-alanine amidase activity /// peptidoglycan receptor activity	extracellular space	TGF_Beta_Signaling_Pathway /// Smooth_muscle_contraction
160903_at	amyloid beta (A4) precursor protein-binding, family B, member 2	Apbb2	L-phenylalanine catabolism /// tyrosine catabolism /// aromatic amino acid family metabolism	catalytic activity /// glutathione transferase activity /// maleylacetoacetate isomerase activity /// transferase activity /// isomerase activity	cytoplasm /// mitochondrion	---
160906_i_at	---	---	---	nucleic acid binding /// DNA binding /// zinc ion binding /// metal ion binding	---	---
160907_at	solute carrier family 38, member 5	Slc38a5	electron transport	cytochrome-c oxidase activity /// oxidoreductase activity	mitochondrion /// membrane /// integral to membrane /// inner membrane	---
160914_at	WAP four-disulfide core domain 12	Wfdc12	nuclear mRNA splicing, via spliceosome /// RNA processing /// mRNA processing	---	intracellular /// nucleus /// spliceosome complex	---
160916_at	RIKEN cDNA 2310005P05 gene	2310005P05Rik	endocytosis /// signal transduction /// intracellular signaling cascade	GTPase activator activity	---	---
160921_at	acetyl-Coenzyme A synthetase 2 (AMP forming)-like	Acas2l	G-protein signaling, coupled to cGMP nucleotide second messenger	protein binding /// kinase activity	extracellular space /// Golgi apparatus	Pyruvate metabolism /// Propanoate metabolism
160923_at	amiloride binding protein 1 (amine oxidase, copper-containing)	Abp1	---	---	---	---
160927_at	angiotensin converting enzyme	Ace	protein complex assembly /// development /// neurogenesis /// urea metabolism /// cell differentiation /// positive regulation of axonogenesis /// positive regulation of axonogenesis	receptor activity /// receptor binding /// nickel ion binding	extracellular space /// membrane /// integral to membrane	ACE-Inhibitor_pathway_PharmGKB
160934_s_at	similar to 40S ribosomal protein S2	LOC435551	signal transduction /// G-protein coupled receptor protein signaling pathway	signal transducer activity	heterotrimeric G-protein complex	---
160936_at	translocating chain-associating membrane protein 1	Tram1	---	sugar binding	integral to membrane	---
160939_at	twist homolog 2 (Drosophila)	Twist2	protein biosynthesis	structural constituent of ribosome	intracellular /// mitochondrion /// ribosome /// ribonucleoprotein complex	---
160941_at	phosphodiesterase 8A	Pde8a	---	---	---	G_Protein_Signaling /// Purine metabolism
160955_at	RIKEN cDNA 2010309E21 gene	2010309E21Rik	---	---	---	---
160958_at	RIKEN cDNA 9430016H08 gene	9430016H08Rik	signal transduction	---	intracellular	---
160960_at	ATPase, H+ transporting, lysosomal V0 subunit a isoform 2	Atp6v0a2	---	---	---	---
160963_at	RIKEN cDNA 9630050M13 gene	9630050M13Rik	acetyl-CoA biosynthesis /// metabolism	catalytic activity /// acetate-CoA ligase activity /// ligase activity	mitochondrion /// mitochondrial matrix	---
160964_at	DNA segment, Chr 16, Brigham & Women's Genetics 1494 expressed	D16Bwg1494e	transport /// ion transport /// proton transport	hydrogen ion transporter activity	acrosome /// extracellular space /// membrane /// integral to membrane	---
160965_at	RAS p21 protein activator 4	Rasa4	transcription /// regulation of transcription, DNA-dependent /// circadian rhythm /// rhythmic process	DNA binding	nucleus	---
160967_at	sideroflexin 2	Sfxn2	---	---	---	---
160970_at	outer dense fiber of sperm tails 2	Odf2	gluconeogenesis /// lipid metabolism /// glycerol biosynthesis from pyruvate	nucleotide binding /// phosphoenolpyruvate carboxykinase activity /// phosphoenolpyruvate carboxykinase (GTP) activity /// GTP binding /// kinase activity /// lyase activity /// carboxy-lyase activity	---	---
160971_at	Kazal-type serine protease inhibitor domain 1	Kazald1	signal transduction	magnesium ion binding /// 3',5'-cyclic-nucleotide phosphodiesterase activity /// cAMP-specific phosphodiesterase activity /// signal transducer activity /// hydrolase activity /// manganese ion binding /// metal ion binding	---	---
160973_at	RIKEN cDNA C330027C09 gene	C330027C09Rik	---	kinase activity	nucleus /// nucleus	---
160975_at	Restin-like 2	Rsnl2	defense response to bacteria	endopeptidase inhibitor activity /// serine-type endopeptidase inhibitor activity	extracellular space	---
160976_at	diaphanous homolog 1 (Drosophila)	Diap1	chromatin silencing /// regulation of transcription, DNA-dependent	DNA binding /// hydrolase activity /// metal ion binding	chromatin silencing complex /// cytoplasm /// membrane	G13_Signaling_Pathway
160977_at	Rho guanine nucleotide exchange factor (GEF) 5	Arhgef5	angiogenesis /// patterning of blood vessels /// protein amino acid phosphorylation /// transmembrane receptor protein tyrosine kinase signaling pathway /// development /// cell migration /// cell differentiation	nucleotide binding /// protein kinase activity /// protein serine/threonine kinase activity /// protein-tyrosine kinase activity /// transmembrane receptor protein tyrosine kinase activity /// receptor activity /// vascular endothelial growth factor receptor activity /// ATP binding /// kinase activity /// transferase activity	extracellular space /// membrane /// integral to membrane	---
160979_at	C-terminal binding protein 2	Ctbp2	cell adhesion /// homophilic cell adhesion	calcium ion binding /// protein binding	cytoskeleton /// membrane /// integral to membrane /// desmosome	---
160981_at	spinocerebellar ataxia 10 homolog (human)	Sca10	ossification /// regulation of cell growth /// development /// cell differentiation	insulin-like growth factor binding	extracellular region	---
160989_r_at	RIKEN cDNA B430320C24 gene	B430320C24Rik	---	DNA binding	intracellular	---
160995_at	replication initiator 1	Repin1	signal transduction /// G-protein coupled receptor protein signaling pathway /// G-protein coupled receptor protein signaling pathway /// dopamine receptor signaling pathway /// locomotory behavior /// regulation of heart contraction rate /// cellular physiological process	nucleotide binding /// GTPase activity /// signal transducer activity /// GTP binding	membrane fraction /// heterotrimeric G-protein complex	---
161000_i_at	nucleolar and spindle associated protein 1	Nusap1	transcription /// regulation of transcription, DNA-dependent /// development /// regulation of transcription	DNA binding /// transcription corepressor activity /// protein binding /// beta-catenin binding /// transcription regulator activity	nucleus /// transcription factor complex	---
161013_f_at	RIKEN cDNA 4930422J18 gene	4930422J18Rik	negative regulation of signal transduction	signal transducer activity	---	---
161018_at	RIKEN cDNA 2310010J17 gene	2310010J17Rik	---	---	integral to membrane	---
161025_f_at	SRY-box containing gene 18	Sox18	intracellular signaling cascade	GTPase activator activity /// metal ion binding	---	---
161029_at	RIKEN cDNA 6330416G13 gene	6330416G13Rik	transport /// cation transport /// iron ion transport	cation transporter activity	mitochondrion /// membrane /// integral to membrane	---
161037_at	interleukin 15	Il15	cell cycle /// signal transduction /// regulation of cell proliferation /// arachidonic acid secretion	phospholipase inhibitor activity /// calcium ion binding /// protein binding /// calcium-dependent phospholipid binding /// phospholipase A2 inhibitor activity	sarcolemma	---
161050_at	10 days neonate cerebellum cDNA, RIKEN full-length enriched library, clone:6530415D11 product:unknown EST, full insert sequence	---	---	---	---	---
161060_i_at	DEAD (Asp-Glu-Ala-Asp) box polypeptide 51	Ddx51	---	---	---	---
161064_f_at	PHD finger protein 7	Phf7	---	---	---	---
161075_at	DNA segment, Chr 9, ERATO Doi 280, expressed	D9Ertd280e	---	---	---	---
161080_f_at	GTF2I repeat domain containing 2	Gtf2ird2	---	---	mitochondrion	---
161085_r_at	---	---	transport	binding	mitochondrial inner membrane /// integral to membrane	---
161091_r_at	---	---	regulation of transcription, DNA-dependent /// protein ubiquitination	DNA binding /// ubiquitin-protein ligase activity /// zinc ion binding /// metal ion binding	ubiquitin ligase complex /// nucleus	---
161104_at	septin 10	2005-09-10	---	---	---	---
161112_at	poly (ADP-ribose) polymerase family, member 16	Parp16	---	---	---	---
161120_r_at	Tu translation elongation factor, mitochondrial	Tufm	---	---	---	---
161121_f_at	S100 calcium binding protein A13	S100a13	---	creatine kinase activity /// kinase activity /// transferase activity /// transferase activity, transferring phosphorus-containing groups	extracellular space /// mitochondrion /// mitochondrion	---
161129_r_at	Bcl2-associated athanogene 2	Bag2	---	---	---	---
161149_r_at	solute carrier family 23 (nucleobase transporters), member 3	Slc23a3	protein biosynthesis /// translational elongation	nucleotide binding /// translation elongation factor activity /// GTP binding	extracellular space /// mitochondrion /// mitochondrion	---
161152_r_at	expressed sequence AL033326	AL033326	protein folding /// apoptosis /// protein metabolism	protein binding /// chaperone regulator activity /// unfolded protein binding	---	---
161156_r_at	procollagen, type I, alpha 2	Col1a2	cell fate determination /// transcription /// regulation of transcription, DNA-dependent /// sympathetic nervous system development	DNA binding /// transcription factor activity /// protein binding /// metal ion binding	nucleus	Inflammatory_Response_Pathway
161161_r_at	expressed in non-metastatic cells 1, protein	Nme1	cell adhesion /// cell-cell adhesion	protein binding	extracellular space /// plasma membrane /// membrane /// integral to membrane	Purine metabolism /// Pyrimidine metabolism
161173_f_at	interferon activated gene 202B	Ifi202b	---	binding	---	---
[truncated: 1,687 more rows]
