# Supplementary material for: A Prognosis Classifier for Breast Cancer Based on Conserved Gene Regulation between Mammary Gland Development and Tumorigenesis: A Multiscale Statistical Model
Source: PLoS One. 2013 Apr 2;8(4):e60131. doi: 10.1371/journal.pone.0060131 (PMC3614930; doi:10.1371/journal.pone.0060131)
Supplement: File S3 — Enrichment of ontology in developmentally associated genes. Overrepresented gene categories were identified by EASE software (Expression Analysis Systematic Explorer, available at http://david.niaid.nih.gov/david/ease.htm), EASE score <0.05. (XLS) [file pone.0060131.s003.xls]

## Sheet: whole developmental genes
System	Gene Category	List Hits	List Total	Population Hits	Population Total	EASE score	percentage of Hit(list/population hit)	Bonferroni	Gene identifiers	Affymetrix probesets
GO Biological Process	fatty acid metabolism	60	2282	102	7661	2.87e-09	58.8235	1.21e-05	11363; 11364; 11409; 11430; 11450; 11685; 11886; 12491; 12764; 12894; 12896; 12908; 13244; 14081; 14104; 15107; 15446; 15488; 16846; 16890; 16922; 16956; 17001; 19013; 19223; 19224; 20216; 20249; 20250; 20280; 21937; 22229; 23887; 23986; 26874; 26897; 50790; 51798; 52538; 54325; 66234; 66350; 66904; 67103; 68465; 68801; 70025; 70316; 72181; 74147; 76267; 76954; 93747; 104158; 109672; 113868; 1704…	100539_AT; 101515_AT; 101538_I_AT; 101539_F_AT; 102193_AT; 102331_AT; 102381_AT; 102668_AT; 102968_AT; 103083_AT; 103386_AT; 103581_AT; 103646_AT; 103665_AT; 104017_AT; 104342_I_AT; 104343_F_AT; 104538_AT; 104605_AT; 160083_AT; 160128_AT; 160388_AT; 160391_AT; 160482_AT; 161469_R_AT; 161947_F_AT; 161989_F_AT; 162077_F_AT; 92401_AT; 92581_AT; 92793_AT; 92913_AT; 93278_AT; 93320_AT; 93332_AT; 93351…
GO Biological Process	cell adhesion	173	2282	407	7661	2.58e-08	42.5061	0.000109	11489; 11568; 11658; 11754; 11789; 11820; 11848; 11853; 11938; 12097; 12305; 12385; 12490; 12491; 12492; 12505; 12517; 12521; 12527; 12552; 12554; 12558; 12560; 12562; 12737; 12767; 12805; 12818; 12819; 12822; 12825; 12826; 12827; 12830; 12831; 12832; 12833; 12834; 12835; 12836; 12837; 12839; 12840; 12842; 12843; 12936; 12943; 12946; 13003; 13353; 13506; 13511; 13733; 13805; 14067; 14133; 14219; …	100019_AT; 100112_AT; 100120_AT; 100134_AT; 100155_AT; 100308_AT; 100313_AT; 100336_S_AT; 100412_G_AT; 100423_F_AT; 100428_AT; 100951_AT; 100977_AT; 100990_G_AT; 101039_AT; 101080_AT; 101093_AT; 101110_AT; 101113_AT; 101130_AT; 101389_AT; 101447_AT; 101499_AT; 101769_AT; 101771_R_AT; 101861_AT; 101878_AT; 101881_G_AT; 101882_S_AT; 101908_S_AT; 101929_AT; 101948_AT; 101993_AT; 102065_AT; 102280_AT…
GO Biological Process	lipid metabolism	156	2282	377	7661	1.01e-06	41.3793	0.00426	11303; 11363; 11364; 11409; 11430; 11450; 11522; 11535; 11671; 11685; 11812; 11815; 11816; 11883; 11886; 12491; 12613; 12660; 12683; 12759; 12764; 12894; 12896; 12908; 13121; 13244; 13350; 13360; 13595; 14081; 14104; 14245; 14420; 14421; 14555; 14571; 14667; 14824; 14933; 15107; 15211; 15446; 15483; 15488; 16795; 16835; 16846; 16889; 16890; 16922; 16952; 16956; 16971; 16987; 17001; 17117; 17855; …	100516_AT; 100539_AT; 100927_AT; 100931_AT; 101073_AT; 101426_AT; 101498_AT; 101515_AT; 101538_I_AT; 101539_F_AT; 101923_AT; 102123_AT; 102193_AT; 102208_AT; 102331_AT; 102381_AT; 102668_AT; 102768_I_AT; 102769_F_AT; 102798_AT; 102936_AT; 102968_AT; 103083_AT; 103087_AT; 103276_AT; 103311_AT; 103367_AT; 103386_AT; 103581_AT; 103646_AT; 103665_AT; 103761_AT; 103873_I_AT; 103912_AT; 104017_AT; 1041…
GO Biological Process	immune response	226	2282	586	7661	2.04e-06	38.5666	0.00864	11486; 11539; 11629; 11658; 11744; 11754; 11761; 11816; 12053; 12258; 12259; 12260; 12262; 12263; 12266; 12267; 12268; 12475; 12479; 12480; 12482; 12484; 12508; 12509; 12516; 12517; 12575; 12608; 12628; 12655; 12759; 12767; 12772; 12774; 12793; 12925; 12946; 12978; 12983; 13032; 13040; 13058; 13214; 13349; 13653; 13722; 13850; 14066; 14102; 14129; 14130; 14133; 14255; 14281; 14469; 14579; 14751; …	100034_AT; 100089_AT; 100112_AT; 100299_F_AT; 100300_AT; 100322_AT; 100333_AT; 100392_AT; 100397_AT; 100423_F_AT; 100436_AT; 100437_G_AT; 100583_AT; 100600_AT; 100611_AT; 100682_F_AT; 100718_AT; 100721_F_AT; 100772_G_AT; 100882_AT; 100946_AT; 100973_I_AT; 100981_AT; 100998_AT; 101019_AT; 101048_AT; 101054_AT; 101102_AT; 101115_AT; 101178_AT; 101298_G_AT; 101331_F_AT; 101433_AT; 101436_AT; 101468_…
GO Biological Process	response to biotic stimulus	272	2282	731	7661	4.99e-06	37.2093	0.0211	11486; 11539; 11629; 11658; 11744; 11754; 11761; 11816; 11927; 12053; 12258; 12259; 12260; 12262; 12263; 12266; 12267; 12268; 12332; 12359; 12475; 12479; 12480; 12482; 12484; 12505; 12506; 12508; 12509; 12516; 12517; 12575; 12608; 12628; 12655; 12759; 12767; 12772; 12774; 12778; 12793; 12925; 12946; 12978; 12983; 13032; 13040; 13058; 13198; 13214; 13349; 13653; 13722; 13733; 13809; 13850; 13871; …	100034_AT; 100089_AT; 100112_AT; 100299_F_AT; 100300_AT; 100322_AT; 100328_S_AT; 100333_AT; 100392_AT; 100397_AT; 100423_F_AT; 100436_AT; 100437_G_AT; 100483_AT; 100538_AT; 100583_AT; 100600_AT; 100606_AT; 100611_AT; 100682_F_AT; 100718_AT; 100721_F_AT; 100772_G_AT; 100882_AT; 100924_AT; 100946_AT; 100973_I_AT; 100981_AT; 100998_AT; 101014_AT; 101015_S_AT; 101019_AT; 101048_AT; 101054_AT; 101102_…
GO Biological Process	defense response	249	2282	668	7661	1.17e-05	37.2754	0.0493	11486; 11539; 11629; 11658; 11744; 11754; 11761; 11816; 12053; 12258; 12259; 12260; 12262; 12263; 12266; 12267; 12268; 12475; 12479; 12480; 12482; 12484; 12505; 12506; 12508; 12509; 12516; 12517; 12575; 12608; 12628; 12655; 12759; 12767; 12772; 12774; 12778; 12793; 12925; 12946; 12978; 12983; 13032; 13040; 13058; 13214; 13349; 13653; 13722; 13733; 13809; 13850; 14066; 14102; 14129; 14130; 14133; …	100034_AT; 100089_AT; 100112_AT; 100299_F_AT; 100300_AT; 100322_AT; 100328_S_AT; 100333_AT; 100392_AT; 100397_AT; 100423_F_AT; 100436_AT; 100437_G_AT; 100583_AT; 100600_AT; 100611_AT; 100682_F_AT; 100718_AT; 100721_F_AT; 100772_G_AT; 100882_AT; 100924_AT; 100946_AT; 100973_I_AT; 100981_AT; 100998_AT; 101019_AT; 101048_AT; 101054_AT; 101102_AT; 101115_AT; 101178_AT; 101298_G_AT; 101300_AT; 101331_…
GO Biological Process	cell-matrix adhesion	32	2282	55	7661	3.41e-05	58.1818	0.144	11848; 11853; 12505; 14219; 14356; 16202; 16400; 16403; 16404; 16413; 16414; 16423; 16772; 18073; 18074; 18763; 18764; 19261; 20392; 20411; 20750; 21683; 21687; 21827; 71927; 81877; 105083; 114249; 114332; 192897; 193385; 241226	100120_AT; 100313_AT; 100951_AT; 100990_G_AT; 101113_AT; 101499_AT; 101861_AT; 102353_AT; 102720_AT; 102916_S_AT; 103005_S_AT; 103070_AT; 103200_AT; 103305_AT; 103611_AT; 103721_AT; 103729_AT; 103869_AT; 104210_AT; 104211_AT; 160320_AT; 160583_AT; 161280_R_AT; 161497_F_AT; 161535_AT; 161907_S_AT; 162468_AT; 93061_AT; 93294_AT; 93529_AT; 93530_AT; 93563_S_AT; 95020_AT; 95511_AT; 95803_AT; 95804_G_…
GO Biological Process	response to external stimulus	376	2282	1079	7661	7.81e-05	34.8471	0.33	11486; 11535; 11539; 11622; 11629; 11651; 11658; 11732; 11744; 11754; 11761; 11816; 11927; 11941; 11977; 12053; 12258; 12259; 12260; 12262; 12263; 12266; 12267; 12268; 12332; 12359; 12406; 12426; 12475; 12479; 12480; 12482; 12484; 12505; 12506; 12508; 12509; 12516; 12517; 12560; 12575; 12608; 12628; 12655; 12759; 12767; 12772; 12774; 12778; 12793; 12822; 12925; 12946; 12952; 12972; 12978; 12983; …	100033_AT; 100034_AT; 100064_F_AT; 100065_R_AT; 100089_AT; 100112_AT; 100283_AT; 100299_F_AT; 100300_AT; 100322_AT; 100328_S_AT; 100333_AT; 100392_AT; 100397_AT; 100423_F_AT; 100436_AT; 100437_G_AT; 100463_AT; 100483_AT; 100538_AT; 100583_AT; 100600_AT; 100606_AT; 100611_AT; 100682_F_AT; 100718_AT; 100721_F_AT; 100772_G_AT; 100882_AT; 100924_AT; 100946_AT; 100948_AT; 100951_AT; 100970_AT; 100973_…
GO Biological Process	organic acid metabolism	130	2282	331	7661	0.000158533	39.2749	0.671	11363; 11364; 11409; 11430; 11450; 11685; 11846; 11847; 11886; 11898; 11988; 12035; 12040; 12491; 12583; 12764; 12894; 12896; 12908; 13017; 13244; 13722; 14081; 14085; 14104; 14275; 14528; 14584; 14590; 14630; 14645; 14661; 14719; 14874; 15107; 15109; 15356; 15446; 15488; 15531; 15926; 15930; 16000; 16784; 16846; 16890; 16922; 16956; 17001; 17117; 17769; 17850; 18127; 18534; 18624; 19013; 19223; …	100026_AT; 100136_AT; 100539_AT; 100702_AT; 101042_F_AT; 101515_AT; 101538_I_AT; 101539_F_AT; 101590_AT; 102049_AT; 102193_AT; 102302_AT; 102313_AT; 102322_AT; 102331_AT; 102360_AT; 102381_AT; 102668_AT; 102812_I_AT; 102813_F_AT; 102968_AT; 103032_AT; 103083_AT; 103386_AT; 103442_AT; 103581_AT; 103646_AT; 103665_AT; 103737_AT; 103818_AT; 104017_AT; 104214_AT; 104221_AT; 104326_AT; 104342_I_AT; 10…
GO Biological Process	carboxylic acid metabolism	129	2282	330	7661	0.000213203	39.0909	0.902	11363; 11364; 11409; 11430; 11450; 11685; 11846; 11847; 11886; 11898; 11988; 12035; 12040; 12491; 12583; 12764; 12894; 12896; 12908; 13017; 13244; 13722; 14081; 14085; 14104; 14275; 14528; 14584; 14590; 14630; 14645; 14661; 14719; 14874; 15107; 15109; 15356; 15446; 15488; 15531; 15926; 15930; 16000; 16784; 16846; 16890; 16922; 16956; 17001; 17117; 17769; 17850; 18127; 18534; 18624; 19013; 19223; …	100026_AT; 100136_AT; 100539_AT; 100702_AT; 101042_F_AT; 101515_AT; 101538_I_AT; 101539_F_AT; 101590_AT; 102049_AT; 102193_AT; 102302_AT; 102313_AT; 102322_AT; 102331_AT; 102360_AT; 102381_AT; 102668_AT; 102812_I_AT; 102813_F_AT; 102968_AT; 103032_AT; 103083_AT; 103386_AT; 103442_AT; 103581_AT; 103646_AT; 103665_AT; 103737_AT; 103818_AT; 104017_AT; 104214_AT; 104221_AT; 104326_AT; 104342_I_AT; 10…
GO Biological Process	regulation of cell cycle	142	2282	369	7661	0.000229367	38.4824	0.97	11629; 11636; 11651; 11652; 11787; 11789; 11920; 12028; 12228; 12235; 12428; 12429; 12442; 12443; 12444; 12450; 12452; 12453; 12530; 12534; 12537; 12545; 12567; 12575; 12577; 12580; 12649; 12795; 12978; 13000; 13197; 13198; 13589; 13605; 13649; 13865; 13867; 14062; 14191; 14205; 14281; 14360; 14373; 14451; 14825; 14884; 15183; 15248; 15277; 15902; 16001; 16002; 16477; 16590; 16651; 16801; 16918; …	100033_AT; 100125_AT; 100128_AT; 100133_AT; 100156_AT; 100718_AT; 100885_AT; 100951_AT; 100970_AT; 101017_AT; 101059_AT; 101065_AT; 101180_AT; 101429_AT; 101447_AT; 101465_AT; 101508_AT; 101618_R_AT; 101834_AT; 101840_AT; 101918_AT; 101958_F_AT; 101959_R_AT; 101979_AT; 102224_AT; 102235_AT; 102264_AT; 102292_AT; 102299_AT; 102330_AT; 102354_AT; 102362_I_AT; 102363_R_AT; 102378_AT; 102395_AT; 1027…
GO Biological Process	cell cycle	223	2282	620	7661	0.000429914	35.9677	1	11622; 11629; 11636; 11651; 11652; 11787; 11789; 11799; 11920; 12028; 12035; 12228; 12235; 12315; 12428; 12429; 12442; 12443; 12444; 12450; 12452; 12453; 12530; 12534; 12537; 12545; 12567; 12575; 12577; 12580; 12649; 12721; 12795; 12978; 13000; 13197; 13198; 13589; 13605; 13645; 13649; 13865; 13867; 14062; 14156; 14191; 14205; 14211; 14281; 14360; 14373; 14451; 14825; 14884; 15183; 15248; 15277; …	100026_AT; 100033_AT; 100062_AT; 100125_AT; 100128_AT; 100133_AT; 100156_AT; 100471_AT; 100612_AT; 100718_AT; 100885_AT; 100890_AT; 100951_AT; 100970_AT; 101017_AT; 101027_S_AT; 101059_AT; 101065_AT; 101180_AT; 101422_AT; 101429_AT; 101447_AT; 101465_AT; 101508_AT; 101521_AT; 101618_R_AT; 101834_AT; 101840_AT; 101906_AT; 101918_AT; 101930_AT; 101958_F_AT; 101959_R_AT; 101979_AT; 102001_AT; 102224…
GO Biological Process	cell growth	43	2282	90	7661	0.00049799	47.7778	1	11651; 11787; 12537; 12702; 13008; 13730; 13731; 13732; 14182; 14199; 14219; 14789; 16007; 16008; 16009; 16010; 16011; 16012; 17254; 17984; 18133; 20416; 21803; 21808; 21809; 22059; 22401; 29812; 54219; 55989; 56213; 56312; 56468; 69051; 69071; 72075; 73699; 104009; 108075; 109042; 212862; 216233; 218952	100507_AT; 100566_AT; 100970_AT; 101059_AT; 101571_G_AT; 101618_R_AT; 101918_AT; 102343_AT; 102751_AT; 103243_AT; 103904_AT; 103912_AT; 104154_AT; 104275_G_AT; 104350_AT; 160108_AT; 160339_AT; 160668_AT; 160903_AT; 162206_F_AT; 92232_AT; 92262_AT; 92263_AT; 92287_AT; 92569_F_AT; 92777_AT; 93294_AT; 93300_AT; 93550_AT; 93593_F_AT; 93594_R_AT; 93994_AT; 95082_AT; 95137_AT; 95805_AT; 96602_G_AT; 966…
GO Biological Process	phagocytosis	11	2282	13	7661	0.000603172	84.6154	1	11303; 11539; 12475; 12721; 14129; 14133; 16423; 17064; 17304; 19261; 23790	101793_AT; 102065_AT; 102879_S_AT; 103070_AT; 103611_AT; 92374_AT; 92880_AT; 93454_AT; 94354_AT; 95020_AT; 95803_AT; 95804_G_AT; 96648_AT; 97198_AT; 98088_AT; 98107_AT
GO Biological Process	fatty acid oxidation	11	2282	14	7661	0.00154678	78.5714	1	11364; 11409; 11430; 11450; 12894; 12896; 16922; 51798; 74147; 93747; 231086	101515_AT; 161469_R_AT; 92581_AT; 93320_AT; 93754_AT; 95426_AT; 95646_AT; 96608_AT; 96913_AT; 97316_AT; 99104_AT
GO Biological Process	fatty acid beta-oxidation	10	2282	12	7661	0.00158051	83.3333	1	11364; 11409; 11430; 11450; 12894; 12896; 51798; 74147; 93747; 231086	101515_AT; 161469_R_AT; 92581_AT; 93320_AT; 93754_AT; 95426_AT; 95646_AT; 96913_AT; 97316_AT; 99104_AT
GO Biological Process	obsolete biological process	156	2282	427	7661	0.00166687	36.534	1	11303; 11739; 11752; 11799; 11936; 11988; 12028; 12310; 12428; 12429; 12442; 12443; 12444; 12450; 12452; 12453; 12484; 12530; 12534; 12537; 12540; 12545; 12567; 12575; 12772; 12774; 12825; 12839; 13010; 13017; 13179; 13681; 13710; 13717; 14048; 14182; 14211; 14272; 14356; 14385; 14462; 14528; 14734; 14735; 14860; 14862; 14863; 14864; 14870; 15270; 15405; 15410; 15415; 15416; 15424; 15426; 15427; …	100128_AT; 100156_AT; 100283_AT; 100548_AT; 100600_AT; 100885_AT; 100924_AT; 100951_AT; 101017_AT; 101027_S_AT; 101036_AT; 101446_AT; 101521_AT; 101561_AT; 101757_AT; 101834_AT; 101906_AT; 102062_AT; 102063_AT; 102313_AT; 102751_AT; 102856_AT; 102861_AT; 102865_AT; 102886_AT; 102895_AT; 102990_AT; 103043_AT; 103389_AT; 103399_AT; 103428_AT; 103513_AT; 103797_AT; 103821_AT; 104090_AT; 104136_AT; 1…
GO Biological Process	mitotic cell cycle	108	2282	283	7661	0.00191509	38.1625	1	11787; 11799; 12035; 12235; 12428; 12429; 12442; 12443; 12450; 12452; 12530; 12534; 12537; 12545; 12567; 12575; 12577; 12649; 12721; 13197; 13645; 14156; 14211; 14451; 14884; 15289; 15902; 16000; 16319; 16551; 16647; 16881; 17215; 17216; 17217; 17218; 17220; 17685; 18005; 18027; 18028; 18029; 18032; 18538; 18817; 18968; 18971; 19075; 19347; 19428; 19821; 20133; 20135; 20195; 20218; 20555; 21752; …	100026_AT; 100033_AT; 100062_AT; 100128_AT; 100156_AT; 100612_AT; 100885_AT; 100890_AT; 101017_AT; 101027_S_AT; 101065_AT; 101422_AT; 101508_AT; 101521_AT; 101906_AT; 101930_AT; 102001_AT; 102264_AT; 102292_AT; 102383_AT; 102774_AT; 102821_S_AT; 102895_AT; 103057_AT; 103064_AT; 103201_AT; 103207_AT; 103418_AT; 103428_AT; 103500_AT; 103797_AT; 103821_AT; 103912_AT; 104090_AT; 104097_AT; 104108_AT;…
GO Biological Process	sterol biosynthesis	14	2282	21	7661	0.00222959	66.6667	1	13121; 13360; 13595; 17855; 18194; 20775; 66234; 67815; 73166; 110196; 192156; 207933; 208715; 235293	102768_I_AT; 102769_F_AT; 160388_AT; 160424_F_AT; 160770_AT; 93868_AT; 94322_AT; 94325_AT; 94916_AT; 95383_AT; 95633_R_AT; 96269_AT; 96627_AT; 96758_S_AT; 98989_AT; 99098_AT
GO Biological Process	protein-membrane targeting	28	2282	56	7661	0.00270613	50	1	12351; 12475; 12484; 12506; 12509; 12554; 12805; 13479; 13636; 14275; 14276; 14586; 14735; 16956; 17069; 19122; 21838; 22329; 22361; 23833; 53378; 54208; 66256; 67398; 72265; 107513; 110454; 140740	100600_AT; 100606_AT; 101061_AT; 101487_F_AT; 101516_AT; 102886_AT; 103007_AT; 103046_AT; 103089_AT; 103644_AT; 103680_AT; 104165_AT; 104172_AT; 104606_AT; 104743_AT; 160083_AT; 160371_AT; 160936_AT; 161818_F_AT; 162302_F_AT; 92449_AT; 92558_AT; 92559_AT; 92936_AT; 93017_AT; 93078_AT; 93757_AT; 93785_AT; 95611_AT; 97722_AT; 98088_AT; 98956_AT; 99057_AT; 99350_AT
GO Biological Process	protein-ER targeting	27	2282	54	7661	0.00329828	50	1	12351; 12475; 12484; 12506; 12509; 12554; 12805; 13479; 13636; 14275; 14276; 14586; 14735; 14827; 16956; 17069; 19122; 21838; 22329; 22361; 23833; 54208; 66256; 67398; 72265; 107513; 110454	100600_AT; 100606_AT; 101060_AT; 101061_AT; 101487_F_AT; 101516_AT; 102886_AT; 103007_AT; 103046_AT; 103089_AT; 103644_AT; 103680_AT; 104165_AT; 104172_AT; 104606_AT; 104743_AT; 160083_AT; 160371_AT; 160936_AT; 161818_F_AT; 162302_F_AT; 92449_AT; 92558_AT; 92559_AT; 92936_AT; 93078_AT; 93757_AT; 93785_AT; 95611_AT; 97722_AT; 98088_AT; 98956_AT; 99057_AT
GO Biological Process	innate immune response	67	2282	166	7661	0.00348373	40.3614	1	11539; 11629; 11754; 11761; 12053; 12266; 12267; 12475; 12479; 12480; 12608; 12655; 12767; 12772; 12774; 13058; 13349; 13722; 13850; 14281; 14815; 14825; 14963; 16155; 16177; 16414; 16456; 16854; 16952; 17060; 17064; 17105; 17110; 17329; 18023; 18033; 18405; 19016; 19124; 19204; 19218; 20201; 20209; 20292; 20296; 20304; 20306; 20307; 20315; 20716; 20750; 21803; 21937; 21938; 21946; 22021; 23887; …	100112_AT; 100300_AT; 100333_AT; 100436_AT; 100437_G_AT; 100611_AT; 100772_G_AT; 101436_AT; 101681_F_AT; 101753_S_AT; 101757_AT; 101897_G_AT; 101918_AT; 101923_AT; 102327_AT; 102330_AT; 102353_AT; 102639_AT; 102736_AT; 102794_AT; 102968_AT; 103015_AT; 103032_AT; 103422_AT; 103448_AT; 103462_AT; 103465_F_AT; 103693_AT; 103707_AT; 103816_AT; 104011_AT; 104099_AT; 104374_AT; 104669_AT; 160387_AT; 16…
GO Biological Process	oxygen and reactive oxygen species metabolism	28	2282	57	7661	0.0037052	49.1228	1	11761; 11816; 11927; 12359; 12460; 12946; 13057; 13058; 13850; 13871; 14775; 14776; 14778; 15926; 17970; 18033; 19122; 19224; 19252; 20304; 20655; 20657; 20823; 22229; 23887; 54132; 67305; 106957	100059_AT; 100300_AT; 100538_AT; 100606_AT; 101676_AT; 101984_AT; 102326_AT; 102968_AT; 103459_AT; 103607_AT; 103909_AT; 104011_AT; 104598_AT; 160479_AT; 160571_AT; 161348_R_AT; 161648_AT; 92579_AT; 93051_AT; 93392_AT; 94132_AT; 94902_AT; 95356_AT; 95597_AT; 97013_F_AT; 98406_AT; 98427_S_AT; 99397_AT; 99810_AT
GO Biological Process	cell proliferation	314	2282	933	7661	0.00427063	33.6549	1	11622; 11629; 11636; 11651; 11652; 11787; 11789; 11799; 11839; 11920; 12028; 12035; 12053; 12192; 12193; 12226; 12227; 12228; 12235; 12315; 12426; 12428; 12429; 12442; 12443; 12444; 12450; 12452; 12453; 12514; 12530; 12534; 12537; 12540; 12545; 12567; 12575; 12577; 12580; 12649; 12721; 12767; 12795; 12822; 12925; 12978; 13000; 13008; 13017; 13132; 13197; 13198; 13589; 13605; 13645; 13649; 13661; …	100026_AT; 100033_AT; 100062_AT; 100112_AT; 100125_AT; 100128_AT; 100133_AT; 100156_AT; 100471_AT; 100612_AT; 100718_AT; 100885_AT; 100890_AT; 100946_AT; 100951_AT; 100970_AT; 101014_AT; 101015_S_AT; 101017_AT; 101027_S_AT; 101059_AT; 101065_AT; 101073_AT; 101180_AT; 101290_AT; 101344_AT; 101422_AT; 101429_AT; 101447_AT; 101465_AT; 101499_AT; 101508_AT; 101521_AT; 101554_AT; 101571_G_AT; 101583_A…
GO Biological Process	di-\, tri-valent inorganic cation homeostasis	27	2282	55	7661	0.00451116	49.0909	1	11820; 11927; 12870; 13850; 14297; 15203; 15216; 17002; 17748; 17750; 17869; 17984; 18220; 18764; 19122; 19227; 20292; 20296; 20304; 20306; 20315; 22042; 22337; 53322; 56188; 69048; 170737	100112_AT; 100606_AT; 100951_AT; 101059_AT; 101115_AT; 101407_AT; 101561_AT; 101984_AT; 102197_AT; 102736_AT; 103957_AT; 103958_G_AT; 104014_AT; 104194_AT; 104262_AT; 104712_AT; 160511_AT; 162234_F_AT; 92742_AT; 92851_AT; 93040_AT; 93051_AT; 93063_AT; 93573_AT; 94470_I_AT; 94761_AT; 94839_AT; 95156_G_AT; 98406_AT; 99964_AT; 99965_AT
GO Biological Process	metal ion homeostasis	28	2282	58	7661	0.00499769	48.2759	1	11820; 11927; 12870; 13850; 14297; 15203; 15216; 17002; 17748; 17750; 17869; 17984; 18220; 18764; 19122; 19227; 20292; 20296; 20304; 20306; 20315; 20393; 22042; 22337; 53322; 56188; 69048; 170737	100112_AT; 100606_AT; 100951_AT; 101059_AT; 101115_AT; 101407_AT; 101561_AT; 101984_AT; 102197_AT; 102736_AT; 103957_AT; 103958_G_AT; 104014_AT; 104194_AT; 104262_AT; 104712_AT; 160511_AT; 162234_F_AT; 92742_AT; 92851_AT; 93040_AT; 93051_AT; 93063_AT; 93573_AT; 94470_I_AT; 94761_AT; 94839_AT; 95156_G_AT; 97890_AT; 98406_AT; 99964_AT; 99965_AT
GO Biological Process	response to pest/pathogen/parasite	144	2282	402	7661	0.00582731	35.8209	1	11486; 11539; 11629; 11658; 11754; 11761; 12053; 12258; 12259; 12260; 12262; 12263; 12266; 12267; 12268; 12332; 12475; 12479; 12480; 12484; 12508; 12516; 12517; 12608; 12628; 12655; 12759; 12767; 12772; 12774; 12925; 12946; 12978; 12983; 13058; 13214; 13349; 13722; 13850; 14133; 14191; 14281; 14751; 14815; 14825; 14963; 14964; 14999; 15040; 15242; 15439; 15511; 15975; 15976; 15980; 16017; 16019; …	100034_AT; 100089_AT; 100112_AT; 100299_F_AT; 100300_AT; 100322_AT; 100333_AT; 100397_AT; 100436_AT; 100437_G_AT; 100483_AT; 100583_AT; 100600_AT; 100611_AT; 100682_F_AT; 100772_G_AT; 100882_AT; 100946_AT; 101014_AT; 101015_S_AT; 101048_AT; 101115_AT; 101298_G_AT; 101331_F_AT; 101436_AT; 101465_AT; 101468_AT; 101486_AT; 101554_AT; 101565_F_AT; 101566_F_AT; 101574_F_AT; 101575_I_AT; 101576_F_AT; 1…
GO Biological Process	transition metal ion transport	16	2282	28	7661	0.00708565	57.1429	1	11927; 11977; 12460; 12870; 14057; 15203; 15216; 17002; 18173; 18174; 20529; 21452; 22042; 22785; 69048; 94279	101115_AT; 101877_AT; 101984_AT; 102854_S_AT; 103706_AT; 103909_AT; 103957_AT; 103958_G_AT; 104014_AT; 104194_AT; 104451_AT; 160967_AT; 92831_AT; 92851_AT; 93736_AT; 94470_I_AT; 95571_AT; 96562_AT
GO Biological Process	cell differentiation	90	2282	240	7661	0.00807789	37.5	1	11848; 11853; 11906; 12064; 12097; 12159; 12443; 12479; 12480; 12484; 12606; 12608; 13000; 13008; 13132; 13345; 13653; 13661; 14049; 14057; 14199; 14245; 14255; 14462; 14673; 14674; 15201; 15203; 15242; 15900; 15951; 15982; 15983; 16000; 16324; 16364; 16542; 16590; 16600; 16852; 17060; 17242; 17873; 17927; 17988; 18128; 18708; 19016; 19116; 19240; 19317; 19698; 19699; 20196; 20257; 20665; 20744; …	100283_AT; 100336_S_AT; 100423_F_AT; 100514_AT; 100600_AT; 100772_G_AT; 100924_AT; 100959_AT; 101025_F_AT; 101113_AT; 101897_G_AT; 101979_AT; 102243_AT; 102727_AT; 102801_AT; 102856_AT; 102986_AT; 103091_AT; 103330_AT; 103422_AT; 103462_AT; 103693_AT; 103832_AT; 103912_AT; 103994_AT; 104194_AT; 104265_AT; 104292_AT; 104584_F_AT; 104633_AT; 104760_AT; 160092_AT; 160367_AT; 160464_S_AT; 160533_R_AT…
GO Biological Process	lipid biosynthesis	57	2282	142	7661	0.00821113	40.1408	1	11535; 11685; 12764; 13121; 13360; 13595; 14104; 15488; 16795; 16835; 16987; 17001; 17855; 18194; 18534; 18563; 18618; 19012; 19116; 19223; 19224; 20216; 20249; 20250; 20280; 20775; 20787; 22122; 23887; 28169; 50798; 54325; 55979; 55980; 56386; 66234; 66350; 66904; 67815; 70316; 71780; 73166; 76954; 81879; 94181; 101502; 104112; 110196; 110911; 117150; 170439; 192156; 207933; 208715; 212862; 2344…	101498_AT; 102193_AT; 102331_AT; 102768_I_AT; 102769_F_AT; 102798_AT; 102936_AT; 102968_AT; 103276_AT; 103665_AT; 103761_AT; 104147_AT; 104342_I_AT; 104343_F_AT; 104538_AT; 104627_AT; 160104_AT; 160128_AT; 160207_AT; 160337_AT; 160388_AT; 160424_F_AT; 160481_AT; 160693_AT; 160737_AT; 160770_AT; 160807_AT; 160832_AT; 161947_F_AT; 162077_F_AT; 162288_F_AT; 162500_F_AT; 92401_AT; 93264_AT; 93278_AT;…
GO Biological Process	homeostasis	41	2282	96	7661	0.00834908	42.7083	1	11657; 11816; 11820; 11927; 11928; 12870; 13850; 14102; 14297; 15203; 15216; 16526; 16535; 16835; 17002; 17748; 17750; 17869; 17984; 18117; 18220; 18764; 19122; 19126; 19227; 20292; 20296; 20304; 20306; 20315; 20393; 20498; 20544; 22042; 22337; 26941; 53322; 56188; 69048; 76299; 170737	100112_AT; 100606_AT; 100951_AT; 101059_AT; 101115_AT; 101407_AT; 101561_AT; 101984_AT; 102197_AT; 102736_AT; 102921_S_AT; 103957_AT; 103958_G_AT; 104014_AT; 104132_AT; 104194_AT; 104262_AT; 104652_AT; 104712_AT; 160511_AT; 160832_AT; 161796_R_AT; 162234_F_AT; 92450_AT; 92742_AT; 92851_AT; 93040_AT; 93051_AT; 93063_AT; 93389_AT; 93390_G_AT; 93573_AT; 93797_G_AT; 93798_AT; 94470_I_AT; 94761_AT; 94…
GO Biological Process	inflammatory response	63	2282	160	7661	0.00875214	39.375	1	11539; 11629; 11754; 11761; 12053; 12266; 12267; 12475; 12608; 12655; 12767; 12772; 12774; 13058; 13349; 13722; 13850; 14281; 14815; 14825; 16155; 16177; 16414; 16456; 16854; 16952; 17060; 17064; 17105; 17110; 17329; 18023; 18033; 18405; 19016; 19124; 19204; 19218; 20201; 20209; 20292; 20296; 20304; 20306; 20307; 20315; 20716; 20750; 21803; 21937; 21938; 22021; 23887; 23945; 26364; 27226; 54123; …	100112_AT; 100300_AT; 100333_AT; 100436_AT; 100437_G_AT; 100611_AT; 100772_G_AT; 101436_AT; 101753_S_AT; 101757_AT; 101918_AT; 101923_AT; 102327_AT; 102330_AT; 102353_AT; 102639_AT; 102736_AT; 102794_AT; 102968_AT; 103015_AT; 103032_AT; 103448_AT; 103462_AT; 103465_F_AT; 103693_AT; 103707_AT; 103816_AT; 104011_AT; 104374_AT; 104669_AT; 160387_AT; 160511_AT; 160901_AT; 160995_AT; 161703_F_AT; 1619…
GO Biological Process	cell ion homeostasis	32	2282	71	7661	0.00877094	45.0704	1	11820; 11927; 11928; 12870; 13850; 14297; 15203; 15216; 17002; 17748; 17750; 17869; 17984; 18220; 18764; 19122; 19227; 20292; 20296; 20304; 20306; 20315; 20393; 20498; 20544; 22042; 22337; 26941; 53322; 56188; 69048; 170737	100112_AT; 100606_AT; 100951_AT; 101059_AT; 101115_AT; 101407_AT; 101561_AT; 101984_AT; 102197_AT; 102736_AT; 103957_AT; 103958_G_AT; 104014_AT; 104194_AT; 104262_AT; 104712_AT; 160511_AT; 162234_F_AT; 92450_AT; 92742_AT; 92851_AT; 93040_AT; 93051_AT; 93063_AT; 93573_AT; 93797_G_AT; 93798_AT; 94470_I_AT; 94761_AT; 94839_AT; 95156_G_AT; 97243_AT; 97890_AT; 98406_AT; 99922_AT; 99964_AT; 99965_AT
GO Biological Process	ion homeostasis	32	2282	71	7661	0.00877094	45.0704	1	11820; 11927; 11928; 12870; 13850; 14297; 15203; 15216; 17002; 17748; 17750; 17869; 17984; 18220; 18764; 19122; 19227; 20292; 20296; 20304; 20306; 20315; 20393; 20498; 20544; 22042; 22337; 26941; 53322; 56188; 69048; 170737	100112_AT; 100606_AT; 100951_AT; 101059_AT; 101115_AT; 101407_AT; 101561_AT; 101984_AT; 102197_AT; 102736_AT; 103957_AT; 103958_G_AT; 104014_AT; 104194_AT; 104262_AT; 104712_AT; 160511_AT; 162234_F_AT; 92450_AT; 92742_AT; 92851_AT; 93040_AT; 93051_AT; 93063_AT; 93573_AT; 93797_G_AT; 93798_AT; 94470_I_AT; 94761_AT; 94839_AT; 95156_G_AT; 97243_AT; 97890_AT; 98406_AT; 99922_AT; 99964_AT; 99965_AT
GO Biological Process	cation homeostasis	30	2282	66	7661	0.00995963	45.4545	1	11820; 11927; 11928; 12870; 13850; 14297; 15203; 15216; 17002; 17748; 17750; 17869; 17984; 18220; 18764; 19122; 19227; 20292; 20296; 20304; 20306; 20315; 20393; 20544; 22042; 22337; 53322; 56188; 69048; 170737	100112_AT; 100606_AT; 100951_AT; 101059_AT; 101115_AT; 101407_AT; 101561_AT; 101984_AT; 102197_AT; 102736_AT; 103957_AT; 103958_G_AT; 104014_AT; 104194_AT; 104262_AT; 104712_AT; 160511_AT; 162234_F_AT; 92742_AT; 92851_AT; 93040_AT; 93051_AT; 93063_AT; 93573_AT; 93797_G_AT; 93798_AT; 94470_I_AT; 94761_AT; 94839_AT; 95156_G_AT; 97890_AT; 98406_AT; 99922_AT; 99964_AT; 99965_AT
GO Biological Process	S phase of mitotic cell cycle	50	2282	123	7661	0.0103755	40.6504	1	12545; 13645; 14156; 15289; 16000; 16881; 17215; 17216; 17217; 17218; 17220; 17685; 18027; 18028; 18029; 18032; 18538; 18968; 18971; 19075; 19347; 20133; 20135; 20195; 21752; 21969; 21973; 23834; 26428; 53605; 55935; 56086; 56406; 56452; 56878; 57441; 58887; 66166; 67177; 67182; 67628; 67967; 68240; 69724; 72962; 73699; 106344; 110749; 215512; 216150	100033_AT; 100062_AT; 100156_AT; 100612_AT; 100890_AT; 101065_AT; 101422_AT; 101930_AT; 102001_AT; 102383_AT; 102774_AT; 103057_AT; 103207_AT; 103418_AT; 103428_AT; 103500_AT; 103797_AT; 103821_AT; 103912_AT; 104108_AT; 160069_AT; 160292_AT; 160324_AT; 160496_S_AT; 160995_AT; 162428_I_AT; 92551_AT; 92893_AT; 93006_AT; 93041_AT; 93095_AT; 93112_AT; 93356_AT; 94024_AT; 94048_AT; 94104_AT; 94456_AT;…
GO Biological Process	JAK-STAT cascade	16	2282	29	7661	0.0106959	55.1724	1	12702; 12772; 14062; 15975; 15976; 16846; 18763; 18764; 19116; 20296; 20846; 20848; 20850; 20851; 56468; 73699	100423_F_AT; 100483_AT; 100951_AT; 101014_AT; 101015_S_AT; 101465_AT; 102736_AT; 103912_AT; 161535_AT; 162206_F_AT; 92199_AT; 92232_AT; 92287_AT; 93397_AT; 95030_AT; 95474_AT; 98443_AT; 98444_G_AT; 99099_AT; 99100_AT
GO Biological Process	copper ion homeostasis	7	2282	8	7661	0.0108106	87.5	1	11820; 11927; 12870; 15203; 17748; 17750; 19122	100606_AT; 101561_AT; 101984_AT; 104194_AT; 92851_AT; 93063_AT; 93573_AT
GO Biological Process	carboxylic acid biosynthesis	21	2282	42	7661	0.0109376	50	1	11685; 12764; 14104; 17001; 19223; 19224; 20216; 20249; 20250; 22235; 23887; 27273; 54325; 55979; 66904; 68738; 70316; 76954; 78920; 104112; 170439	102049_AT; 102193_AT; 102322_AT; 102331_AT; 102968_AT; 103665_AT; 104538_AT; 160128_AT; 160207_AT; 160289_S_AT; 160921_AT; 161947_F_AT; 162077_F_AT; 92401_AT; 93720_AT; 94056_AT; 94057_G_AT; 94418_AT; 95597_AT; 95642_AT; 95758_AT; 96909_AT; 97880_AT; 98575_AT; 98593_AT
GO Biological Process	organic acid biosynthesis	21	2282	42	7661	0.0109376	50	1	11685; 12764; 14104; 17001; 19223; 19224; 20216; 20249; 20250; 22235; 23887; 27273; 54325; 55979; 66904; 68738; 70316; 76954; 78920; 104112; 170439	102049_AT; 102193_AT; 102322_AT; 102331_AT; 102968_AT; 103665_AT; 104538_AT; 160128_AT; 160207_AT; 160289_S_AT; 160921_AT; 161947_F_AT; 162077_F_AT; 92401_AT; 93720_AT; 94056_AT; 94057_G_AT; 94418_AT; 95597_AT; 95642_AT; 95758_AT; 96909_AT; 97880_AT; 98575_AT; 98593_AT
GO Biological Process	cholesterol biosynthesis	11	2282	17	7661	0.0119135	64.7059	1	13121; 13360; 13595; 17855; 18194; 67815; 73166; 110196; 192156; 207933; 208715	160424_F_AT; 160770_AT; 93868_AT; 94325_AT; 94916_AT; 95383_AT; 95633_R_AT; 96269_AT; 96627_AT; 96758_S_AT; 98989_AT; 99098_AT
GO Biological Process	response to bacteria	11	2282	17	7661	0.0119135	64.7059	1	12479; 12480; 15980; 16803; 18033; 18035; 18173; 20296; 21946; 117149; 192187	101554_AT; 101897_G_AT; 102736_AT; 103422_AT; 103693_AT; 104099_AT; 160694_AT; 162475_F_AT; 96123_AT; 96562_AT; 96886_AT; 98427_S_AT
GO Biological Process	DNA replication	49	2282	121	7661	0.0121268	40.4959	1	12545; 13645; 14156; 15289; 16000; 16881; 17215; 17216; 17217; 17218; 17220; 17685; 18027; 18028; 18029; 18032; 18538; 18968; 18971; 19075; 19347; 20133; 20135; 20195; 21752; 21969; 21973; 23834; 26428; 53605; 55935; 56086; 56406; 56452; 56878; 57441; 58887; 66166; 67177; 67182; 67967; 68240; 69724; 72962; 73699; 106344; 110749; 215512; 216150	100033_AT; 100062_AT; 100156_AT; 100612_AT; 100890_AT; 101065_AT; 101422_AT; 101930_AT; 102001_AT; 102383_AT; 102774_AT; 103057_AT; 103207_AT; 103418_AT; 103428_AT; 103500_AT; 103797_AT; 103821_AT; 103912_AT; 104108_AT; 160069_AT; 160292_AT; 160324_AT; 160496_S_AT; 160995_AT; 162428_I_AT; 92551_AT; 92893_AT; 93006_AT; 93041_AT; 93095_AT; 93112_AT; 93356_AT; 94024_AT; 94048_AT; 94104_AT; 94456_AT;…
GO Biological Process	sterol metabolism	23	2282	48	7661	0.0133112	47.9167	1	11303; 11816; 12613; 13121; 13360; 13595; 16835; 16890; 17855; 18194; 18979; 20775; 20787; 64291; 66234; 67815; 73166; 79196; 110196; 192156; 207933; 208715; 235293	102768_I_AT; 102769_F_AT; 103083_AT; 103311_AT; 160388_AT; 160424_F_AT; 160770_AT; 160832_AT; 93264_AT; 93316_AT; 93868_AT; 94322_AT; 94325_AT; 94354_AT; 94916_AT; 95356_AT; 95383_AT; 95633_R_AT; 96269_AT; 96627_AT; 96758_S_AT; 96895_AT; 97198_AT; 98989_AT; 99098_AT; 99939_AT
GO Biological Process	transmembrane receptor protein tyrosine kinase signaling pathway	45	2282	110	7661	0.0135042	40.9091	1	11555; 11600; 11601; 11682; 12305; 12516; 12978; 13448; 13449; 13645; 13649; 13688; 13842; 13858; 13860; 13867; 14182; 14219; 14254; 14255; 14388; 14586; 14783; 16000; 16001; 16002; 16542; 16590; 16822; 18188; 18214; 18412; 18595; 18596; 18607; 19116; 19270; 20416; 21687; 56392; 66898; 71943; 72183; 74549; 211323	100155_AT; 101840_AT; 101995_AT; 102063_AT; 102224_AT; 102334_AT; 102682_AT; 102720_AT; 102774_AT; 102896_AT; 102957_AT; 103222_AT; 103409_AT; 104006_AT; 104035_AT; 104063_AT; 104216_AT; 104265_AT; 104350_AT; 104354_AT; 104367_AT; 160867_AT; 92210_AT; 92406_AT; 92449_AT; 92969_AT; 93193_AT; 93294_AT; 93673_AT; 93690_AT; 93902_AT; 93936_AT; 94353_AT; 95030_AT; 95079_AT; 95295_S_AT; 95545_AT; 95546…
GO Biological Process	angiogenesis	25	2282	54	7661	0.015468	46.2963	1	11600; 11601; 11730; 12822; 13805; 14205; 14219; 14254; 14674; 15901; 16007; 16542; 16790; 17129; 18186; 18654; 18787; 20317; 21687; 21825; 21846; 22339; 22341; 72962; 192187	100050_AT; 100134_AT; 100514_AT; 101881_G_AT; 101882_S_AT; 102720_AT; 102865_AT; 103520_AT; 104265_AT; 160292_AT; 160469_AT; 161184_F_AT; 92210_AT; 92365_AT; 92777_AT; 92909_AT; 93294_AT; 93574_AT; 94147_AT; 94712_AT; 95016_AT; 95228_F_AT; 96510_AT; 96886_AT; 98452_AT; 99936_AT; 99993_AT
GO Biological Process	bone remodeling	23	2282	49	7661	0.0175066	46.9388	1	11732; 12097; 12153; 12159; 12393; 12552; 13345; 14219; 14560; 17129; 17313; 19219; 19227; 19228; 19242; 20692; 20750; 21833; 21934; 21943; 26562; 54723; 67399	100336_S_AT; 100948_AT; 101632_AT; 102801_AT; 102865_AT; 103362_AT; 103832_AT; 103889_AT; 104262_AT; 160367_AT; 160860_AT; 160939_AT; 161378_R_AT; 92676_AT; 93294_AT; 93416_AT; 93455_S_AT; 93866_S_AT; 95557_AT; 97160_AT; 97474_R_AT; 97519_AT; 98482_AT; 99076_AT; 99633_AT
GO Biological Process	alcohol metabolism	73	2282	195	7661	0.0178186	37.4359	1	11303; 11522; 11669; 11676; 11816; 11910; 12040; 12613; 12846; 13121; 13360; 13595; 14385; 14555; 14571; 14584; 14595; 14635; 14751; 14933; 15277; 15446; 15488; 16835; 16890; 17161; 17855; 18113; 18194; 18534; 18563; 18639; 18641; 18746; 18979; 19012; 19013; 20775; 20787; 20887; 20916; 21743; 22122; 22235; 27273; 29858; 50798; 55980; 56421; 56451; 56847; 58875; 59046; 60411; 64291; 66234; 67815; …	101473_AT; 101498_AT; 102049_AT; 102302_AT; 102322_AT; 102668_AT; 102768_I_AT; 102769_F_AT; 103002_AT; 103083_AT; 103087_AT; 103297_AT; 103311_AT; 103442_AT; 103737_AT; 104148_AT; 104155_F_AT; 104313_AT; 160289_S_AT; 160337_AT; 160388_AT; 160424_F_AT; 160481_AT; 160546_AT; 160770_AT; 160832_AT; 161363_R_AT; 161524_R_AT; 161753_F_AT; 161997_F_AT; 162032_F_AT; 162288_F_AT; 162500_F_AT; 92592_AT; 92…
GO Biological Process	endocytosis	35	2282	83	7661	0.0189384	42.1687	1	11303; 11539; 11555; 11764; 11765; 11820; 11842; 12389; 12475; 12721; 13132; 13429; 14129; 14133; 14275; 15216; 16423; 16835; 16971; 17064; 17304; 17533; 19261; 19330; 19341; 22042; 23790; 30948; 54189; 54409; 56440; 67399; 67804; 74030; 192187	101073_AT; 101381_AT; 101793_AT; 101921_AT; 102065_AT; 102879_S_AT; 103030_AT; 103031_G_AT; 103070_AT; 103226_AT; 103552_AT; 103611_AT; 103957_AT; 103958_G_AT; 104014_AT; 104633_AT; 160280_AT; 160367_AT; 160827_AT; 160832_AT; 161249_AT; 162302_F_AT; 92288_AT; 92374_AT; 92880_AT; 93063_AT; 93193_AT; 93454_AT; 93785_AT; 94319_AT; 94354_AT; 94550_AT; 95020_AT; 95803_AT; 95804_G_AT; 96331_AT; 96587_A…
GO Biological Process	antigen presentation	15	2282	28	7661	0.0192413	53.5714	1	12479; 12480; 14960; 14961; 14963; 14964; 14968; 14969; 14972; 14999; 15006; 15040; 15216; 16912; 19698	100998_AT; 101681_F_AT; 101897_G_AT; 102848_F_AT; 102904_AT; 103091_AT; 103422_AT; 104014_AT; 92222_F_AT; 92866_AT; 93085_AT; 97125_F_AT; 97541_F_AT; 98034_AT; 98472_AT
GO Biological Process	cellular process	1343	2282	4368	7661	0.0192652	30.7463	1	11302; 11303; 11416; 11431; 11459; 11461; 11468; 11477; 11480; 11489; 11502; 11512; 11513; 11518; 11535; 11539; 11555; 11556; 11568; 11600; 11601; 11606; 11622; 11629; 11636; 11651; 11652; 11657; 11658; 11666; 11682; 11732; 11733; 11735; 11737; 11739; 11754; 11764; 11765; 11778; 11787; 11789; 11797; 11798; 11799; 11804; 11812; 11815; 11816; 11820; 11826; 11832; 11839; 11842; 11848; 11852; 11853; …	100005_AT; 100012_AT; 100019_AT; 100024_AT; 100026_AT; 100033_AT; 100034_AT; 100062_AT; 100064_F_AT; 100065_R_AT; 100074_AT; 100084_AT; 100089_AT; 100091_AT; 100112_AT; 100113_S_AT; 100120_AT; 100122_AT; 100125_AT; 100127_AT; 100128_AT; 100133_AT; 100134_AT; 100144_AT; 100155_AT; 100156_AT; 100283_AT; 100289_AT; 100308_AT; 100313_AT; 100318_AT; 100325_AT; 100336_S_AT; 100342_I_AT; 100343_F_AT; 10…
GO Biological Process	posttranslational membrane targeting	21	2282	44	7661	0.0197472	47.7273	1	12351; 12475; 12484; 12506; 12509; 12554; 12805; 13479; 13636; 14275; 14276; 14586; 14735; 16956; 17069; 19122; 21838; 22329; 22361; 23833; 110454	100600_AT; 100606_AT; 101487_F_AT; 101516_AT; 102886_AT; 103007_AT; 103046_AT; 103089_AT; 103644_AT; 104165_AT; 104172_AT; 104606_AT; 104743_AT; 160083_AT; 161818_F_AT; 162302_F_AT; 92449_AT; 92558_AT; 92559_AT; 92936_AT; 93078_AT; 93785_AT; 95611_AT; 98088_AT; 99057_AT
GO Biological Process	transition metal ion homeostasis	13	2282	23	7661	0.0200374	56.5217	1	11820; 11927; 12870; 14297; 15203; 15216; 17002; 17748; 17750; 17869; 19122; 22042; 69048	100606_AT; 101115_AT; 101407_AT; 101561_AT; 101984_AT; 103957_AT; 103958_G_AT; 104014_AT; 104194_AT; 104712_AT; 92851_AT; 93063_AT; 93573_AT; 94470_I_AT
GO Biological Process	cell growth and/or maintenance	875	2282	2801	7661	0.0202939	31.2388	1	11303; 11416; 11459; 11461; 11468; 11518; 11539; 11555; 11601; 11622; 11629; 11636; 11651; 11652; 11657; 11666; 11682; 11732; 11733; 11735; 11739; 11764; 11765; 11778; 11787; 11789; 11798; 11799; 11812; 11815; 11816; 11820; 11826; 11832; 11839; 11842; 11848; 11852; 11853; 11861; 11920; 11927; 11928; 11936; 11938; 11941; 11964; 11966; 11975; 11977; 11988; 11993; 12028; 12033; 12035; 12053; 12192; …	100012_AT; 100026_AT; 100033_AT; 100062_AT; 100064_F_AT; 100065_R_AT; 100074_AT; 100084_AT; 100091_AT; 100112_AT; 100113_S_AT; 100125_AT; 100127_AT; 100128_AT; 100133_AT; 100144_AT; 100156_AT; 100342_I_AT; 100343_F_AT; 100345_F_AT; 100381_AT; 100436_AT; 100437_G_AT; 100440_F_AT; 100467_AT; 100468_G_AT; 100471_AT; 100472_AT; 100491_AT; 100498_G_AT; 100499_AT; 100507_AT; 100514_AT; 100516_AT; 10054…
GO Biological Process	enzyme linked receptor protein signaling pathway	69	2282	184	7661	0.0204194	37.5	1	11477; 11480; 11555; 11600; 11601; 11682; 12159; 12305; 12516; 12978; 13448; 13449; 13645; 13649; 13688; 13805; 13842; 13858; 13860; 13867; 14182; 14219; 14254; 14255; 14264; 14272; 14388; 14560; 14563; 14586; 14783; 16000; 16001; 16002; 16542; 16590; 16822; 17128; 17129; 17130; 18188; 18214; 18412; 18595; 18596; 18607; 19116; 19242; 19263; 19264; 19266; 19268; 19270; 19274; 19277; 19280; 20416; …	100134_AT; 100155_AT; 100427_AT; 101048_AT; 101298_G_AT; 101840_AT; 101918_AT; 101995_AT; 102063_AT; 102224_AT; 102334_AT; 102682_AT; 102720_AT; 102774_AT; 102865_AT; 102896_AT; 102957_AT; 103020_S_AT; 103222_AT; 103409_AT; 104006_AT; 104035_AT; 104063_AT; 104216_AT; 104220_AT; 104265_AT; 104350_AT; 104354_AT; 104367_AT; 160339_AT; 160440_AT; 160480_AT; 160860_AT; 160867_AT; 92210_AT; 92289_AT; 9…
GO Biological Process	ossification	22	2282	47	7661	0.0212608	46.8085	1	11732; 12097; 12153; 12159; 12393; 12552; 13345; 14219; 14560; 17129; 17313; 19219; 19227; 19228; 19242; 20692; 20750; 21833; 21934; 21943; 54723; 67399	100336_S_AT; 100948_AT; 101632_AT; 102801_AT; 102865_AT; 103362_AT; 103832_AT; 103889_AT; 104262_AT; 160367_AT; 160860_AT; 160939_AT; 161378_R_AT; 92676_AT; 93294_AT; 93416_AT; 93455_S_AT; 93866_S_AT; 95557_AT; 97160_AT; 97474_R_AT; 97519_AT; 98482_AT; 99076_AT
GO Biological Process	regulation of cell growth	28	2282	64	7661	0.0228456	43.75	1	11651; 11787; 12537; 12702; 14219; 16007; 16008; 16009; 16010; 16011; 16012; 17984; 18133; 20416; 22059; 22401; 29812; 54219; 56213; 56468; 69071; 72075; 73699; 104009; 108075; 109042; 212862; 216233	100507_AT; 100566_AT; 100970_AT; 101059_AT; 101571_G_AT; 101618_R_AT; 102343_AT; 103904_AT; 103912_AT; 104154_AT; 104275_G_AT; 104350_AT; 160668_AT; 160903_AT; 162206_F_AT; 92232_AT; 92262_AT; 92287_AT; 92777_AT; 93294_AT; 93994_AT; 95082_AT; 95137_AT; 95805_AT; 96602_G_AT; 96603_AT; 96920_AT; 97347_AT; 97496_F_AT; 98554_AT; 98627_AT; 99475_AT
GO Biological Process	cytoskeleton-dependent intracellular transport	21	2282	45	7661	0.0258254	46.6667	1	13426; 13427; 14465; 16561; 16571; 17918; 22142; 22143; 22147; 22151; 22152; 22153; 22154; 22248; 53857; 54152; 56444; 60532; 67454; 67951; 83431	100342_I_AT; 100343_F_AT; 100603_AT; 101419_AT; 101480_AT; 103809_R_AT; 104644_AT; 104682_AT; 104698_AT; 160461_F_AT; 160462_F_AT; 161948_F_AT; 93924_F_AT; 94346_AT; 94379_AT; 94788_F_AT; 94789_R_AT; 94835_F_AT; 95097_AT; 95555_AT; 95885_AT; 98759_F_AT; 98884_R_AT
GO Biological Process	response to stress	232	2282	699	7661	0.0268388	33.1903	1	11486; 11535; 11539; 11546; 11622; 11629; 11651; 11658; 11754; 11761; 11816; 11920; 11927; 12053; 12227; 12258; 12259; 12260; 12262; 12263; 12266; 12267; 12268; 12332; 12359; 12371; 12406; 12475; 12479; 12480; 12484; 12508; 12516; 12517; 12608; 12628; 12649; 12655; 12683; 12759; 12767; 12772; 12774; 12925; 12946; 12952; 12978; 12983; 13058; 13197; 13198; 13214; 13349; 13722; 13850; 13871; 14062; …	100033_AT; 100034_AT; 100081_AT; 100089_AT; 100112_AT; 100299_F_AT; 100300_AT; 100322_AT; 100333_AT; 100368_AT; 100397_AT; 100436_AT; 100437_G_AT; 100483_AT; 100538_AT; 100583_AT; 100600_AT; 100606_AT; 100611_AT; 100682_F_AT; 100772_G_AT; 100882_AT; 100890_AT; 100903_AT; 100946_AT; 100970_AT; 101007_AT; 101014_AT; 101015_S_AT; 101027_S_AT; 101048_AT; 101065_AT; 101115_AT; 101180_AT; 101298_G_AT; …
GO Biological Process	skeletal development	52	2282	135	7661	0.0269778	38.5185	1	11568; 11732; 12097; 12153; 12159; 12306; 12310; 12393; 12552; 12840; 12842; 12843; 13345; 13595; 13798; 14118; 14182; 14219; 14560; 14600; 14672; 16000; 16002; 16010; 16194; 17022; 17129; 17313; 17701; 18162; 18763; 19219; 19227; 19228; 19242; 20429; 20692; 20750; 21803; 21833; 21847; 21922; 21934; 21943; 22160; 22337; 23872; 23972; 26564; 50706; 54723; 67399	100336_S_AT; 100412_G_AT; 100569_AT; 100948_AT; 101090_AT; 101130_AT; 101526_AT; 101571_G_AT; 101632_AT; 101918_AT; 102196_AT; 102801_AT; 102865_AT; 103362_AT; 103411_AT; 103709_AT; 103832_AT; 103889_AT; 104262_AT; 104268_AT; 160367_AT; 160860_AT; 160939_AT; 160989_R_AT; 161156_R_AT; 161378_R_AT; 161535_AT; 92224_AT; 92533_AT; 92593_AT; 92676_AT; 93294_AT; 93353_AT; 93416_AT; 93455_S_AT; 93724_AT…
GO Biological Process	amine catabolism	18	2282	37	7661	0.0271258	48.6486	1	11846; 11847; 12040; 12583; 12846; 14085; 14528; 14661; 14719; 14874; 15109; 15930; 17161; 20229; 20425; 72039; 104174; 246277	102302_AT; 102313_AT; 160350_AT; 161995_R_AT; 92586_AT; 92833_AT; 93097_AT; 93749_AT; 94940_AT; 95603_AT; 96346_AT; 96657_AT; 97731_AT; 98459_AT; 98473_AT; 98535_AT; 98588_AT; 99184_AT
GO Biological Process	blood vessel development	27	2282	62	7661	0.0273257	43.5484	1	11600; 11601; 11730; 12822; 13805; 14205; 14219; 14254; 14674; 15901; 16007; 16542; 16790; 17129; 18186; 18654; 18787; 19317; 20317; 21687; 21825; 21846; 22339; 22341; 67916; 72962; 192187	100050_AT; 100134_AT; 100514_AT; 101881_G_AT; 101882_S_AT; 102720_AT; 102865_AT; 103520_AT; 104265_AT; 160292_AT; 160469_AT; 160726_AT; 161184_F_AT; 92210_AT; 92365_AT; 92777_AT; 92909_AT; 93294_AT; 93574_AT; 94147_AT; 94712_AT; 95016_AT; 95096_AT; 95228_F_AT; 96510_AT; 96662_AT; 96886_AT; 98452_AT; 99936_AT; 99993_AT
GO Biological Process	cell homeostasis	36	2282	88	7661	0.0280273	40.9091	1	11820; 11927; 11928; 12870; 13850; 14102; 14297; 15203; 15216; 16526; 16535; 17002; 17748; 17750; 17869; 17984; 18220; 18764; 19122; 19227; 20292; 20296; 20304; 20306; 20315; 20393; 20498; 20544; 22042; 22337; 26941; 53322; 56188; 69048; 76299; 170737	100112_AT; 100606_AT; 100951_AT; 101059_AT; 101115_AT; 101407_AT; 101561_AT; 101984_AT; 102197_AT; 102736_AT; 102921_S_AT; 103957_AT; 103958_G_AT; 104014_AT; 104194_AT; 104262_AT; 104652_AT; 104712_AT; 160511_AT; 161796_R_AT; 162234_F_AT; 92450_AT; 92742_AT; 92851_AT; 93040_AT; 93051_AT; 93063_AT; 93573_AT; 93797_G_AT; 93798_AT; 94470_I_AT; 94761_AT; 94839_AT; 95156_G_AT; 96773_AT; 97243_AT; 9789…
GO Biological Process	cell cycle arrest	23	2282	51	7661	0.0289296	45.098	1	11629; 11636; 11787; 12575; 12577; 12580; 13197; 13198; 14451; 17685; 17869; 18519; 18763; 18764; 18813; 18858; 20218; 20555; 22634; 57441; 59092; 140742; 237436	100033_AT; 100125_AT; 100951_AT; 101429_AT; 101508_AT; 102264_AT; 102292_AT; 102330_AT; 102395_AT; 104070_AT; 104712_AT; 160069_AT; 160352_AT; 160638_AT; 160903_AT; 161535_AT; 92502_AT; 94813_AT; 94881_AT; 95028_R_AT; 95471_AT; 95731_AT; 96801_AT
GO Biological Process	superoxide metabolism	9	2282	14	7661	0.0299737	64.2857	1	12460; 12946; 13057; 13058; 17970; 20655; 20657; 20823; 106957	100059_AT; 100300_AT; 100538_AT; 102326_AT; 103459_AT; 103909_AT; 161648_AT; 92579_AT; 94902_AT; 97013_F_AT
GO Biological Process	DNA replication and chromosome cycle	57	2282	152	7661	0.0350288	37.5	1	12545; 13645; 14156; 14211; 15289; 16000; 16881; 17215; 17216; 17217; 17218; 17220; 17685; 18027; 18028; 18029; 18032; 18538; 18968; 18971; 19075; 19347; 20133; 20135; 20195; 21752; 21969; 21973; 23834; 26428; 30939; 53605; 55935; 56086; 56150; 56406; 56452; 56878; 57441; 58887; 66166; 67177; 67182; 67955; 67967; 68240; 69724; 70099; 71175; 72962; 73699; 106344; 108907; 110749; 215387; 215512; 21…	100033_AT; 100062_AT; 100156_AT; 100612_AT; 100890_AT; 101027_S_AT; 101065_AT; 101422_AT; 101906_AT; 101930_AT; 102001_AT; 102383_AT; 102774_AT; 102895_AT; 103057_AT; 103207_AT; 103418_AT; 103428_AT; 103500_AT; 103797_AT; 103821_AT; 103912_AT; 104108_AT; 160069_AT; 160292_AT; 160324_AT; 160496_S_AT; 160995_AT; 161000_I_AT; 162428_I_AT; 92551_AT; 92893_AT; 93006_AT; 93041_AT; 93095_AT; 93112_AT; 9…
GO Biological Process	extracellular structure organization and biogenesis	12	2282	22	7661	0.0365263	54.5455	1	12064; 12558; 12818; 12827; 12834; 13710; 14595; 21808; 54723; 54725; 81877; 211323	101039_AT; 102727_AT; 102852_AT; 102916_S_AT; 103002_AT; 103832_AT; 161907_S_AT; 93300_AT; 93517_AT; 93604_F_AT; 93606_S_AT; 98313_AT; 98314_G_AT; 99059_AT; 99476_AT
GO Biological Process	extracellular matrix organization and biogenesis	12	2282	22	7661	0.0365263	54.5455	1	12064; 12558; 12818; 12827; 12834; 13710; 14595; 21808; 54723; 54725; 81877; 211323	101039_AT; 102727_AT; 102852_AT; 102916_S_AT; 103002_AT; 103832_AT; 161907_S_AT; 93300_AT; 93517_AT; 93604_F_AT; 93606_S_AT; 98313_AT; 98314_G_AT; 99059_AT; 99476_AT
GO Biological Process	cytokinesis	31	2282	75	7661	0.0369027	41.3333	1	12428; 12429; 12442; 12443; 12444; 12450; 12452; 12453; 12530; 12534; 12540; 12545; 12567; 16319; 16881; 17218; 18000; 18005; 18952; 19878; 23834; 52206; 52563; 54124; 66156; 66197; 68107; 107995; 108907; 216150; 233406	100128_AT; 100156_AT; 100885_AT; 101017_AT; 103797_AT; 103821_AT; 104090_AT; 160127_AT; 160159_AT; 161000_I_AT; 161227_R_AT; 92551_AT; 93758_AT; 93967_AT; 94048_AT; 94079_AT; 94105_AT; 94231_AT; 94232_AT; 94294_AT; 94819_F_AT; 94954_AT; 95032_AT; 96319_AT; 97390_AT; 97468_AT; 97504_AT; 97527_AT; 97543_AT; 98478_AT; 98504_AT; 99186_AT
GO Biological Process	humoral immune response	57	2282	153	7661	0.0396629	37.2549	1	11486; 11658; 12258; 12259; 12260; 12262; 12263; 12266; 12267; 12268; 12484; 12508; 12517; 12628; 12759; 12772; 12925; 12946; 12978; 12983; 13058; 13214; 14133; 14751; 15242; 15511; 16017; 16019; 16061; 16069; 16097; 16114; 16364; 16414; 17002; 17060; 17105; 17110; 17840; 18033; 18636; 18985; 19038; 19171; 19204; 20296; 20306; 20440; 24108; 26888; 50702; 50909; 54219; 66447; 94176; 170789; 193740	100089_AT; 100299_F_AT; 100300_AT; 100322_AT; 100583_AT; 100600_AT; 100611_AT; 100682_F_AT; 100772_G_AT; 100882_AT; 100946_AT; 101115_AT; 101331_F_AT; 101468_AT; 101486_AT; 101566_F_AT; 101633_AT; 101640_F_AT; 101656_F_AT; 101718_F_AT; 101743_F_AT; 101745_F_AT; 101747_F_AT; 101753_S_AT; 101853_F_AT; 101871_F_AT; 101878_AT; 101910_F_AT; 102065_AT; 102096_F_AT; 102343_AT; 102353_AT; 102372_AT; 1027…
GO Biological Process	microtubule-based movement	20	2282	44	7661	0.0402147	45.4545	1	13426; 13427; 14465; 16561; 16571; 22142; 22143; 22147; 22151; 22152; 22153; 22154; 22248; 53857; 54152; 56444; 60532; 67454; 67951; 83431	100342_I_AT; 100343_F_AT; 100603_AT; 101419_AT; 101480_AT; 103809_R_AT; 104644_AT; 104682_AT; 104698_AT; 160461_F_AT; 160462_F_AT; 93924_F_AT; 94346_AT; 94379_AT; 94788_F_AT; 94789_R_AT; 94835_F_AT; 95097_AT; 95555_AT; 95885_AT; 98759_F_AT; 98884_R_AT
GO Biological Process	cholesterol metabolism	20	2282	44	7661	0.0402147	45.4545	1	11303; 11816; 12613; 13121; 13360; 13595; 16835; 16890; 17855; 18194; 18979; 20787; 64291; 67815; 73166; 79196; 110196; 192156; 207933; 208715	103083_AT; 103311_AT; 160424_F_AT; 160770_AT; 160832_AT; 93264_AT; 93316_AT; 93868_AT; 94325_AT; 94354_AT; 94916_AT; 95356_AT; 95383_AT; 95633_R_AT; 96269_AT; 96627_AT; 96758_S_AT; 96895_AT; 97198_AT; 98989_AT; 99098_AT; 99939_AT
GO Biological Process	regulation of protein kinase activity	7	2282	10	7661	0.0456007	70	1	13197; 17873; 18767; 19107; 23882; 55948; 211323	101979_AT; 102292_AT; 102414_I_AT; 102415_R_AT; 161666_F_AT; 96704_AT; 98005_AT; 98313_AT; 98314_G_AT
GO Biological Process	actin filament-based process	27	2282	65	7661	0.0496718	41.5385	1	11787; 11848; 12540; 13007; 13800; 14248; 14825; 17918; 18607; 18645; 19062; 19240; 19241; 19261; 20315; 21894; 22376; 23790; 26401; 53318; 53885; 56431; 69581; 80837; 104215; 227753; 269587	100112_AT; 100472_AT; 101089_AT; 101113_AT; 102063_AT; 102836_AT; 103020_S_AT; 103070_AT; 104697_AT; 104725_AT; 160379_AT; 160511_AT; 160903_AT; 161948_F_AT; 162011_F_AT; 162089_R_AT; 162234_F_AT; 92608_AT; 92760_AT; 93567_AT; 93750_AT; 94105_AT; 94492_AT; 95348_AT; 95349_G_AT; 95489_AT; 95803_AT; 95804_G_AT; 96426_AT; 96747_AT; 98107_AT; 98129_AT; 98614_AT
GO Cellular Component	extracellular matrix	102	2285	245	7681	6.57e-05	41.6327	0.278	11489; 11492; 11735; 11787; 12111; 12654; 12818; 12819; 12822; 12825; 12826; 12827; 12830; 12831; 12832; 12833; 12834; 12835; 12836; 12837; 12839; 12840; 12842; 12843; 13003; 13179; 13353; 13602; 13717; 14114; 14115; 14118; 14219; 14264; 14734; 14735; 15439; 15530; 16400; 16403; 16404; 16414; 16651; 16772; 16773; 16775; 16776; 16777; 16780; 16782; 16948; 17022; 17150; 17181; 17304; 17313; 17387; …	100019_AT; 100120_AT; 100308_AT; 100313_AT; 100428_AT; 100928_AT; 101039_AT; 101080_AT; 101090_AT; 101093_AT; 101095_AT; 101110_AT; 101130_AT; 101399_AT; 101861_AT; 101881_G_AT; 101882_S_AT; 101918_AT; 101948_AT; 101993_AT; 102221_AT; 102353_AT; 102378_AT; 102886_AT; 102916_S_AT; 102990_AT; 103305_AT; 103499_AT; 103513_AT; 103554_AT; 103709_AT; 103721_AT; 103729_AT; 103817_AT; 103832_AT; 103869_A…
GO Cellular Component	extracellular space	549	2285	1640	7681	0.000148333	33.4756	0.627	11363; 11421; 11433; 11450; 11451; 11480; 11489; 11492; 11502; 11535; 11568; 11600; 11601; 11606; 11656; 11657; 11682; 11722; 11730; 11754; 11804; 11812; 11815; 11816; 11826; 11839; 11883; 11886; 12040; 12064; 12097; 12111; 12159; 12231; 12258; 12259; 12260; 12262; 12263; 12266; 12268; 12305; 12310; 12351; 12406; 12424; 12475; 12479; 12480; 12484; 12490; 12492; 12506; 12509; 12514; 12516; 12554; …	100069_AT; 100074_AT; 100089_AT; 100112_AT; 100120_AT; 100134_AT; 100136_AT; 100155_AT; 100308_AT; 100325_AT; 100336_S_AT; 100392_AT; 100397_AT; 100412_G_AT; 100428_AT; 100436_AT; 100437_G_AT; 100463_AT; 100483_AT; 100508_AT; 100566_AT; 100600_AT; 100611_AT; 100702_AT; 100717_AT; 100755_AT; 100882_AT; 100909_AT; 100927_AT; 100931_AT; 100973_I_AT; 100977_AT; 101014_AT; 101015_S_AT; 101019_AT; 1010…
GO Cellular Component	extracellular	620	2285	1887	7681	0.000468063	32.8564	1	11363; 11421; 11433; 11450; 11451; 11480; 11489; 11492; 11502; 11520; 11535; 11568; 11600; 11601; 11606; 11656; 11657; 11682; 11722; 11730; 11735; 11754; 11787; 11804; 11812; 11815; 11816; 11820; 11826; 11839; 11883; 11886; 11906; 12040; 12064; 12097; 12111; 12153; 12159; 12226; 12227; 12228; 12231; 12258; 12259; 12260; 12262; 12263; 12266; 12268; 12305; 12310; 12351; 12406; 12424; 12475; 12479; …	100019_AT; 100069_AT; 100074_AT; 100089_AT; 100112_AT; 100120_AT; 100134_AT; 100136_AT; 100155_AT; 100308_AT; 100313_AT; 100325_AT; 100333_AT; 100336_S_AT; 100392_AT; 100397_AT; 100412_G_AT; 100428_AT; 100436_AT; 100437_G_AT; 100463_AT; 100483_AT; 100507_AT; 100508_AT; 100566_AT; 100600_AT; 100611_AT; 100702_AT; 100717_AT; 100721_F_AT; 100755_AT; 100882_AT; 100909_AT; 100927_AT; 100928_AT; 100931…
GO Cellular Component	collagen	18	2285	30	7681	0.00187336	60	1	12818; 12819; 12822; 12825; 12826; 12827; 12830; 12831; 12832; 12833; 12834; 12835; 12836; 12837; 12839; 12840; 12842; 12843	100308_AT; 101039_AT; 101080_AT; 101093_AT; 101110_AT; 101130_AT; 101881_G_AT; 101882_S_AT; 102990_AT; 103709_AT; 104483_AT; 161156_R_AT; 161984_F_AT; 162459_F_AT; 162483_F_AT; 92567_AT; 93220_AT; 93383_AT; 93517_AT; 94305_AT; 95493_AT; 98027_AT; 98331_AT; 99476_AT; 99637_AT; 99638_AT
GO Cellular Component	microbody	30	2285	62	7681	0.00331451	48.3871	1	11430; 11666; 11761; 11778; 12359; 12908; 13850; 14081; 15488; 15925; 15926; 16922; 17117; 17855; 18632; 19298; 20280; 22436; 23986; 26874; 26897; 51798; 66116; 67228; 74147; 76507; 113868; 170789; 207933; 235674	101515_AT; 103386_AT; 103581_AT; 103646_AT; 103814_AT; 104011_AT; 160479_AT; 160482_AT; 160571_AT; 160923_AT; 161989_F_AT; 92835_AT; 92913_AT; 93051_AT; 93278_AT; 93754_AT; 94380_AT; 94388_AT; 94485_AT; 94507_AT; 95074_AT; 95588_AT; 95633_R_AT; 96269_AT; 96608_AT; 97316_AT; 97515_AT; 97950_AT; 98969_AT; 99185_AT; 99571_AT
GO Cellular Component	peroxisome	30	2285	62	7681	0.00331451	48.3871	1	11430; 11666; 11761; 11778; 12359; 12908; 13850; 14081; 15488; 15925; 15926; 16922; 17117; 17855; 18632; 19298; 20280; 22436; 23986; 26874; 26897; 51798; 66116; 67228; 74147; 76507; 113868; 170789; 207933; 235674	101515_AT; 103386_AT; 103581_AT; 103646_AT; 103814_AT; 104011_AT; 160479_AT; 160482_AT; 160571_AT; 160923_AT; 161989_F_AT; 92835_AT; 92913_AT; 93051_AT; 93278_AT; 93754_AT; 94380_AT; 94388_AT; 94485_AT; 94507_AT; 95074_AT; 95588_AT; 95633_R_AT; 96269_AT; 96608_AT; 97316_AT; 97515_AT; 97950_AT; 98969_AT; 99185_AT; 99571_AT
GO Cellular Component	basement membrane	22	2285	43	7681	0.00635034	51.1628	1	12822; 12826; 12827; 12830; 12836; 15530; 16651; 16772; 16773; 16775; 16776; 16777; 16780; 16782; 18073; 18074; 20392; 20692; 21859; 24051; 64075; 226519	100120_AT; 100428_AT; 101039_AT; 101093_AT; 101399_AT; 101861_AT; 101881_G_AT; 101882_S_AT; 101948_AT; 102378_AT; 103729_AT; 104587_AT; 160519_AT; 161706_F_AT; 92366_AT; 92759_AT; 93220_AT; 93383_AT; 93563_S_AT; 93898_AT; 96712_AT; 97160_AT; 99931_AT
GO Cellular Component	lysosome	43	2285	101	7681	0.00710515	42.5743	1	11433; 11451; 11555; 11883; 11886; 12491; 12492; 12512; 12514; 12721; 13030; 13032; 13038; 13039; 13040; 14420; 14590; 14667; 15211; 15932; 16784; 16792; 16889; 17748; 17939; 18010; 19025; 19141; 19156; 21871; 22785; 53330; 54409; 56464; 63886; 64138; 65972; 71665; 71943; 75612; 104009; 192232; 192236	100012_AT; 100136_AT; 100931_AT; 101019_AT; 101055_AT; 101389_AT; 101546_AT; 101590_AT; 101963_AT; 102123_AT; 102273_AT; 102317_AT; 103016_S_AT; 103637_AT; 104063_AT; 104500_AT; 160406_AT; 160493_AT; 160960_AT; 161367_F_AT; 161403_R_AT; 161819_F_AT; 92256_AT; 92386_AT; 92418_AT; 92633_AT; 93131_AT; 93193_AT; 93261_AT; 93332_AT; 93573_AT; 93575_AT; 93835_AT; 93901_AT; 94282_AT; 94840_AT; 95571_AT;…
GO Cellular Component	lytic vacuole	43	2285	101	7681	0.00710515	42.5743	1	11433; 11451; 11555; 11883; 11886; 12491; 12492; 12512; 12514; 12721; 13030; 13032; 13038; 13039; 13040; 14420; 14590; 14667; 15211; 15932; 16784; 16792; 16889; 17748; 17939; 18010; 19025; 19141; 19156; 21871; 22785; 53330; 54409; 56464; 63886; 64138; 65972; 71665; 71943; 75612; 104009; 192232; 192236	100012_AT; 100136_AT; 100931_AT; 101019_AT; 101055_AT; 101389_AT; 101546_AT; 101590_AT; 101963_AT; 102123_AT; 102273_AT; 102317_AT; 103016_S_AT; 103637_AT; 104063_AT; 104500_AT; 160406_AT; 160493_AT; 160960_AT; 161367_F_AT; 161403_R_AT; 161819_F_AT; 92256_AT; 92386_AT; 92418_AT; 92633_AT; 93131_AT; 93193_AT; 93261_AT; 93332_AT; 93573_AT; 93575_AT; 93835_AT; 93901_AT; 94282_AT; 94840_AT; 95571_AT;…
GO Cellular Component	vacuole	47	2285	114	7681	0.00956768	41.2281	1	11433; 11451; 11555; 11883; 11886; 11964; 12491; 12492; 12512; 12514; 12721; 13030; 13032; 13038; 13039; 13040; 14420; 14590; 14667; 15211; 15932; 16784; 16792; 16889; 17748; 17939; 18010; 19025; 19141; 19156; 21871; 22785; 53330; 54409; 56464; 63886; 64138; 65972; 66144; 71665; 71943; 74617; 75612; 104009; 114143; 192232; 192236	100012_AT; 100136_AT; 100931_AT; 101019_AT; 101055_AT; 101389_AT; 101546_AT; 101590_AT; 101963_AT; 102123_AT; 102273_AT; 102317_AT; 103016_S_AT; 103637_AT; 104063_AT; 104500_AT; 160406_AT; 160493_AT; 160960_AT; 161367_F_AT; 161403_R_AT; 161819_F_AT; 92256_AT; 92386_AT; 92418_AT; 92633_AT; 93131_AT; 93193_AT; 93261_AT; 93332_AT; 93573_AT; 93575_AT; 93835_AT; 93901_AT; 94282_AT; 94840_AT; 95571_AT;…
GO Cellular Component	membrane	934	2285	3011	7681	0.0288416	31.0196	1	11302; 11303; 11416; 11421; 11433; 11477; 11480; 11489; 11492; 11499; 11502; 11512; 11513; 11518; 11520; 11539; 11555; 11556; 11636; 11658; 11666; 11671; 11682; 11685; 11717; 11732; 11733; 11739; 11744; 11754; 11764; 11765; 11778; 11787; 11804; 11816; 11820; 11826; 11832; 11839; 11848; 11883; 11927; 11928; 11936; 11938; 11941; 11964; 11966; 11975; 11977; 11988; 11993; 12015; 12018; 12028; 12033; …	100012_AT; 100024_AT; 100059_AT; 100064_F_AT; 100065_R_AT; 100069_AT; 100074_AT; 100084_AT; 100091_AT; 100120_AT; 100122_AT; 100134_AT; 100136_AT; 100155_AT; 100289_AT; 100300_AT; 100313_AT; 100325_AT; 100328_S_AT; 100345_F_AT; 100397_AT; 100427_AT; 100428_AT; 100435_AT; 100440_F_AT; 100463_AT; 100472_AT; 100477_AT; 100483_AT; 100491_AT; 100498_G_AT; 100499_AT; 100508_AT; 100513_AT; 100514_AT; 10…
GO Cellular Component	spindle	24	2285	54	7681	0.029852	44.4444	1	11629; 11799; 12235; 16551; 16571; 18005; 18102; 18536; 18817; 19124; 20873; 21335; 22137; 27057; 52440; 56150; 67203; 67454; 69654; 83431; 100986; 107995; 108907; 233406	100885_AT; 101521_AT; 102330_AT; 103201_AT; 104097_AT; 104644_AT; 161000_I_AT; 161161_R_AT; 93099_F_AT; 93464_AT; 94299_AT; 94910_AT; 95032_AT; 95885_AT; 96140_AT; 96319_AT; 96875_R_AT; 97238_AT; 97843_AT; 98018_AT; 98884_R_AT; 98996_AT; 99541_AT; 99632_AT
GO Cellular Component	cyclin-dependent protein kinase holoenzyme complex	8	2285	12	7681	0.0367193	66.6667	1	12443; 12450; 12452; 12453; 12567; 12575; 18538; 68107	101017_AT; 101065_AT; 160127_AT; 161227_R_AT; 94231_AT; 94232_AT; 94819_F_AT; 94881_AT; 98478_AT
GO Molecular Function	extracellular matrix structural constituent	44	2271	75	7711	4.02e-07	58.6667	0.0017	12111; 12654; 12818; 12819; 12822; 12825; 12826; 12827; 12830; 12831; 12832; 12833; 12834; 12835; 12836; 12837; 12839; 12840; 12842; 12843; 13717; 14114; 14115; 14118; 16772; 16773; 16775; 16776; 16777; 16780; 16782; 17022; 17150; 17304; 17313; 18073; 21683; 21789; 50530; 57435; 76905; 94242; 114249; 226519	100120_AT; 100308_AT; 100428_AT; 100928_AT; 101039_AT; 101080_AT; 101090_AT; 101093_AT; 101095_AT; 101110_AT; 101130_AT; 101881_G_AT; 101882_S_AT; 101948_AT; 102763_AT; 102990_AT; 103709_AT; 103721_AT; 103729_AT; 104483_AT; 104587_AT; 160613_AT; 161156_R_AT; 161706_F_AT; 161984_F_AT; 162459_F_AT; 162483_F_AT; 92207_AT; 92366_AT; 92567_AT; 92759_AT; 92836_AT; 92880_AT; 93220_AT; 93353_AT; 93383_AT…
GO Molecular Function	cell adhesion molecule activity	104	2271	239	7711	3.59e-06	43.5146	0.0152	11489; 11568; 11658; 11754; 11820; 12305; 12385; 12490; 12491; 12505; 12552; 12554; 12558; 12560; 12562; 12805; 12819; 12822; 12833; 12834; 12835; 12836; 12837; 12936; 12943; 13506; 13511; 13733; 13805; 14067; 14219; 14252; 14663; 15894; 15896; 16005; 16007; 16400; 16403; 16404; 16413; 16414; 16423; 16456; 16480; 16772; 16773; 16775; 16776; 16777; 16780; 16782; 17064; 17304; 17311; 18073; 18074; …	100120_AT; 100134_AT; 100155_AT; 100308_AT; 100313_AT; 100412_G_AT; 100428_AT; 100977_AT; 100990_G_AT; 101110_AT; 101769_AT; 101771_R_AT; 101881_G_AT; 101882_S_AT; 101934_AT; 101948_AT; 101993_AT; 102280_AT; 102327_AT; 102353_AT; 102710_AT; 102748_AT; 102804_AT; 102805_AT; 102806_G_AT; 102852_AT; 102916_S_AT; 103005_S_AT; 103305_AT; 103499_AT; 103506_F_AT; 103507_AT; 103568_AT; 103611_AT; 103721_…
GO Molecular Function	di-\, tri-valent inorganic cation transporter activity	17	2271	24	7711	0.000173145	70.8333	0.732	11927; 11938; 11941; 11977; 12460; 12870; 14297; 16439; 17002; 18173; 18174; 20529; 20541; 21452; 22042; 22785; 69048	101115_AT; 101407_AT; 101441_I_AT; 101877_AT; 101984_AT; 102854_S_AT; 103909_AT; 103957_AT; 103958_G_AT; 104451_AT; 92851_AT; 93736_AT; 94470_I_AT; 95324_AT; 95571_AT; 96562_AT; 99524_AT; 99570_S_AT
GO Molecular Function	transition metal ion transporter activity	13	2271	17	7711	0.000534064	76.4706	1	11927; 11977; 12460; 12870; 14297; 17002; 18173; 18174; 20529; 21452; 22042; 22785; 69048	101115_AT; 101407_AT; 101877_AT; 101984_AT; 102854_S_AT; 103909_AT; 103957_AT; 103958_G_AT; 104451_AT; 92851_AT; 93736_AT; 94470_I_AT; 95571_AT; 96562_AT
GO Molecular Function	extracellular matrix structural constituent conferring tensile strength	18	2271	29	7711	0.000987348	62.069	1	12818; 12819; 12822; 12825; 12826; 12827; 12830; 12831; 12832; 12833; 12834; 12835; 12836; 12837; 12839; 12840; 12842; 12843	100308_AT; 101039_AT; 101080_AT; 101093_AT; 101110_AT; 101130_AT; 101881_G_AT; 101882_S_AT; 102990_AT; 103709_AT; 104483_AT; 161156_R_AT; 161984_F_AT; 162459_F_AT; 162483_F_AT; 92567_AT; 93220_AT; 93383_AT; 93517_AT; 94305_AT; 95493_AT; 98027_AT; 98331_AT; 99476_AT; 99637_AT; 99638_AT
GO Molecular Function	enzyme inhibitor activity	71	2271	176	7711	0.00192644	40.3409	1	11606; 11730; 11737; 11745; 11747; 11749; 11752; 11798; 11799; 11804; 11820; 12258; 12266; 12306; 12380; 12406; 12575; 12577; 12580; 12835; 12836; 12991; 13010; 13688; 14038; 14313; 14677; 15473; 16625; 16679; 16952; 18173; 18767; 18787; 19107; 19128; 19242; 20317; 20568; 20700; 20701; 20703; 20704; 20716; 20719; 20720; 20723; 20724; 20732; 21788; 21789; 21825; 21859; 22160; 22373; 22629; 24056; …	100034_AT; 100569_AT; 100621_AT; 101002_AT; 101027_S_AT; 101110_AT; 101393_AT; 101521_AT; 101565_F_AT; 101574_F_AT; 101575_I_AT; 101576_F_AT; 101887_AT; 102414_I_AT; 102415_R_AT; 102706_I_AT; 102707_F_AT; 102931_AT; 103051_AT; 103536_AT; 103804_AT; 104374_AT; 104390_AT; 104412_AT; 104728_AT; 160469_AT; 160519_AT; 160638_AT; 160872_F_AT; 161522_I_AT; 161650_AT; 161703_F_AT; 92287_AT; 92858_AT; 930…
GO Molecular Function	oxidoreductase activity\, acting on the CH-CH group of donors	19	2271	33	7711	0.00218486	57.5758	1	11363; 11364; 11409; 11430; 12892; 13360; 14104; 15446; 15488; 18081; 56357; 56749; 66945; 67460; 73166; 76267; 216820; 235293; 270076	101515_AT; 102768_I_AT; 102769_F_AT; 103442_AT; 103683_AT; 104153_AT; 160194_AT; 160391_AT; 160711_AT; 161469_R_AT; 92581_AT; 93318_AT; 93351_AT; 94080_AT; 95383_AT; 95425_AT; 97515_AT; 98505_I_AT; 98575_AT; 98989_AT
GO Molecular Function	protein binding	510	2271	1577	7711	0.0032034	32.3399	1	11450; 11502; 11518; 11546; 11568; 11622; 11651; 11682; 11737; 11744; 11764; 11787; 11789; 11797; 11798; 11816; 11820; 11909; 11910; 11941; 12015; 12028; 12029; 12049; 12053; 12064; 12159; 12315; 12319; 12332; 12355; 12389; 12393; 12406; 12416; 12443; 12479; 12480; 12488; 12505; 12506; 12527; 12534; 12540; 12567; 12575; 12606; 12608; 12609; 12683; 12721; 12737; 12767; 12772; 12774; 12778; 12795; …	100024_AT; 100050_AT; 100074_AT; 100084_AT; 100113_S_AT; 100120_AT; 100128_AT; 100133_AT; 100134_AT; 100283_AT; 100333_AT; 100344_AT; 100412_G_AT; 100428_AT; 100467_AT; 100468_G_AT; 100472_AT; 100479_AT; 100483_AT; 100507_AT; 100548_AT; 100566_AT; 100903_AT; 100924_AT; 100928_AT; 100929_AT; 100935_AT; 100946_AT; 100947_AT; 100951_AT; 100970_AT; 100973_I_AT; 100990_G_AT; 101014_AT; 101015_S_AT; 10…
GO Molecular Function	insulin-like growth factor binding	11	2271	16	7711	0.00610028	68.75	1	14219; 16001; 16005; 16007; 16008; 16009; 16010; 16011; 16012; 18133; 56213	100507_AT; 100566_AT; 101571_G_AT; 102224_AT; 103904_AT; 92777_AT; 93294_AT; 95082_AT; 96920_AT; 97987_AT; 98627_AT
GO Molecular Function	vascular endothelial growth factor receptor activity	8	2271	10	7711	0.0094219	80	1	14254; 14255; 16542; 16590; 18186; 18595; 18596; 242050	104265_AT; 104435_AT; 160867_AT; 95016_AT; 95079_AT; 95295_S_AT; 98452_AT; 99956_AT
GO Molecular Function	metallocarboxypeptidase activity	11	2271	17	7711	0.0109411	64.7059	1	11568; 12406; 12873; 12874; 12876; 12946; 13860; 18624; 22719; 54381; 56264	100412_G_AT; 101042_F_AT; 102304_F_AT; 102351_AT; 103222_AT; 103492_AT; 160655_AT; 161648_AT; 162348_R_AT; 93039_AT; 94817_AT; 99642_I_AT; 99643_F_AT
GO Molecular Function	exopeptidase activity	27	2271	59	7711	0.0117069	45.7627	1	11421; 11568; 12406; 12873; 12874; 12876; 12946; 13032; 13479; 13809; 13849; 13860; 14089; 14590; 16790; 17294; 18624; 18813; 19025; 22019; 22719; 23945; 54381; 56264; 67469; 71854; 74617	100125_AT; 100412_G_AT; 101019_AT; 101042_F_AT; 101055_AT; 101587_AT; 102052_AT; 102304_F_AT; 102351_AT; 102373_AT; 103222_AT; 103492_AT; 103644_AT; 160655_AT; 160927_AT; 161224_F_AT; 161474_R_AT; 161648_AT; 162348_R_AT; 92441_AT; 92607_AT; 93039_AT; 93575_AT; 94817_AT; 96730_AT; 97511_AT; 98042_AT; 99642_I_AT; 99643_F_AT; 99993_AT
GO Molecular Function	glycosaminoglycan binding	32	2271	73	7711	0.0117474	43.8356	1	11816; 11820; 12505; 12831; 13003; 14182; 14219; 14314; 15289; 16007; 16782; 16956; 17242; 17304; 18654; 19242; 19934; 20306; 20307; 20657; 20720; 21825; 21826; 21827; 22339; 22370; 76507; 81877; 104771; 108075; 114332; 192187	100019_AT; 100428_AT; 101080_AT; 102916_S_AT; 103005_S_AT; 103520_AT; 103869_AT; 160083_AT; 160302_AT; 160469_AT; 160561_AT; 160583_AT; 160923_AT; 161907_S_AT; 92459_AT; 92777_AT; 92857_AT; 92880_AT; 92909_AT; 93063_AT; 93095_AT; 93294_AT; 94761_AT; 94833_AT; 94902_AT; 94930_AT; 95356_AT; 95611_AT; 96886_AT; 97347_AT; 97474_R_AT; 97487_AT; 97509_F_AT; 98549_AT
GO Molecular Function	enzyme regulator activity	148	2271	427	7711	0.0123164	34.6604	1	11606; 11658; 11730; 11737; 11745; 11747; 11749; 11752; 11798; 11799; 11804; 11820; 12175; 12258; 12266; 12306; 12362; 12371; 12380; 12406; 12426; 12428; 12429; 12442; 12443; 12444; 12450; 12452; 12453; 12575; 12577; 12580; 12835; 12836; 12991; 13001; 13010; 13196; 13605; 13688; 14038; 14270; 14313; 14567; 14667; 14677; 14688; 14696; 14697; 14700; 14701; 14825; 15289; 15473; 15982; 15983; 16579; …	100034_AT; 100113_S_AT; 100122_AT; 100368_AT; 100513_AT; 100569_AT; 100621_AT; 100929_AT; 101002_AT; 101027_S_AT; 101055_AT; 101102_AT; 101110_AT; 101344_AT; 101381_AT; 101393_AT; 101510_AT; 101521_AT; 101565_F_AT; 101574_F_AT; 101575_I_AT; 101576_F_AT; 101875_AT; 101887_AT; 102064_AT; 102195_AT; 102259_AT; 102414_I_AT; 102415_R_AT; 102706_I_AT; 102707_F_AT; 102767_AT; 102931_AT; 103051_AT; 10329…
GO Molecular Function	protease inhibitor activity	40	2271	98	7711	0.0174961	40.8163	1	11606; 11798; 11799; 11804; 11820; 12258; 12266; 12380; 12406; 12835; 12836; 13010; 14038; 14313; 16625; 16679; 18787; 19128; 20317; 20568; 20700; 20701; 20703; 20704; 20716; 20719; 20720; 20723; 20724; 20732; 21788; 21789; 21825; 21859; 22373; 30939; 53614; 56363; 66356; 67701	100034_AT; 101027_S_AT; 101110_AT; 101521_AT; 101565_F_AT; 101574_F_AT; 101575_I_AT; 101576_F_AT; 101887_AT; 102706_I_AT; 102707_F_AT; 102931_AT; 103051_AT; 103536_AT; 103804_AT; 104374_AT; 104728_AT; 160469_AT; 160519_AT; 160872_F_AT; 161522_I_AT; 161650_AT; 92858_AT; 93063_AT; 93109_F_AT; 93383_AT; 93400_AT; 93497_AT; 93498_S_AT; 93556_AT; 93574_AT; 94147_AT; 94383_AT; 94817_AT; 95062_AT; 96060…
GO Molecular Function	endopeptidase inhibitor activity	40	2271	98	7711	0.0174961	40.8163	1	11606; 11798; 11799; 11804; 11820; 12258; 12266; 12380; 12406; 12835; 12836; 13010; 14038; 14313; 16625; 16679; 18787; 19128; 20317; 20568; 20700; 20701; 20703; 20704; 20716; 20719; 20720; 20723; 20724; 20732; 21788; 21789; 21825; 21859; 22373; 30939; 53614; 56363; 66356; 67701	100034_AT; 101027_S_AT; 101110_AT; 101521_AT; 101565_F_AT; 101574_F_AT; 101575_I_AT; 101576_F_AT; 101887_AT; 102706_I_AT; 102707_F_AT; 102931_AT; 103051_AT; 103536_AT; 103804_AT; 104374_AT; 104728_AT; 160469_AT; 160519_AT; 160872_F_AT; 161522_I_AT; 161650_AT; 92858_AT; 93063_AT; 93109_F_AT; 93383_AT; 93400_AT; 93497_AT; 93498_S_AT; 93556_AT; 93574_AT; 94147_AT; 94383_AT; 94817_AT; 95062_AT; 96060…
GO Molecular Function	heparin binding	26	2271	58	7711	0.0181659	44.8276	1	11816; 11820; 12831; 14182; 14219; 14314; 15289; 16007; 16782; 16956; 17242; 18654; 19242; 19934; 20306; 20307; 20657; 20720; 21825; 21826; 21827; 22339; 22370; 76507; 81877; 104771	100428_AT; 101080_AT; 102916_S_AT; 103520_AT; 103869_AT; 160083_AT; 160302_AT; 160469_AT; 160561_AT; 160923_AT; 161907_S_AT; 92459_AT; 92777_AT; 92857_AT; 92909_AT; 93063_AT; 93095_AT; 93294_AT; 94761_AT; 94833_AT; 94902_AT; 94930_AT; 95356_AT; 95611_AT; 97474_R_AT; 97487_AT; 97509_F_AT; 98549_AT
GO Molecular Function	vitamin binding	11	2271	18	7711	0.0182063	61.1111	1	14275; 14276; 14711; 17220; 18563; 19659; 19662; 20509; 22337; 67815; 72039	104172_AT; 104716_AT; 162288_F_AT; 162302_F_AT; 93308_S_AT; 93356_AT; 93785_AT; 94419_AT; 94940_AT; 96047_AT; 96758_S_AT; 96828_AT; 99964_AT; 99965_AT
GO Molecular Function	lipid binding	45	2271	113	7711	0.0184135	39.823	1	11657; 11744; 11745; 11747; 11749; 11752; 11815; 11816; 12306; 12479; 12480; 12903; 12904; 14077; 14739; 16800; 16803; 16952; 17304; 18645; 18708; 18750; 18754; 18760; 18762; 18830; 19156; 19159; 19285; 19659; 19731; 20280; 20324; 22324; 23986; 27226; 54381; 64291; 67815; 69071; 70025; 70316; 75292; 100163; 212862	100127_AT; 100539_AT; 100569_AT; 100927_AT; 101393_AT; 101897_G_AT; 101923_AT; 102299_AT; 102815_AT; 103223_AT; 103422_AT; 103434_AT; 104100_AT; 104138_AT; 104716_AT; 160373_I_AT; 160632_AT; 161703_F_AT; 92671_F_AT; 92880_AT; 93037_I_AT; 93038_F_AT; 93039_AT; 93083_AT; 93278_AT; 93316_AT; 93567_AT; 93592_AT; 93632_G_AT; 93994_AT; 94087_AT; 94161_AT; 94214_AT; 94304_AT; 94485_AT; 94777_AT; 95137_A…
GO Molecular Function	phospholipid binding	19	2271	39	7711	0.019744	48.7179	1	11744; 11745; 11747; 11749; 11752; 12306; 16952; 17304; 18645; 18708; 19159; 19285; 20324; 27226; 54381; 64291; 67815; 69071; 100163	100569_AT; 101393_AT; 101923_AT; 102815_AT; 103434_AT; 104100_AT; 104138_AT; 160373_I_AT; 161703_F_AT; 92880_AT; 93037_I_AT; 93038_F_AT; 93039_AT; 93083_AT; 93316_AT; 93567_AT; 94304_AT; 95137_AT; 96592_AT; 96758_S_AT; 97529_AT; 99901_AT
GO Molecular Function	transmembrane receptor protein tyrosine kinase activity	26	2271	59	7711	0.0229152	44.0678	1	11682; 12305; 12978; 13638; 13649; 13842; 13867; 14182; 14183; 14254; 14255; 16001; 16542; 16590; 17289; 18186; 18214; 18595; 18596; 19882; 21687; 21846; 22174; 26564; 71461; 242050	100155_AT; 100289_AT; 101840_AT; 102224_AT; 102682_AT; 102720_AT; 104265_AT; 104354_AT; 104435_AT; 160867_AT; 161184_F_AT; 92325_AT; 92698_AT; 92969_AT; 93090_AT; 93724_AT; 95016_AT; 95079_AT; 95295_S_AT; 96506_AT; 96766_S_AT; 96771_AT; 97509_F_AT; 97719_AT; 98452_AT; 99936_AT; 99956_AT
GO Molecular Function	superoxide dismutase activity	6	2271	7	7711	0.0264665	85.7143	1	12460; 12946; 20655; 20657; 20823; 106957	100538_AT; 103459_AT; 103909_AT; 161648_AT; 92579_AT; 94902_AT
GO Molecular Function	oxidoreductase activity\, acting on superoxide radicals as acceptor	6	2271	7	7711	0.0264665	85.7143	1	12460; 12946; 20655; 20657; 20823; 106957	100538_AT; 103459_AT; 103909_AT; 161648_AT; 92579_AT; 94902_AT
GO Molecular Function	copper ion binding	16	2271	32	7711	0.0274839	50	1	11754; 11927; 11977; 12460; 12774; 12870; 14067; 15203; 16948; 16949; 17748; 17750; 19122; 20850; 22259; 76507	100423_F_AT; 100606_AT; 101561_AT; 101984_AT; 102327_AT; 102748_AT; 102854_S_AT; 103850_AT; 103909_AT; 104194_AT; 104381_AT; 160095_AT; 160923_AT; 161968_F_AT; 92851_AT; 93573_AT
GO Molecular Function	structural constituent of bone	5	2271	5	7711	0.0286655	100	1	12097; 12842; 12843; 17313; 18220	100336_S_AT; 101130_AT; 102801_AT; 103709_AT; 161156_R_AT; 93866_S_AT; 94305_AT; 94839_AT
GO Molecular Function	iron ion transporter activity	5	2271	5	7711	0.0286655	100	1	14297; 17002; 18173; 18174; 22042	101115_AT; 101407_AT; 103957_AT; 103958_G_AT; 104451_AT; 96562_AT
GO Molecular Function	apoptosis regulator activity	41	2271	104	7711	0.0292551	39.4231	1	11797; 11798; 11799; 12015; 12018; 12028; 12045; 12049; 12122; 12175; 12176; 12177; 12362; 12368; 12369; 12371; 12608; 12683; 13135; 13345; 14102; 14311; 14456; 15183; 15511; 15937; 16000; 17869; 18611; 18952; 20750; 29810; 52440; 54369; 54673; 66940; 68585; 69660; 107503; 213539; 224727	100368_AT; 100548_AT; 100946_AT; 101521_AT; 102016_AT; 102064_AT; 102734_AT; 102914_S_AT; 102921_S_AT; 103006_AT; 103569_AT; 103655_AT; 104710_AT; 104712_AT; 160484_AT; 160939_AT; 161129_R_AT; 161500_I_AT; 161655_AT; 161980_F_AT; 92824_AT; 92925_AT; 93064_AT; 93400_AT; 93536_AT; 93836_AT; 93912_AT; 94079_AT; 94384_AT; 94458_AT; 95102_AT; 95520_AT; 95545_AT; 95546_G_AT; 96008_AT; 96044_AT; 96255_A…
GO Molecular Function	carboxypeptidase activity	14	2271	27	7711	0.0307217	51.8519	1	11421; 11568; 12406; 12873; 12874; 12876; 12946; 13860; 18624; 19025; 22719; 54381; 56264; 74617	100412_G_AT; 101042_F_AT; 101055_AT; 102304_F_AT; 102351_AT; 103222_AT; 103492_AT; 160655_AT; 160927_AT; 161224_F_AT; 161648_AT; 162348_R_AT; 93039_AT; 94817_AT; 98042_AT; 99642_I_AT; 99643_F_AT
GO Molecular Function	growth factor binding	19	2271	41	7711	0.0342298	46.3415	1	12983; 14219; 16001; 16005; 16007; 16008; 16009; 16010; 16011; 16012; 16155; 16177; 16178; 16190; 16194; 16195; 17082; 18133; 56213	100507_AT; 100566_AT; 101571_G_AT; 102021_AT; 102224_AT; 102658_AT; 103904_AT; 104268_AT; 161689_F_AT; 92777_AT; 93294_AT; 93914_AT; 94345_AT; 94748_G_AT; 95082_AT; 96920_AT; 97987_AT; 98500_AT; 98627_AT; 99491_AT
GO Molecular Function	MHC class II receptor activity	8	2271	12	7711	0.0348094	66.6667	1	14960; 14961; 14963; 14968; 14969; 14999; 16149; 16912	100998_AT; 101054_AT; 101681_F_AT; 102848_F_AT; 102904_AT; 92866_AT; 93085_AT; 98034_AT
GO Molecular Function	serine-type endopeptidase inhibitor activity	28	2271	67	7711	0.0366987	41.791	1	11606; 11804; 11820; 12258; 12406; 12835; 12836; 14313; 16625; 16679; 18787; 20317; 20568; 20700; 20701; 20703; 20704; 20716; 20719; 20720; 20723; 20724; 20732; 21788; 21789; 53614; 56363; 67701	100034_AT; 101110_AT; 101565_F_AT; 101574_F_AT; 101575_I_AT; 101576_F_AT; 101887_AT; 102706_I_AT; 102707_F_AT; 103536_AT; 103804_AT; 104374_AT; 161650_AT; 92858_AT; 93063_AT; 93109_F_AT; 93383_AT; 93498_S_AT; 93556_AT; 93574_AT; 94147_AT; 94383_AT; 94817_AT; 96060_AT; 96643_AT; 97206_AT; 97487_AT; 98405_AT; 98514_AT; 98817_AT; 99081_AT
GO Molecular Function	metalloexopeptidase activity	16	2271	33	7711	0.0370074	48.4848	1	11568; 12406; 12873; 12874; 12876; 12946; 13479; 13809; 13860; 16790; 18624; 18813; 22719; 54381; 56264; 71854	100125_AT; 100412_G_AT; 101042_F_AT; 102304_F_AT; 102351_AT; 102373_AT; 103222_AT; 103492_AT; 103644_AT; 160655_AT; 161474_R_AT; 161648_AT; 162348_R_AT; 93039_AT; 94817_AT; 99642_I_AT; 99643_F_AT; 99993_AT
GO Molecular Function	catalytic activity	921	2271	3006	7711	0.0383622	30.6387	1	11302; 11303; 11363; 11364; 11409; 11421; 11430; 11431; 11433; 11451; 11477; 11480; 11486; 11489; 11492; 11502; 11512; 11513; 11522; 11546; 11568; 11615; 11636; 11639; 11651; 11652; 11656; 11666; 11668; 11669; 11671; 11676; 11682; 11685; 11703; 11717; 11722; 11730; 11735; 11745; 11754; 11761; 11765; 11789; 11842; 11846; 11847; 11848; 11852; 11853; 11861; 11883; 11886; 11898; 11920; 11928; 11936; …	100026_AT; 100059_AT; 100062_AT; 100068_AT; 100069_AT; 100089_AT; 100122_AT; 100125_AT; 100128_AT; 100133_AT; 100136_AT; 100155_AT; 100156_AT; 100289_AT; 100300_AT; 100323_AT; 100368_AT; 100397_AT; 100404_AT; 100412_G_AT; 100427_AT; 100463_AT; 100479_AT; 100483_AT; 100508_AT; 100514_AT; 100516_AT; 100529_AT; 100538_AT; 100539_AT; 100578_AT; 100611_AT; 100612_AT; 100755_AT; 100885_AT; 100890_AT; 1…
GO Molecular Function	oxidoreductase activity	151	2271	451	7711	0.0384689	33.4812	1	11363; 11364; 11409; 11430; 11522; 11668; 11669; 11671; 11685; 11754; 11761; 11765; 11789; 12040; 12359; 12460; 12583; 12865; 12867; 12869; 12870; 12892; 12946; 12972; 13017; 13030; 13056; 13057; 13058; 13078; 13081; 13085; 13101; 13102; 13105; 13106; 13107; 13121; 13244; 13360; 14104; 14261; 14262; 14555; 14571; 14661; 14775; 14776; 14778; 14789; 14827; 14874; 15107; 15446; 15483; 15488; 15926; …	100059_AT; 100068_AT; 100069_AT; 100300_AT; 100538_AT; 100578_AT; 100612_AT; 101060_AT; 101287_S_AT; 101447_AT; 101515_AT; 101676_AT; 101991_AT; 102000_F_AT; 102001_AT; 102302_AT; 102322_AT; 102326_AT; 102327_AT; 102360_AT; 102749_AT; 102768_I_AT; 102769_F_AT; 102812_I_AT; 102813_F_AT; 103017_AT; 103389_AT; 103423_AT; 103442_AT; 103459_AT; 103607_AT; 103619_AT; 103670_AT; 103683_AT; 103850_AT; 10…
GO Molecular Function	oxidoreductase activity\, acting on the CH-CH group of donors\, other acceptors	7	2271	10	7711	0.0432414	70	1	11363; 11364; 11409; 18081; 56357; 56749; 270076	103683_AT; 104153_AT; 160194_AT; 161469_R_AT; 92581_AT; 93318_AT; 95425_AT
GO Molecular Function	anticoagulant activity	7	2271	10	7711	0.0432414	70	1	11745; 11747; 11749; 11752; 12306; 19124; 21824	100569_AT; 101393_AT; 104601_AT; 162023_F_AT; 93083_AT; 94304_AT; 97529_AT; 98018_AT
GO Molecular Function	carboxypeptidase A activity	9	2271	15	7711	0.0448381	60	1	11568; 12406; 12873; 12874; 12876; 12946; 13860; 22719; 56264	100412_G_AT; 102304_F_AT; 102351_AT; 103222_AT; 103492_AT; 160655_AT; 161648_AT; 162348_R_AT; 94817_AT; 99642_I_AT; 99643_F_AT
GO Molecular Function	transferase activity\, transferring alkyl or aryl (other than methyl) groups	20	2271	45	7711	0.045598	44.4444	1	14272; 14860; 14862; 14863; 14864; 14870; 14871; 14874; 17001; 20603; 20810; 22393; 56187; 59027; 66447; 69156; 94181; 110196; 232087; 330814	103824_AT; 104147_AT; 160350_AT; 160362_AT; 160424_F_AT; 160590_R_AT; 161633_R_AT; 92401_AT; 92540_F_AT; 93009_AT; 93851_AT; 94461_AT; 95019_AT; 96085_AT; 96258_AT; 97358_AT; 97681_F_AT; 98121_AT; 98136_AT; 99098_AT; 99583_AT
KEGG pathway	Valine, leucine and isoleucinedegradation - Homo sapiens	21	425	29	1298	5.64e-05	72.4138	0.238	11364; 11409; 11668; 11669; 11671; 11761; 12035; 12040; 15107; 15356; 17850; 52538; 56357; 58875; 66904; 72039; 74147; 93747; 113868; 231086; 235674	100026_AT; 100068_AT; 102302_AT; 104011_AT; 104153_AT; 160128_AT; 160482_AT; 161469_R_AT; 161997_F_AT; 92581_AT; 94324_F_AT; 94940_AT; 95064_AT; 95426_AT; 95485_AT; 96057_AT; 96058_S_AT; 96913_AT; 97279_AT; 97316_AT; 99559_AT; 99571_AT; 99613_AT
KEGG pathway	Valine, leucine and isoleucinedegradation - Mus musculus	17	425	22	1298	0.000122708	77.2727	0.519	11364; 11409; 11668; 11669; 11671; 11761; 12035; 15107; 15356; 17850; 56357; 66904; 72039; 74147; 113868; 208715; 235674	100026_AT; 100068_AT; 104011_AT; 104153_AT; 160128_AT; 160482_AT; 161469_R_AT; 161997_F_AT; 92581_AT; 94324_F_AT; 94325_AT; 94940_AT; 95485_AT; 96057_AT; 96058_S_AT; 97316_AT; 99559_AT; 99571_AT; 99613_AT
KEGG pathway	Valine, leucine and isoleucinedegradation - Rattus norvegicus	15	425	19	1298	0.000271073	78.9474	1	11364; 11409; 11668; 11669; 11671; 11761; 12035; 15107; 15356; 26358; 56357; 66904; 93747; 113868; 208715	100026_AT; 100068_AT; 104011_AT; 104153_AT; 160128_AT; 160482_AT; 161469_R_AT; 161997_F_AT; 92581_AT; 94324_F_AT; 94325_AT; 94778_AT; 95426_AT; 95485_AT; 96057_AT; 96058_S_AT; 99559_AT
KEGG pathway	Cell cycle - Homo sapiens	33	425	60	1298	0.000567647	55	1	11920; 12428; 12442; 12444; 12530; 12567; 12575; 12577; 12580; 13197; 15183; 17128; 17215; 17216; 17217; 17218; 17220; 17873; 18538; 19090; 19645; 21781; 21808; 21809; 22059; 22628; 23834; 23882; 26428; 30939; 56150; 56452; 107995	100062_AT; 100156_AT; 101017_AT; 101027_S_AT; 101065_AT; 101180_AT; 101618_R_AT; 101958_F_AT; 101959_R_AT; 101979_AT; 102259_AT; 102292_AT; 102751_AT; 103500_AT; 103655_AT; 103821_AT; 104154_AT; 104275_G_AT; 160440_AT; 160496_S_AT; 160638_AT; 161666_F_AT; 161858_F_AT; 93041_AT; 93112_AT; 93300_AT; 93356_AT; 93476_AT; 94294_AT; 94881_AT; 95471_AT; 95712_AT; 95716_AT; 96319_AT; 97390_AT; 97504_AT; …
KEGG pathway	Fatty acid metabolism - Homo sapiens	23	425	41	1298	0.00385222	56.0976	1	11363; 11364; 11409; 11430; 11522; 11668; 11669; 11671; 12894; 12896; 13078; 13106; 14081; 15107; 23986; 50790; 52538; 74147; 93747; 113868; 231086; 235674; 270076	100068_AT; 101515_AT; 102381_AT; 104017_AT; 160194_AT; 160482_AT; 161469_R_AT; 161997_F_AT; 92581_AT; 93320_AT; 93996_AT; 94485_AT; 94507_AT; 94906_AT; 95064_AT; 95425_AT; 95426_AT; 95485_AT; 95646_AT; 96057_AT; 96058_S_AT; 96913_AT; 97316_AT; 99559_AT; 99571_AT; 99979_AT
KEGG pathway	Biodegradation of Xenobiotics - Homo sapiens	23	425	42	1298	0.0056722	54.7619	1	11431; 11433; 11668; 11669; 11671; 13078; 13106; 13849; 13850; 14085; 14874; 15107; 18979; 52538; 74147; 75572; 93747; 113868; 231086; 235674; 269823; 270076; 330260	100068_AT; 101587_AT; 104160_AT; 104258_AT; 104378_AT; 160194_AT; 160350_AT; 160482_AT; 161997_F_AT; 93051_AT; 93940_AT; 93996_AT; 95064_AT; 95426_AT; 95485_AT; 96057_AT; 96058_S_AT; 96895_AT; 96913_AT; 97316_AT; 98588_AT; 98859_AT; 99559_AT; 99571_AT; 99979_AT
KEGG pathway	Cell Growth and Death - Homo sapiens	45	425	98	1298	0.00578017	45.9184	1	11920; 12015; 12028; 12362; 12428; 12442; 12444; 12530; 12567; 12575; 12577; 12580; 13063; 13197; 14102; 15183; 17128; 17215; 17216; 17217; 17218; 17220; 17873; 18033; 18034; 18035; 18036; 18538; 19090; 19249; 19645; 21781; 21808; 21809; 21937; 21938; 22059; 22628; 23834; 23882; 26428; 30939; 56150; 56452; 107995	100062_AT; 100156_AT; 101017_AT; 101027_S_AT; 101065_AT; 101180_AT; 101554_AT; 101618_R_AT; 101958_F_AT; 101959_R_AT; 101979_AT; 102064_AT; 102259_AT; 102292_AT; 102751_AT; 102921_S_AT; 103500_AT; 103614_AT; 103655_AT; 103821_AT; 104154_AT; 104275_G_AT; 160440_AT; 160496_S_AT; 160638_AT; 161500_I_AT; 161666_F_AT; 161858_F_AT; 92793_AT; 93041_AT; 93112_AT; 93300_AT; 93356_AT; 93476_AT; 93536_AT; 9…
KEGG pathway	Lipid Metabolism - Homo sapiens	38	425	81	1298	0.00799984	46.9136	1	11363; 11364; 11409; 11430; 11522; 11668; 11669; 11671; 12613; 12894; 12896; 13078; 13106; 13360; 13595; 14081; 14104; 15107; 15356; 15483; 15488; 16889; 16987; 17855; 20775; 23986; 50790; 52538; 74147; 93747; 94284; 110196; 113868; 192156; 231086; 235293; 235674; 270076	100068_AT; 101515_AT; 102123_AT; 102381_AT; 102768_I_AT; 102769_F_AT; 104017_AT; 160194_AT; 160424_F_AT; 160482_AT; 160737_AT; 160770_AT; 161469_R_AT; 161997_F_AT; 92581_AT; 93320_AT; 93996_AT; 94322_AT; 94324_F_AT; 94485_AT; 94507_AT; 94906_AT; 95064_AT; 95425_AT; 95426_AT; 95485_AT; 95633_R_AT; 95646_AT; 96057_AT; 96058_S_AT; 96627_AT; 96913_AT; 97316_AT; 97515_AT; 97867_AT; 98575_AT; 98989_AT;…
KEGG pathway	Fatty acid metabolism - Rattus norvegicus	18	425	31	1298	0.00818946	58.0645	1	11363; 11364; 11409; 11430; 11668; 11669; 11671; 12894; 12896; 13078; 13085; 13106; 13107; 15107; 26358; 50790; 93747; 113868	100068_AT; 100069_AT; 101515_AT; 102381_AT; 103670_AT; 104017_AT; 160482_AT; 161469_R_AT; 161997_F_AT; 92581_AT; 93320_AT; 93996_AT; 94778_AT; 95425_AT; 95426_AT; 95485_AT; 95646_AT; 96057_AT; 96058_S_AT; 99559_AT; 99979_AT
KEGG pathway	Metabolism of Other Amino Acids - Rattus norvegicus	20	425	36	1298	0.00902479	55.5556	1	11364; 11668; 11669; 11671; 12583; 14630; 14661; 14775; 14776; 14778; 14863; 14871; 15926; 16790; 20810; 23887; 26358; 76507; 93747; 232087	100068_AT; 101676_AT; 102968_AT; 160335_AT; 160362_AT; 160571_AT; 160923_AT; 161997_F_AT; 92540_F_AT; 92581_AT; 92586_AT; 93009_AT; 94132_AT; 94778_AT; 95019_AT; 95426_AT; 96057_AT; 96058_S_AT; 96346_AT; 99559_AT; 99810_AT; 99993_AT
KEGG pathway	Lipid Metabolism - Rattus norvegicus	29	425	59	1298	0.0110646	49.1525	1	11363; 11364; 11409; 11430; 11668; 11669; 11671; 12613; 12894; 12896; 13078; 13085; 13106; 13107; 13360; 13595; 15107; 15356; 15483; 15488; 16889; 20775; 26358; 50790; 93747; 110196; 113868; 192156; 208715	100068_AT; 100069_AT; 101515_AT; 102123_AT; 102381_AT; 103670_AT; 104017_AT; 160424_F_AT; 160482_AT; 160770_AT; 161469_R_AT; 161997_F_AT; 92581_AT; 93320_AT; 93996_AT; 94322_AT; 94324_F_AT; 94325_AT; 94778_AT; 95425_AT; 95426_AT; 95485_AT; 95646_AT; 96057_AT; 96058_S_AT; 96627_AT; 97515_AT; 97867_AT; 98989_AT; 99098_AT; 99559_AT; 99939_AT; 99979_AT
KEGG pathway	Metabolism of Other Amino Acids - Mus musculus	26	425	52	1298	0.0132467	50	1	11364; 11668; 11669; 11671; 11754; 14630; 14661; 14775; 14776; 14778; 14860; 14862; 14863; 14870; 14871; 14874; 15926; 16790; 17919; 20425; 20603; 20810; 23972; 66447; 74147; 246277	100068_AT; 101676_AT; 102327_AT; 160335_AT; 160350_AT; 160571_AT; 161633_R_AT; 161997_F_AT; 92254_AT; 92540_F_AT; 92581_AT; 92586_AT; 93009_AT; 94132_AT; 95019_AT; 96057_AT; 96058_S_AT; 96085_AT; 96258_AT; 96713_AT; 97316_AT; 98136_AT; 98459_AT; 99184_AT; 99559_AT; 99583_AT; 99810_AT; 99993_AT
KEGG pathway	Metabolism of Other Amino Acids - Homo sapiens	32	425	68	1298	0.0153598	47.0588	1	11364; 11615; 11668; 11669; 11671; 11754; 12583; 14630; 14661; 14775; 14776; 14778; 14860; 14862; 14863; 14864; 14870; 14871; 14874; 15926; 16790; 20425; 20603; 20810; 23887; 23972; 66447; 74147; 76507; 93747; 232087; 246277	100068_AT; 101676_AT; 102327_AT; 102968_AT; 160335_AT; 160350_AT; 160362_AT; 160571_AT; 160923_AT; 161633_R_AT; 161997_F_AT; 92540_F_AT; 92581_AT; 92586_AT; 93009_AT; 94132_AT; 95019_AT; 95426_AT; 96025_G_AT; 96057_AT; 96058_S_AT; 96085_AT; 96258_AT; 96346_AT; 96713_AT; 97316_AT; 97681_F_AT; 98136_AT; 98459_AT; 99184_AT; 99559_AT; 99583_AT; 99810_AT; 99993_AT
KEGG pathway	Fatty acid biosynthesis (path 2) - Homo sapiens	8	425	10	1298	0.0171163	80	1	14104; 15107; 52538; 74147; 93747; 113868; 231086; 235674	160482_AT; 95064_AT; 95426_AT; 95485_AT; 96913_AT; 97316_AT; 98575_AT; 99571_AT
KEGG pathway	beta-Alanine metabolism - Mus musculus	9	425	13	1298	0.0300279	69.2308	1	11364; 11668; 11669; 11671; 11754; 17919; 20603; 20810; 74147	100068_AT; 102327_AT; 161997_F_AT; 92254_AT; 92540_F_AT; 92581_AT; 96057_AT; 96058_S_AT; 97316_AT; 98136_AT; 99559_AT
KEGG pathway	Amino Acid Metabolism - Homo sapiens	71	425	179	1298	0.0302677	39.6648	1	11364; 11409; 11522; 11615; 11656; 11668; 11669; 11671; 11754; 11761; 11846; 11847; 11898; 12035; 12040; 12359; 12583; 12716; 12846; 12908; 13078; 13106; 13433; 13435; 14085; 14584; 14630; 14645; 14661; 14711; 14719; 14874; 15107; 15109; 15356; 15930; 17161; 17850; 18127; 18263; 18451; 18563; 18618; 20229; 20425; 20603; 20810; 21743; 21990; 26912; 27053; 30956; 52538; 56174; 56357; 56454; 56847; …	100026_AT; 100068_AT; 100479_AT; 101445_AT; 102302_AT; 102327_AT; 103389_AT; 103646_AT; 103737_AT; 104011_AT; 104139_AT; 104153_AT; 160084_AT; 160128_AT; 160194_AT; 160289_S_AT; 160335_AT; 160350_AT; 160362_AT; 160479_AT; 160482_AT; 160565_AT; 160628_AT; 160923_AT; 161469_R_AT; 161826_R_AT; 161989_F_AT; 161995_R_AT; 161997_F_AT; 162288_F_AT; 92540_F_AT; 92581_AT; 92586_AT; 92768_S_AT; 92833_AT; 9…
KEGG pathway	Lipid Metabolism - Mus musculus	37	425	85	1298	0.0338836	43.5294	1	11363; 11364; 11409; 11430; 11522; 11668; 11669; 11671; 12613; 12894; 12896; 13078; 13085; 13101; 13105; 13106; 13360; 13595; 14081; 14104; 15107; 15356; 15483; 15488; 16889; 17855; 20775; 23986; 50790; 74147; 94284; 113868; 192156; 208715; 235293; 235674; 270076	100068_AT; 101515_AT; 102123_AT; 102381_AT; 102768_I_AT; 102769_F_AT; 103670_AT; 104017_AT; 160194_AT; 160482_AT; 160770_AT; 161469_R_AT; 161997_F_AT; 162174_AT; 92581_AT; 93320_AT; 93996_AT; 94322_AT; 94324_F_AT; 94325_AT; 94485_AT; 94507_AT; 94539_F_AT; 94906_AT; 95425_AT; 95485_AT; 95633_R_AT; 95646_AT; 96057_AT; 96058_S_AT; 96627_AT; 97316_AT; 97515_AT; 97867_AT; 98575_AT; 98612_AT; 98989_AT;…
KEGG pathway	Fatty acid metabolism - Mus musculus	23	425	48	1298	0.0362888	47.9167	1	11363; 11364; 11409; 11430; 11522; 11668; 11669; 11671; 12894; 12896; 13078; 13085; 13101; 13105; 13106; 14081; 15107; 23986; 50790; 74147; 113868; 235674; 270076	100068_AT; 101515_AT; 102381_AT; 103670_AT; 104017_AT; 160194_AT; 160482_AT; 161469_R_AT; 161997_F_AT; 162174_AT; 92581_AT; 93320_AT; 93996_AT; 94485_AT; 94507_AT; 94539_F_AT; 94906_AT; 95425_AT; 95485_AT; 95646_AT; 96057_AT; 96058_S_AT; 97316_AT; 98612_AT; 99559_AT; 99571_AT; 99979_AT
KEGG pathway	Amino Acid Metabolism - Mus musculus	58	425	144	1298	0.0386061	40.2778	1	11364; 11409; 11522; 11668; 11669; 11671; 11703; 11754; 11761; 11846; 11847; 11898; 12035; 12359; 12716; 12846; 12908; 13078; 13085; 13101; 13105; 13106; 13433; 13435; 14085; 14584; 14630; 14645; 14661; 14719; 14874; 15107; 15109; 15356; 15930; 17161; 17850; 17919; 18127; 18263; 18563; 18618; 20229; 20425; 20603; 20810; 21990; 26912; 56174; 56357; 56454; 66904; 72039; 74147; 113868; 208715; 23567…	100026_AT; 100068_AT; 100323_AT; 100479_AT; 101445_AT; 102327_AT; 103646_AT; 103670_AT; 103737_AT; 104011_AT; 104153_AT; 160084_AT; 160128_AT; 160194_AT; 160335_AT; 160350_AT; 160479_AT; 160482_AT; 160565_AT; 160628_AT; 161469_R_AT; 161826_R_AT; 161989_F_AT; 161995_R_AT; 161997_F_AT; 162174_AT; 162288_F_AT; 92254_AT; 92540_F_AT; 92581_AT; 92586_AT; 92833_AT; 93097_AT; 93308_S_AT; 93749_AT; 93996_…
KEGG pathway	beta-Alanine metabolism - Homo sapiens	10	425	16	1298	0.0431005	62.5	1	11364; 11668; 11669; 11671; 11754; 20603; 20810; 74147; 76507; 93747	100068_AT; 102327_AT; 160923_AT; 161997_F_AT; 92540_F_AT; 92581_AT; 95426_AT; 96057_AT; 96058_S_AT; 97316_AT; 98136_AT; 99559_AT
KEGG pathway	Biodegradation of Xenobiotics - Rattus norvegicus	16	425	31	1298	0.0478373	51.6129	1	11431; 11433; 11668; 11669; 11671; 13078; 13085; 13106; 13107; 13849; 13850; 14085; 15107; 26358; 93747; 113868	100068_AT; 100069_AT; 101587_AT; 103670_AT; 104160_AT; 160482_AT; 161997_F_AT; 93051_AT; 93996_AT; 94778_AT; 95426_AT; 95485_AT; 96057_AT; 96058_S_AT; 98588_AT; 98859_AT; 99559_AT; 99979_AT
biochemical function	Inhibitor or repressor	99	927	274	3111	0.0146428	36.1314	1	11601; 11606; 11747; 11797; 11798; 11799; 11820; 11910; 12053; 12226; 12228; 12258; 12355; 12380; 12406; 12509; 12575; 12577; 12580; 12585; 12702; 12991; 13010; 13198; 13688; 14313; 14451; 14567; 14815; 15183; 15900; 15902; 15903; 15904; 15937; 16010; 16012; 16477; 16952; 16978; 17130; 17190; 17257; 17869; 17999; 18030; 18035; 18102; 18787; 19016; 19107; 19128; 19241; 19645; 19698; 20195; 20317; …	100034_AT; 100621_AT; 100935_AT; 101002_AT; 101429_AT; 101513_AT; 101516_AT; 101521_AT; 101554_AT; 101565_F_AT; 101571_G_AT; 101618_R_AT; 101887_AT; 102171_R_AT; 102362_I_AT; 102363_R_AT; 102414_I_AT; 102415_R_AT; 102734_AT; 102955_AT; 103006_AT; 103015_AT; 103091_AT; 103399_AT; 103655_AT; 103761_AT; 103904_AT; 104154_AT; 104155_F_AT; 104220_AT; 104275_G_AT; 104340_AT; 104373_AT; 104374_AT; 10466…
cellular role	Amino-acid metabolism	35	501	71	1668	0.000888139	49.2958	1	11615; 11846; 11847; 11898; 11988; 12035; 12040; 12583; 13171; 14085; 14630; 14645; 14661; 14711; 14719; 14874; 15109; 15356; 15930; 17769; 18127; 18624; 20425; 20539; 20540; 21366; 21990; 23887; 50934; 56357; 56454; 66904; 104174; 232087; 270076	100026_AT; 101042_F_AT; 102302_AT; 102360_AT; 102968_AT; 103818_AT; 104153_AT; 104214_AT; 104221_AT; 160128_AT; 160194_AT; 160335_AT; 160350_AT; 160362_AT; 161826_R_AT; 161995_R_AT; 92586_AT; 92736_AT; 92833_AT; 93097_AT; 94167_AT; 94324_F_AT; 94852_AT; 95603_AT; 95738_AT; 96025_G_AT; 96346_AT; 96828_AT; 97383_AT; 97521_AT; 97731_AT; 98459_AT; 98473_AT; 98588_AT; 98966_AT; 99972_AT
cellular role	DNA synthesis	30	501	65	1668	0.00769681	46.1538	1	13645; 14156; 16010; 16881; 17215; 17216; 17217; 17218; 17220; 18027; 18028; 18538; 18971; 19075; 20195; 21752; 21973; 23834; 26428; 53605; 56086; 56210; 56452; 58887; 67967; 68240; 69724; 72962; 93692; 106344	100062_AT; 100156_AT; 101065_AT; 101571_G_AT; 102774_AT; 103057_AT; 103418_AT; 103428_AT; 103500_AT; 103821_AT; 160292_AT; 160324_AT; 160496_S_AT; 160995_AT; 92551_AT; 92893_AT; 93041_AT; 93112_AT; 93356_AT; 94104_AT; 94456_AT; 95712_AT; 95722_AT; 96106_AT; 96772_AT; 97327_AT; 98141_AT; 98550_AT; 98586_AT; 98587_AT; 98600_AT; 99440_AT; 99578_AT

## Sheet: PCA_growth phase
System	Gene Category	List Hits	List Total	Population Hits	Population Total	EASE score	Bonferroni	Gene identifiers	Affymetrix probesets
GO Biological Process	cell adhesion	120	1334	436	7665	7.37657e-08	0.000253	11489; 11568; 11658; 11754; 11820; 11938; 12385; 12490; 12491; 12505; 12552; 12554; 12558; 12562; 12767; 12805; 12818; 12819; 12822; 12825; 12826; 12827; 12831; 12832; 12833; 12834; 12835; 12836; 12837; 12842; 12843; 12936; 13003; 13506; 13733; 13805; 14133; 14252; 15894; 15896; 16007; 16202; 16404; 16413; 16414; 16423; 16651; 16773; 16775; 16777; 16852; 16854; 16859; 17064; 17311; 17475; 17533; …	100019_AT; 100112_AT; 100120_AT; 100134_AT; 100308_AT; 100412_G_AT; 100951_AT; 100990_G_AT; 101039_AT; 101048_AT; 101080_AT; 101093_AT; 101110_AT; 101130_AT; 101298_G_AT; 101499_AT; 101861_AT; 101881_G_AT; 101882_S_AT; 101948_AT; 102065_AT; 102280_AT; 102327_AT; 102353_AT; 102378_AT; 102720_AT; 102736_AT; 102763_AT; 102794_AT; 102852_AT; 102916_S_AT; 102990_AT; 103005_S_AT; 103070_AT; 103200_AT; …
GO Molecular Function	cell adhesion molecule activity	80	1328	266	7713	2.17599e-07	0.000747	11489; 11568; 11658; 11754; 11820; 12385; 12490; 12491; 12505; 12552; 12554; 12558; 12562; 12805; 12819; 12822; 12833; 12834; 12835; 12836; 12837; 12936; 13506; 13733; 13805; 14252; 15894; 15896; 16007; 16404; 16413; 16414; 16423; 16773; 16775; 16777; 17064; 17311; 18073; 18074; 18081; 18163; 18186; 18214; 19249; 19252; 19264; 19266; 19270; 19274; 19280; 19699; 21810; 21825; 21826; 21827; 22329; …	100120_AT; 100134_AT; 100308_AT; 100412_G_AT; 100990_G_AT; 101048_AT; 101110_AT; 101298_G_AT; 101881_G_AT; 101882_S_AT; 101934_AT; 101948_AT; 102280_AT; 102327_AT; 102353_AT; 102710_AT; 102852_AT; 102916_S_AT; 103005_S_AT; 103499_AT; 103506_F_AT; 103507_AT; 103568_AT; 103611_AT; 103869_AT; 103889_AT; 104083_AT; 104407_AT; 104578_F_AT; 104587_AT; 104598_AT; 104743_AT; 160227_S_AT; 160298_AT; 16035…
GO Cellular Component	extracellular matrix	83	1330	283	7685	5.05013e-07	0.00173	11489; 11492; 11787; 12111; 12818; 12819; 12822; 12825; 12826; 12827; 12831; 12832; 12833; 12834; 12835; 12836; 12837; 12842; 12843; 13003; 13179; 13602; 13717; 14114; 14115; 14118; 14264; 14734; 14735; 15439; 15530; 16404; 16414; 16651; 16773; 16775; 16777; 16948; 17022; 17150; 17181; 17313; 17387; 17392; 18073; 18074; 18127; 18754; 18760; 19242; 19249; 19252; 19264; 19270; 19274; 19699; 20392; …	100019_AT; 100120_AT; 100308_AT; 100928_AT; 101039_AT; 101048_AT; 101080_AT; 101090_AT; 101093_AT; 101095_AT; 101110_AT; 101130_AT; 101298_G_AT; 101399_AT; 101861_AT; 101881_G_AT; 101882_S_AT; 101918_AT; 101948_AT; 102353_AT; 102378_AT; 102886_AT; 102916_S_AT; 102990_AT; 103223_AT; 103499_AT; 103554_AT; 103709_AT; 103817_AT; 103869_AT; 104587_AT; 104598_AT; 160095_AT; 160118_AT; 160158_AT; 160319…
GO Biological Process	immune response	163	1334	657	7665	5.20379e-07	0.00179	11539; 11629; 11658; 11744; 11754; 11761; 11816; 12053; 12258; 12259; 12260; 12262; 12263; 12266; 12267; 12268; 12479; 12480; 12508; 12509; 12628; 12655; 12767; 12772; 12774; 12793; 12925; 12978; 13040; 13058; 13349; 13653; 13722; 13850; 14066; 14129; 14130; 14133; 14469; 14579; 14860; 14863; 14871; 14874; 14960; 14961; 14964; 14967; 14968; 14969; 14972; 14999; 15040; 15064; 15201; 15216; 15242; …	100089_AT; 100112_AT; 100300_AT; 100397_AT; 100611_AT; 100718_AT; 100772_G_AT; 100946_AT; 100973_I_AT; 100981_AT; 100998_AT; 101048_AT; 101054_AT; 101178_AT; 101298_G_AT; 101433_AT; 101436_AT; 101468_AT; 101486_AT; 101510_AT; 101516_AT; 101565_F_AT; 101566_F_AT; 101574_F_AT; 101575_I_AT; 101576_F_AT; 101653_F_AT; 101753_S_AT; 101793_AT; 101853_F_AT; 101897_G_AT; 101910_F_AT; 101918_AT; 101923_AT;…
GO Biological Process	response to biotic stimulus	193	1334	807	7665	6.20609e-07	0.00213	11539; 11629; 11658; 11744; 11754; 11761; 11816; 12053; 12258; 12259; 12260; 12262; 12263; 12266; 12267; 12268; 12332; 12359; 12479; 12480; 12505; 12506; 12508; 12509; 12628; 12655; 12767; 12772; 12774; 12778; 12793; 12925; 12978; 13040; 13058; 13198; 13349; 13653; 13722; 13733; 13809; 13850; 14066; 14129; 14130; 14133; 14469; 14579; 14778; 14860; 14863; 14871; 14874; 14960; 14961; 14964; 14967; …	100089_AT; 100112_AT; 100300_AT; 100328_S_AT; 100397_AT; 100483_AT; 100538_AT; 100606_AT; 100611_AT; 100718_AT; 100772_G_AT; 100946_AT; 100973_I_AT; 100981_AT; 100998_AT; 101014_AT; 101015_S_AT; 101048_AT; 101054_AT; 101178_AT; 101298_G_AT; 101429_AT; 101433_AT; 101436_AT; 101465_AT; 101468_AT; 101486_AT; 101510_AT; 101516_AT; 101565_F_AT; 101566_F_AT; 101574_F_AT; 101575_I_AT; 101576_F_AT; 10165…
GO Biological Process	defense response	179	1334	740	7665	7.9446e-07	0.00273	11539; 11629; 11658; 11744; 11754; 11761; 11816; 12053; 12258; 12259; 12260; 12262; 12263; 12266; 12267; 12268; 12479; 12480; 12505; 12506; 12508; 12509; 12628; 12655; 12767; 12772; 12774; 12778; 12793; 12925; 12978; 13040; 13058; 13349; 13653; 13722; 13733; 13809; 13850; 14066; 14129; 14130; 14133; 14469; 14579; 14860; 14863; 14871; 14874; 14960; 14961; 14964; 14967; 14968; 14969; 14972; 14999; …	100089_AT; 100112_AT; 100300_AT; 100328_S_AT; 100397_AT; 100611_AT; 100718_AT; 100772_G_AT; 100946_AT; 100973_I_AT; 100981_AT; 100998_AT; 101048_AT; 101054_AT; 101178_AT; 101298_G_AT; 101433_AT; 101436_AT; 101468_AT; 101486_AT; 101510_AT; 101516_AT; 101565_F_AT; 101566_F_AT; 101574_F_AT; 101575_I_AT; 101576_F_AT; 101653_F_AT; 101753_S_AT; 101793_AT; 101853_F_AT; 101876_S_AT; 101897_G_AT; 101910_F…
GO Molecular Function	extracellular matrix structural constituent	31	1328	75	7713	2.33241e-06	0.00801	12111; 12818; 12819; 12822; 12825; 12826; 12827; 12831; 12832; 12833; 12834; 12835; 12836; 12837; 12842; 12843; 13717; 14114; 14115; 14118; 16773; 16775; 16777; 17022; 17150; 17313; 18073; 21789; 50530; 57435; 226519	100120_AT; 100308_AT; 100928_AT; 101039_AT; 101080_AT; 101090_AT; 101093_AT; 101095_AT; 101110_AT; 101130_AT; 101881_G_AT; 101882_S_AT; 101948_AT; 102763_AT; 102990_AT; 103709_AT; 104587_AT; 161706_F_AT; 161984_F_AT; 162459_F_AT; 162483_F_AT; 92207_AT; 92366_AT; 92567_AT; 92836_AT; 93353_AT; 93383_AT; 93517_AT; 93866_S_AT; 94305_AT; 94307_AT; 94309_G_AT; 94383_AT; 95493_AT; 96049_AT; 98331_AT; 99…
KEGG pathway	Valine, leucine and isoleucinedegradation - Homo sapiens	19	257	32	1306	3.54338e-06	0.0122	11364; 11668; 11669; 11671; 11761; 12035; 12040; 15107; 17850; 52538; 56357; 58875; 66904; 72039; 93747; 113868; 208715; 231086; 235674	100026_AT; 100068_AT; 102302_AT; 104011_AT; 104153_AT; 160128_AT; 160482_AT; 161997_F_AT; 92581_AT; 94325_AT; 94940_AT; 95064_AT; 95426_AT; 95485_AT; 96057_AT; 96058_S_AT; 96913_AT; 97279_AT; 99559_AT; 99571_AT; 99613_AT
GO Biological Process	response to external stimulus	264	1334	1204	7665	8.60295e-06	0.0296	11512; 11513; 11535; 11539; 11622; 11629; 11658; 11668; 11669; 11671; 11732; 11744; 11754; 11761; 11816; 11977; 12053; 12258; 12259; 12260; 12262; 12263; 12266; 12267; 12268; 12315; 12332; 12359; 12406; 12479; 12480; 12505; 12506; 12508; 12509; 12628; 12655; 12767; 12772; 12774; 12778; 12793; 12822; 12925; 12972; 12978; 13040; 13058; 13078; 13106; 13198; 13349; 13367; 13653; 13722; 13733; 13809; …	100033_AT; 100064_F_AT; 100065_R_AT; 100068_AT; 100089_AT; 100112_AT; 100300_AT; 100328_S_AT; 100397_AT; 100483_AT; 100538_AT; 100578_AT; 100606_AT; 100611_AT; 100718_AT; 100772_G_AT; 100946_AT; 100948_AT; 100951_AT; 100973_I_AT; 100981_AT; 100998_AT; 101014_AT; 101015_S_AT; 101048_AT; 101054_AT; 101090_AT; 101178_AT; 101298_G_AT; 101429_AT; 101433_AT; 101436_AT; 101465_AT; 101468_AT; 101486_AT; …
GO Cellular Component	extracellular space	354	1330	1731	7685	7.72782e-05	0.265	11363; 11433; 11450; 11489; 11492; 11502; 11535; 11568; 11601; 11606; 11656; 11657; 11722; 11730; 11754; 11804; 11812; 11815; 11816; 11826; 11839; 11883; 12035; 12040; 12064; 12111; 12258; 12259; 12260; 12262; 12263; 12266; 12268; 12310; 12350; 12406; 12479; 12480; 12490; 12506; 12509; 12514; 12554; 12558; 12562; 12628; 12741; 12805; 12819; 12822; 12826; 12827; 12831; 12832; 12833; 12834; 12836; …	100026_AT; 100089_AT; 100112_AT; 100120_AT; 100134_AT; 100308_AT; 100325_AT; 100397_AT; 100412_G_AT; 100483_AT; 100508_AT; 100566_AT; 100611_AT; 100927_AT; 100931_AT; 100973_I_AT; 101014_AT; 101015_S_AT; 101039_AT; 101048_AT; 101058_AT; 101073_AT; 101080_AT; 101090_AT; 101093_AT; 101095_AT; 101130_AT; 101178_AT; 101298_G_AT; 101399_AT; 101407_AT; 101433_AT; 101436_AT; 101468_AT; 101516_AT; 101538…
GO Biological Process	fatty acid oxidation	12	1334	19	7665	8.14902e-05	0.28	11364; 11430; 11450; 12894; 12896; 15107; 16922; 51798; 93747; 113868; 231086; 235674	101515_AT; 160482_AT; 92581_AT; 93320_AT; 93754_AT; 95426_AT; 95485_AT; 95646_AT; 96608_AT; 96913_AT; 99104_AT; 99571_AT
GO Molecular Function	enzyme inhibitor activity	54	1328	187	7713	8.77943e-05	0.302	11606; 11730; 11737; 11745; 11747; 11749; 11752; 11804; 11820; 12258; 12266; 12268; 12306; 12380; 12406; 12577; 12580; 12835; 12836; 13010; 14313; 14677; 15473; 16625; 16952; 18173; 18573; 18582; 18584; 18767; 19128; 19242; 20317; 20700; 20701; 20703; 20704; 20716; 20719; 20720; 20723; 21788; 21789; 21825; 21859; 22160; 22629; 53614; 56086; 56363; 58200; 66471; 67628; 107702	100569_AT; 100621_AT; 101110_AT; 101393_AT; 101565_F_AT; 101574_F_AT; 101575_I_AT; 101576_F_AT; 101887_AT; 102706_I_AT; 102707_F_AT; 103033_AT; 103536_AT; 103804_AT; 104374_AT; 104390_AT; 104412_AT; 104728_AT; 160469_AT; 160519_AT; 160602_AT; 160638_AT; 160861_S_AT; 160941_AT; 161522_I_AT; 161703_F_AT; 93037_I_AT; 93038_F_AT; 93063_AT; 93083_AT; 93109_F_AT; 93372_AT; 93383_AT; 93497_AT; 93498_S_A…
GO Molecular Function	enzyme regulator activity	116	1328	485	7713	9.98519e-05	0.343	11606; 11658; 11730; 11737; 11745; 11747; 11749; 11752; 11804; 11820; 12175; 12258; 12266; 12268; 12306; 12362; 12380; 12406; 12429; 12444; 12452; 12453; 12577; 12580; 12835; 12836; 13010; 13196; 13605; 14270; 14313; 14567; 14677; 14688; 14697; 14700; 14701; 14860; 14863; 14871; 14874; 15289; 15473; 15982; 16579; 16625; 16801; 16952; 17001; 18127; 18173; 18573; 18582; 18584; 18767; 19084; 19124; …	100113_S_AT; 100122_AT; 100513_AT; 100569_AT; 100621_AT; 100929_AT; 101048_AT; 101110_AT; 101298_G_AT; 101381_AT; 101393_AT; 101510_AT; 101565_F_AT; 101574_F_AT; 101575_I_AT; 101576_F_AT; 101875_AT; 101887_AT; 102064_AT; 102195_AT; 102259_AT; 102706_I_AT; 102707_F_AT; 102767_AT; 103033_AT; 103435_AT; 103462_AT; 103536_AT; 103552_AT; 103804_AT; 103912_AT; 104108_AT; 104119_AT; 104374_AT; 104390_AT…
GO Molecular Function	extracellular matrix structural constituent conferring tensile strength	15	1328	29	7713	0.000110033	0.378	12818; 12819; 12822; 12825; 12826; 12827; 12831; 12832; 12833; 12834; 12835; 12836; 12837; 12842; 12843	100308_AT; 101039_AT; 101080_AT; 101093_AT; 101110_AT; 101130_AT; 101881_G_AT; 101882_S_AT; 102990_AT; 103709_AT; 161984_F_AT; 162459_F_AT; 162483_F_AT; 92567_AT; 93383_AT; 93517_AT; 94305_AT; 95493_AT; 98331_AT; 99476_AT; 99637_AT; 99638_AT
GO Biological Process	fatty acid beta-oxidation	11	1334	17	7665	0.000145492	0.5	11364; 11430; 11450; 12894; 12896; 15107; 51798; 93747; 113868; 231086; 235674	101515_AT; 160482_AT; 92581_AT; 93320_AT; 93754_AT; 95426_AT; 95485_AT; 95646_AT; 96913_AT; 99104_AT; 99571_AT
KEGG pathway	Valine, leucine and isoleucinedegradation - Rattus norvegicus	14	257	24	1306	0.000149559	0.514	11364; 11668; 11669; 11671; 11761; 12035; 15107; 26358; 56357; 66904; 93747; 113868; 208715; 235674	100026_AT; 100068_AT; 104011_AT; 104153_AT; 160128_AT; 160482_AT; 161997_F_AT; 92581_AT; 94325_AT; 94778_AT; 95426_AT; 95485_AT; 96057_AT; 96058_S_AT; 99559_AT; 99571_AT
KEGG pathway	Valine, leucine and isoleucinedegradation - Mus musculus	14	257	24	1306	0.000149559	0.514	11364; 11668; 11669; 11671; 11761; 12035; 15107; 17850; 56357; 66904; 72039; 113868; 208715; 235674	100026_AT; 100068_AT; 104011_AT; 104153_AT; 160128_AT; 160482_AT; 161997_F_AT; 92581_AT; 94325_AT; 94940_AT; 95485_AT; 96057_AT; 96058_S_AT; 99559_AT; 99571_AT; 99613_AT
GO Biological Process	regulation of cell cycle	102	1334	416	7665	0.000157203	0.54	11433; 11629; 11636; 11639; 11652; 11787; 12235; 12429; 12444; 12452; 12453; 12545; 12567; 12577; 12580; 12978; 13000; 13197; 13198; 13589; 13605; 13649; 13865; 14062; 14205; 14360; 14451; 14884; 15248; 15277; 16001; 16590; 16651; 16801; 16918; 17242; 17289; 17685; 17763; 17863; 17869; 17873; 17984; 18176; 18519; 18536; 18538; 18750; 18754; 18760; 18764; 18799; 18813; 18817; 18858; 19231; 19242; …	100033_AT; 100125_AT; 100133_AT; 100718_AT; 100951_AT; 101017_AT; 101048_AT; 101059_AT; 101065_AT; 101298_G_AT; 101429_AT; 101465_AT; 101508_AT; 101840_AT; 101918_AT; 101958_F_AT; 101959_R_AT; 102224_AT; 102235_AT; 102264_AT; 102292_AT; 102299_AT; 102330_AT; 102378_AT; 102395_AT; 102715_AT; 102821_S_AT; 103006_AT; 103043_AT; 103091_AT; 103223_AT; 103520_AT; 103797_AT; 103804_AT; 103912_AT; 104070…
GO Cellular Component	collagen	15	1330	30	7685	0.000184044	0.632	12818; 12819; 12822; 12825; 12826; 12827; 12831; 12832; 12833; 12834; 12835; 12836; 12837; 12842; 12843	100308_AT; 101039_AT; 101080_AT; 101093_AT; 101110_AT; 101130_AT; 101881_G_AT; 101882_S_AT; 102990_AT; 103709_AT; 161984_F_AT; 162459_F_AT; 162483_F_AT; 92567_AT; 93383_AT; 93517_AT; 94305_AT; 95493_AT; 98331_AT; 99476_AT; 99637_AT; 99638_AT
GO Cellular Component	extracellular	395	1330	1979	7685	0.000234712	0.806	11363; 11433; 11450; 11489; 11492; 11502; 11535; 11568; 11601; 11606; 11656; 11657; 11722; 11730; 11754; 11787; 11804; 11812; 11815; 11816; 11820; 11826; 11839; 11883; 12035; 12040; 12064; 12111; 12153; 12226; 12258; 12259; 12260; 12262; 12263; 12266; 12268; 12310; 12350; 12406; 12479; 12480; 12490; 12506; 12509; 12514; 12554; 12558; 12562; 12577; 12628; 12741; 12805; 12818; 12819; 12822; 12825; …	100019_AT; 100026_AT; 100089_AT; 100112_AT; 100120_AT; 100134_AT; 100308_AT; 100325_AT; 100397_AT; 100412_G_AT; 100483_AT; 100507_AT; 100508_AT; 100566_AT; 100611_AT; 100927_AT; 100928_AT; 100931_AT; 100973_I_AT; 101014_AT; 101015_S_AT; 101039_AT; 101048_AT; 101058_AT; 101073_AT; 101080_AT; 101090_AT; 101093_AT; 101095_AT; 101110_AT; 101130_AT; 101178_AT; 101298_G_AT; 101399_AT; 101407_AT; 101433…
GO Molecular Function	glycosaminoglycan binding	27	1328	77	7713	0.000306777	1	11754; 11816; 11820; 12505; 12831; 13003; 14182; 14314; 15289; 16007; 16956; 17242; 19242; 19934; 20306; 20307; 20657; 20720; 21825; 21826; 21827; 22339; 22370; 81877; 108075; 114332; 192187	100019_AT; 101080_AT; 102327_AT; 102916_S_AT; 103005_S_AT; 103520_AT; 103869_AT; 160083_AT; 160469_AT; 160561_AT; 160583_AT; 161907_S_AT; 92459_AT; 92777_AT; 92857_AT; 93063_AT; 93095_AT; 94761_AT; 94833_AT; 94902_AT; 94930_AT; 95356_AT; 96886_AT; 97347_AT; 97474_R_AT; 97487_AT; 97509_F_AT; 98549_AT
GO Biological Process	fatty acid metabolism	45	1334	154	7665	0.000356959	1	11363; 11364; 11430; 11450; 11685; 12491; 12894; 12896; 12908; 13078; 13106; 13244; 14860; 14863; 14871; 14874; 15107; 15446; 15488; 16846; 16890; 16922; 16956; 17001; 19223; 20280; 21937; 23887; 26874; 51798; 52538; 66447; 66904; 67103; 68465; 70025; 70316; 72181; 93747; 104158; 109672; 113868; 170439; 231086; 235674	100539_AT; 101515_AT; 101538_I_AT; 101539_F_AT; 102968_AT; 103083_AT; 103646_AT; 103665_AT; 104538_AT; 104605_AT; 160083_AT; 160128_AT; 160350_AT; 160482_AT; 161947_F_AT; 161989_F_AT; 92401_AT; 92581_AT; 92793_AT; 92913_AT; 93009_AT; 93278_AT; 93320_AT; 93332_AT; 93351_AT; 93754_AT; 93996_AT; 94418_AT; 95019_AT; 95064_AT; 95425_AT; 95426_AT; 95485_AT; 95646_AT; 95688_AT; 96085_AT; 96258_AT; 96608…
GO Biological Process	innate immune response	51	1334	182	7665	0.000408958	1	11539; 11629; 11754; 11761; 12053; 12266; 12267; 12268; 12479; 12480; 12655; 12767; 12772; 12774; 13058; 13349; 13722; 13850; 16155; 16177; 16414; 16854; 16952; 17060; 17064; 17105; 17110; 17329; 18033; 19016; 19124; 19218; 20292; 20296; 20304; 20306; 20307; 20315; 20716; 21803; 21937; 21938; 22021; 23887; 23945; 26364; 27226; 54123; 54371; 66205; 94176	100112_AT; 100300_AT; 100611_AT; 100772_G_AT; 101436_AT; 101753_S_AT; 101897_G_AT; 101918_AT; 101923_AT; 102327_AT; 102330_AT; 102353_AT; 102639_AT; 102736_AT; 102794_AT; 102968_AT; 103015_AT; 103032_AT; 103033_AT; 103422_AT; 103462_AT; 103707_AT; 104011_AT; 104374_AT; 104669_AT; 160387_AT; 160511_AT; 161703_F_AT; 161968_F_AT; 162234_F_AT; 92374_AT; 92459_AT; 92578_AT; 92694_AT; 92742_AT; 92793_A…
GO Biological Process	phagocytosis	9	1334	13	7665	0.000460941	1	11303; 11539; 12721; 14129; 14133; 16423; 17064; 19261; 23790	101793_AT; 102065_AT; 102879_S_AT; 103070_AT; 103611_AT; 92374_AT; 93454_AT; 94354_AT; 95020_AT; 96648_AT; 97198_AT; 98107_AT
GO Molecular Function	complement activity	13	1328	26	7713	0.000575407	1	12258; 12259; 12260; 12262; 12263; 12266; 12267; 12268; 12628; 15511; 18636; 50909; 193740	100946_AT; 101468_AT; 101853_F_AT; 103033_AT; 103673_AT; 103707_AT; 92223_AT; 93497_AT; 93875_AT; 94743_F_AT; 94993_F_AT; 95415_F_AT; 96020_AT; 98562_AT; 99081_AT
GO Biological Process	inflammatory response	49	1334	176	7665	0.000632481	1	11539; 11629; 11754; 11761; 12053; 12266; 12267; 12268; 12655; 12767; 12772; 12774; 13058; 13349; 13722; 13850; 16155; 16177; 16414; 16854; 16952; 17060; 17064; 17105; 17110; 17329; 18033; 19016; 19124; 19218; 20292; 20296; 20304; 20306; 20307; 20315; 20716; 21803; 21937; 21938; 22021; 23887; 23945; 26364; 27226; 54123; 54371; 66205; 94176	100112_AT; 100300_AT; 100611_AT; 100772_G_AT; 101436_AT; 101753_S_AT; 101918_AT; 101923_AT; 102327_AT; 102330_AT; 102353_AT; 102639_AT; 102736_AT; 102794_AT; 102968_AT; 103015_AT; 103032_AT; 103033_AT; 103462_AT; 103707_AT; 104011_AT; 104374_AT; 104669_AT; 160387_AT; 160511_AT; 161703_F_AT; 161968_F_AT; 162234_F_AT; 92374_AT; 92459_AT; 92578_AT; 92694_AT; 92742_AT; 92793_AT; 93037_I_AT; 93038_F_A…
GO Biological Process	cell cycle arrest	27	1334	80	7665	0.00071095	1	11629; 11636; 11639; 11787; 12577; 12580; 13197; 13198; 14451; 17685; 17869; 18519; 18764; 18813; 18858; 19249; 19252; 19264; 19270; 19274; 20218; 20555; 22634; 57441; 67603; 140742; 237436	100033_AT; 100125_AT; 100951_AT; 101048_AT; 101298_G_AT; 101429_AT; 101508_AT; 102264_AT; 102292_AT; 102330_AT; 102395_AT; 104070_AT; 104598_AT; 104712_AT; 160069_AT; 160638_AT; 160903_AT; 92308_AT; 92309_I_AT; 92502_AT; 93285_AT; 93936_AT; 94813_AT; 95028_R_AT; 95471_AT; 95731_AT; 96801_AT; 98424_AT; 99959_AT
GO Biological Process	cell cycle	150	1334	680	7665	0.000882512	1	11433; 11622; 11629; 11636; 11639; 11652; 11787; 12035; 12235; 12315; 12429; 12444; 12452; 12453; 12545; 12567; 12577; 12580; 12721; 12978; 13000; 13197; 13198; 13589; 13605; 13649; 13865; 14062; 14205; 14211; 14360; 14451; 14884; 15248; 15277; 15289; 16000; 16001; 16319; 16590; 16651; 16801; 16881; 16918; 16952; 17217; 17220; 17242; 17289; 17685; 17763; 17863; 17869; 17873; 17984; 18000; 18027; …	100026_AT; 100033_AT; 100125_AT; 100133_AT; 100471_AT; 100612_AT; 100718_AT; 100951_AT; 101017_AT; 101048_AT; 101059_AT; 101065_AT; 101298_G_AT; 101422_AT; 101429_AT; 101465_AT; 101508_AT; 101840_AT; 101906_AT; 101918_AT; 101923_AT; 101930_AT; 101958_F_AT; 101959_R_AT; 102224_AT; 102235_AT; 102264_AT; 102292_AT; 102299_AT; 102330_AT; 102378_AT; 102383_AT; 102395_AT; 102715_AT; 102821_S_AT; 102895…
GO Biological Process	lipid metabolism	105	1334	451	7665	0.000932079	1	11303; 11363; 11364; 11430; 11450; 11522; 11535; 11668; 11669; 11671; 11685; 11812; 11815; 11816; 11883; 12491; 12894; 12896; 12908; 13078; 13106; 13244; 13350; 14555; 14571; 14778; 14824; 14860; 14863; 14871; 14874; 15107; 15211; 15446; 15483; 15488; 16846; 16890; 16922; 16952; 16956; 16971; 17001; 17117; 18194; 18534; 18573; 18582; 18584; 18618; 18718; 18799; 18805; 18830; 18979; 19012; 19016; …	100068_AT; 100539_AT; 100927_AT; 100931_AT; 101073_AT; 101426_AT; 101498_AT; 101515_AT; 101538_I_AT; 101539_F_AT; 101676_AT; 101923_AT; 102208_AT; 102768_I_AT; 102769_F_AT; 102798_AT; 102936_AT; 102968_AT; 103083_AT; 103087_AT; 103646_AT; 103665_AT; 103873_I_AT; 103912_AT; 104371_AT; 104374_AT; 104378_AT; 104538_AT; 104580_AT; 104605_AT; 104627_AT; 104716_AT; 160083_AT; 160104_AT; 160128_AT; 1603…
GO Molecular Function	heparin binding	22	1328	62	7713	0.00108184	1	11754; 11816; 11820; 12831; 14182; 14314; 15289; 16007; 16956; 17242; 19242; 19934; 20306; 20307; 20657; 20720; 21825; 21826; 21827; 22339; 22370; 81877	101080_AT; 102327_AT; 102916_S_AT; 103520_AT; 103869_AT; 160083_AT; 160469_AT; 160561_AT; 161907_S_AT; 92459_AT; 92777_AT; 92857_AT; 93063_AT; 93095_AT; 94761_AT; 94833_AT; 94902_AT; 94930_AT; 95356_AT; 97474_R_AT; 97487_AT; 97509_F_AT; 98549_AT
GO Molecular Function	calcium ion binding	90	1328	382	7713	0.00110233	1	11629; 11722; 11744; 11745; 11747; 11749; 11752; 11938; 12153; 12306; 12315; 12334; 12552; 12554; 12558; 12562; 12793; 12936; 13003; 13506; 13602; 13660; 13733; 13858; 14114; 14115; 14118; 14133; 14230; 14231; 14314; 14456; 14571; 14824; 16952; 16971; 17064; 17155; 17181; 17313; 17392; 17533; 17901; 18073; 18074; 18127; 18128; 18220; 18750; 18754; 18760; 18764; 18799; 19055; 19122; 19128; 19672; …	100019_AT; 100120_AT; 100569_AT; 100606_AT; 100928_AT; 100951_AT; 100959_AT; 101040_AT; 101058_AT; 101073_AT; 101090_AT; 101393_AT; 102065_AT; 102280_AT; 102299_AT; 102330_AT; 102815_AT; 102852_AT; 103223_AT; 103226_AT; 103345_AT; 103506_F_AT; 103507_AT; 103869_AT; 103889_AT; 104083_AT; 104258_AT; 104367_AT; 104578_F_AT; 104580_AT; 104601_AT; 104728_AT; 104743_AT; 104746_AT; 160319_AT; 160469_AT;…
GO Biological Process	response to pest/pathogen/parasite	108	1334	470	7665	0.00126451	1	11539; 11629; 11658; 11754; 11761; 12053; 12258; 12259; 12260; 12262; 12263; 12266; 12267; 12268; 12332; 12479; 12480; 12508; 12628; 12655; 12767; 12772; 12774; 12925; 12978; 13058; 13349; 13722; 13850; 14133; 14860; 14863; 14871; 14874; 14964; 14999; 15040; 15242; 15439; 15511; 15975; 15976; 15980; 16019; 16155; 16177; 16364; 16414; 16854; 16952; 16985; 17060; 17064; 17105; 17110; 17329; 17840; …	100089_AT; 100112_AT; 100300_AT; 100397_AT; 100483_AT; 100611_AT; 100772_G_AT; 100946_AT; 101014_AT; 101015_S_AT; 101048_AT; 101298_G_AT; 101436_AT; 101465_AT; 101468_AT; 101486_AT; 101565_F_AT; 101566_F_AT; 101574_F_AT; 101575_I_AT; 101576_F_AT; 101753_S_AT; 101853_F_AT; 101897_G_AT; 101910_F_AT; 101918_AT; 101923_AT; 102065_AT; 102096_F_AT; 102326_AT; 102327_AT; 102330_AT; 102353_AT; 102639_AT;…
GO Biological Process	antigen presentation	13	1334	28	7665	0.00142706	1	12479; 12480; 14960; 14961; 14964; 14968; 14969; 14972; 14999; 15040; 15216; 16912; 19698	100998_AT; 101897_G_AT; 102848_F_AT; 102904_AT; 103091_AT; 103422_AT; 104014_AT; 92866_AT; 93085_AT; 97125_F_AT; 97541_F_AT; 98034_AT; 98472_AT
GO Cellular Component	basement membrane	17	1330	43	7685	0.00143334	1	12822; 12826; 12827; 12836; 15530; 16651; 16773; 16775; 16777; 18073; 18074; 20392; 20692; 21859; 24051; 64075; 226519	100120_AT; 101039_AT; 101093_AT; 101399_AT; 101861_AT; 101881_G_AT; 101882_S_AT; 101948_AT; 102378_AT; 104587_AT; 160519_AT; 161706_F_AT; 92366_AT; 93383_AT; 93563_S_AT; 93898_AT; 96712_AT; 97160_AT
GO Biological Process	cell proliferation	209	1334	1001	7665	0.00165814	1	11433; 11622; 11629; 11636; 11639; 11652; 11787; 11839; 12035; 12053; 12192; 12193; 12226; 12235; 12315; 12429; 12444; 12452; 12453; 12514; 12540; 12545; 12567; 12577; 12580; 12721; 12767; 12822; 12925; 12978; 13000; 13008; 13197; 13198; 13589; 13605; 13649; 13717; 13730; 13731; 13732; 13809; 13858; 13860; 13865; 14062; 14205; 14211; 14254; 14360; 14388; 14451; 14456; 14735; 14824; 14884; 15248; …	100026_AT; 100033_AT; 100112_AT; 100125_AT; 100133_AT; 100471_AT; 100612_AT; 100718_AT; 100946_AT; 100951_AT; 101014_AT; 101015_S_AT; 101017_AT; 101048_AT; 101059_AT; 101065_AT; 101073_AT; 101298_G_AT; 101422_AT; 101429_AT; 101465_AT; 101499_AT; 101508_AT; 101571_G_AT; 101840_AT; 101881_G_AT; 101882_S_AT; 101906_AT; 101918_AT; 101923_AT; 101930_AT; 101958_F_AT; 101959_R_AT; 102224_AT; 102235_AT; …
GO Biological Process	cell communication	428	1334	2199	7665	0.00177964	1	11433; 11477; 11489; 11502; 11512; 11513; 11535; 11539; 11556; 11568; 11601; 11606; 11622; 11658; 11737; 11754; 11787; 11797; 11804; 11816; 11820; 11839; 11852; 11938; 12229; 12234; 12259; 12266; 12267; 12310; 12315; 12319; 12362; 12385; 12490; 12491; 12505; 12508; 12509; 12540; 12552; 12554; 12558; 12562; 12567; 12702; 12767; 12772; 12774; 12778; 12793; 12805; 12818; 12819; 12822; 12825; 12826; …	100019_AT; 100064_F_AT; 100065_R_AT; 100089_AT; 100112_AT; 100113_S_AT; 100120_AT; 100122_AT; 100133_AT; 100134_AT; 100308_AT; 100325_AT; 100397_AT; 100412_G_AT; 100427_AT; 100435_AT; 100483_AT; 100538_AT; 100548_AT; 100566_AT; 100606_AT; 100772_G_AT; 100951_AT; 100973_I_AT; 100990_G_AT; 101007_AT; 101014_AT; 101015_S_AT; 101017_AT; 101030_AT; 101039_AT; 101048_AT; 101080_AT; 101089_AT; 101093_AT…
GO Molecular Function	vascular endothelial growth factor receptor activity	7	1328	10	7713	0.00286809	1	14254; 16542; 16590; 18186; 18595; 18596; 242050	104265_AT; 104435_AT; 160867_AT; 95016_AT; 95079_AT; 98452_AT; 99956_AT
GO Molecular Function	anticoagulant activity	7	1328	10	7713	0.00286809	1	11745; 11747; 11749; 11752; 12306; 19124; 21824	100569_AT; 101393_AT; 104601_AT; 93083_AT; 94304_AT; 97529_AT; 98018_AT
GO Biological Process	humoral defense mechanism (sensu Vertebrata)	36	1334	128	7665	0.00311009	1	11658; 12258; 12259; 12260; 12262; 12263; 12266; 12267; 12268; 12508; 12628; 12772; 12925; 12978; 13058; 14860; 14863; 14871; 14874; 15242; 15511; 16414; 17840; 18033; 18636; 18754; 18760; 19038; 20306; 24108; 26888; 50702; 50909; 66447; 94176; 193740	100089_AT; 100300_AT; 100946_AT; 101468_AT; 101566_F_AT; 101853_F_AT; 101910_F_AT; 102096_F_AT; 102353_AT; 103033_AT; 103223_AT; 103462_AT; 103673_AT; 103707_AT; 104354_AT; 104407_AT; 160350_AT; 161815_F_AT; 92223_AT; 92291_F_AT; 92715_AT; 92762_AT; 93009_AT; 93397_AT; 93497_AT; 93875_AT; 94061_AT; 94087_AT; 94161_AT; 94743_F_AT; 94761_AT; 94939_AT; 94993_F_AT; 95019_AT; 95415_F_AT; 96020_AT; 960…
GO Molecular Function	serine-type endopeptidase inhibitor activity	22	1328	67	7713	0.00320946	1	11606; 11804; 11820; 12258; 12406; 12835; 12836; 14313; 16625; 20317; 20700; 20701; 20703; 20704; 20716; 20719; 20720; 20723; 21788; 21789; 53614; 56363	101110_AT; 101565_F_AT; 101574_F_AT; 101575_I_AT; 101576_F_AT; 101887_AT; 102706_I_AT; 102707_F_AT; 103536_AT; 103804_AT; 104374_AT; 93063_AT; 93109_F_AT; 93383_AT; 93498_S_AT; 93574_AT; 94383_AT; 94817_AT; 96060_AT; 97487_AT; 98405_AT; 98514_AT; 98817_AT; 99081_AT
cellular role	Energy generation	33	312	116	1770	0.00371121	1	11363; 11364; 11430; 11717; 11739; 12865; 12869; 12894; 12896; 12908; 13057; 13058; 13063; 14297; 15107; 15926; 20193; 20916; 22227; 51798; 52538; 66841; 66945; 67460; 70316; 78920; 93747; 109672; 110826; 110842; 113868; 231086; 235674	100059_AT; 100300_AT; 101407_AT; 101515_AT; 102749_AT; 103646_AT; 104671_AT; 160289_S_AT; 160482_AT; 160571_AT; 160711_AT; 160851_R_AT; 161205_AT; 161422_F_AT; 161989_F_AT; 92581_AT; 93084_AT; 93320_AT; 93501_F_AT; 93502_R_AT; 93754_AT; 94080_AT; 95064_AT; 95425_AT; 95426_AT; 95453_F_AT; 95485_AT; 95646_AT; 96112_AT; 96909_AT; 96913_AT; 96947_AT; 97013_F_AT; 97869_AT; 97880_AT; 98132_AT; 98533_AT…
GO Biological Process	organic acid metabolism	89	1334	389	7665	0.00402462	1	11363; 11364; 11430; 11450; 11668; 11669; 11671; 11685; 11846; 12035; 12040; 12491; 12583; 12894; 12896; 12908; 13078; 13106; 13244; 13722; 14584; 14590; 14645; 14661; 14860; 14863; 14871; 14874; 15107; 15109; 15446; 15483; 15488; 15926; 15930; 16000; 16784; 16846; 16890; 16922; 16956; 17001; 17117; 17769; 17850; 18127; 18534; 18624; 19223; 20280; 20397; 20603; 21366; 21937; 21990; 22021; 22117; …	100026_AT; 100068_AT; 100539_AT; 101042_F_AT; 101515_AT; 101538_I_AT; 101539_F_AT; 101590_AT; 102302_AT; 102322_AT; 102360_AT; 102968_AT; 103032_AT; 103083_AT; 103442_AT; 103646_AT; 103665_AT; 103737_AT; 104214_AT; 104538_AT; 104605_AT; 160083_AT; 160085_AT; 160128_AT; 160289_S_AT; 160350_AT; 160481_AT; 160482_AT; 160571_AT; 161947_F_AT; 161989_F_AT; 161997_F_AT; 92401_AT; 92578_AT; 92581_AT; 925…
GO Molecular Function	protease inhibitor activity	29	1328	100	7713	0.0046416	1	11606; 11804; 11820; 12258; 12266; 12268; 12380; 12406; 12835; 12836; 13010; 14313; 16625; 19128; 20317; 20700; 20701; 20703; 20704; 20716; 20719; 20720; 20723; 21788; 21789; 21825; 21859; 53614; 56363	101110_AT; 101565_F_AT; 101574_F_AT; 101575_I_AT; 101576_F_AT; 101887_AT; 102706_I_AT; 102707_F_AT; 103033_AT; 103536_AT; 103804_AT; 104374_AT; 104728_AT; 160469_AT; 160519_AT; 161522_I_AT; 93063_AT; 93109_F_AT; 93383_AT; 93497_AT; 93498_S_AT; 93574_AT; 94383_AT; 94817_AT; 95062_AT; 96060_AT; 97487_AT; 98405_AT; 98514_AT; 98817_AT; 99081_AT
GO Molecular Function	endopeptidase inhibitor activity	29	1328	100	7713	0.0046416	1	11606; 11804; 11820; 12258; 12266; 12268; 12380; 12406; 12835; 12836; 13010; 14313; 16625; 19128; 20317; 20700; 20701; 20703; 20704; 20716; 20719; 20720; 20723; 21788; 21789; 21825; 21859; 53614; 56363	101110_AT; 101565_F_AT; 101574_F_AT; 101575_I_AT; 101576_F_AT; 101887_AT; 102706_I_AT; 102707_F_AT; 103033_AT; 103536_AT; 103804_AT; 104374_AT; 104728_AT; 160469_AT; 160519_AT; 161522_I_AT; 93063_AT; 93109_F_AT; 93383_AT; 93497_AT; 93498_S_AT; 93574_AT; 94383_AT; 94817_AT; 95062_AT; 96060_AT; 97487_AT; 98405_AT; 98514_AT; 98817_AT; 99081_AT
KEGG pathway	Complement andcoagulation cascades - Homo sapiens	22	257	62	1306	0.00478356	1	12258; 12259; 12260; 12262; 12263; 12266; 12267; 12268; 12509; 12628; 14062; 14066; 18791; 19128; 20700; 20701; 20703; 20704; 21788; 21824; 22371; 50909	101516_AT; 101565_F_AT; 101574_F_AT; 101575_I_AT; 101576_F_AT; 101853_F_AT; 103033_AT; 103499_AT; 103673_AT; 103707_AT; 104601_AT; 104728_AT; 92223_AT; 93109_F_AT; 93497_AT; 93981_AT; 94743_F_AT; 94993_F_AT; 95415_F_AT; 95474_AT; 96020_AT; 97689_AT; 98514_AT; 98562_AT; 99081_AT
KEGG pathway	Immune System - Homo sapiens	22	257	62	1306	0.00478356	1	12258; 12259; 12260; 12262; 12263; 12266; 12267; 12268; 12509; 12628; 14062; 14066; 18791; 19128; 20700; 20701; 20703; 20704; 21788; 21824; 22371; 50909	101516_AT; 101565_F_AT; 101574_F_AT; 101575_I_AT; 101576_F_AT; 101853_F_AT; 103033_AT; 103499_AT; 103673_AT; 103707_AT; 104601_AT; 104728_AT; 92223_AT; 93109_F_AT; 93497_AT; 93981_AT; 94743_F_AT; 94993_F_AT; 95415_F_AT; 95474_AT; 96020_AT; 97689_AT; 98514_AT; 98562_AT; 99081_AT
GO Molecular Function	calcium-dependent phospholipid binding	8	1328	14	7713	0.00490088	1	11744; 11745; 11747; 11749; 11752; 12306; 16952; 54381	100569_AT; 101393_AT; 102815_AT; 161703_F_AT; 93037_I_AT; 93038_F_AT; 93039_AT; 93083_AT; 94304_AT; 97529_AT
GO Biological Process	regulation of proteolysis and peptidolysis	8	1334	14	7665	0.00521567	1	20700; 20701; 20703; 20704; 20719; 20720; 20723; 108075	101565_F_AT; 101574_F_AT; 101575_I_AT; 101576_F_AT; 93109_F_AT; 96060_AT; 97347_AT; 97487_AT; 98405_AT
GO Biological Process	carboxylic acid metabolism	88	1334	388	7665	0.00544389	1	11363; 11364; 11430; 11450; 11668; 11669; 11671; 11685; 11846; 12035; 12040; 12491; 12583; 12894; 12896; 12908; 13078; 13106; 13244; 13722; 14584; 14590; 14645; 14661; 14860; 14863; 14871; 14874; 15107; 15109; 15446; 15483; 15488; 15926; 15930; 16000; 16784; 16846; 16890; 16922; 16956; 17001; 17117; 17769; 17850; 18127; 18534; 18624; 19223; 20280; 20397; 20603; 21366; 21937; 21990; 22021; 22235; …	100026_AT; 100068_AT; 100539_AT; 101042_F_AT; 101515_AT; 101538_I_AT; 101539_F_AT; 101590_AT; 102302_AT; 102322_AT; 102360_AT; 102968_AT; 103032_AT; 103083_AT; 103442_AT; 103646_AT; 103665_AT; 103737_AT; 104214_AT; 104538_AT; 104605_AT; 160083_AT; 160128_AT; 160289_S_AT; 160350_AT; 160481_AT; 160482_AT; 160571_AT; 161947_F_AT; 161989_F_AT; 161997_F_AT; 92401_AT; 92578_AT; 92581_AT; 92586_AT; 9279…
GO Biological Process	complement activation	15	1334	40	7665	0.0056118	1	12258; 12259; 12260; 12262; 12263; 12266; 12267; 12268; 12628; 15511; 17840; 18636; 50702; 50909; 193740	100946_AT; 101468_AT; 101566_F_AT; 101853_F_AT; 101910_F_AT; 102096_F_AT; 103033_AT; 103673_AT; 103707_AT; 161815_F_AT; 92223_AT; 92291_F_AT; 93497_AT; 93875_AT; 94743_F_AT; 94993_F_AT; 95415_F_AT; 96020_AT; 98562_AT; 99081_AT
GO Biological Process	skeletal development	37	1334	138	7665	0.00629783	1	11568; 11732; 12153; 12306; 12310; 12393; 12552; 12842; 12843; 13345; 13798; 14118; 14182; 14560; 14600; 14672; 16000; 16010; 17022; 17313; 17701; 18162; 18606; 19228; 19242; 20429; 20692; 21803; 21847; 21922; 21943; 22160; 23872; 23972; 26564; 50706; 67399	100412_G_AT; 100569_AT; 100948_AT; 101090_AT; 101130_AT; 101526_AT; 101571_G_AT; 101918_AT; 102196_AT; 103411_AT; 103709_AT; 103889_AT; 160367_AT; 160860_AT; 160939_AT; 160989_R_AT; 92224_AT; 92533_AT; 92593_AT; 92676_AT; 93353_AT; 93416_AT; 93724_AT; 93866_S_AT; 94246_AT; 94305_AT; 95546_G_AT; 95557_AT; 96523_AT; 96713_AT; 97160_AT; 97317_AT; 97474_R_AT; 97509_F_AT; 98028_AT; 98482_AT; 99042_S_A…
GO Biological Process	blood vessel development	26	1334	88	7665	0.00680674	1	11601; 11730; 12822; 13805; 14205; 14254; 15901; 16007; 16542; 16790; 18186; 19249; 19252; 19264; 19270; 19274; 19317; 20317; 21687; 21825; 21846; 22339; 22341; 67603; 67916; 192187	100050_AT; 100134_AT; 101048_AT; 101298_G_AT; 101881_G_AT; 101882_S_AT; 102720_AT; 103520_AT; 104265_AT; 104598_AT; 160469_AT; 160726_AT; 161184_F_AT; 92210_AT; 92308_AT; 92309_I_AT; 92365_AT; 92777_AT; 93285_AT; 93574_AT; 93936_AT; 94712_AT; 95016_AT; 95096_AT; 95228_F_AT; 96662_AT; 96886_AT; 98424_AT; 98452_AT; 99936_AT; 99993_AT
KEGG pathway	Complement andcoagulation cascades - Mus musculus	21	257	60	1306	0.00720045	1	12258; 12259; 12260; 12262; 12263; 12266; 12267; 12268; 12509; 12628; 14062; 14066; 18791; 20700; 20701; 20703; 20704; 21788; 21824; 22371; 50909	101516_AT; 101565_F_AT; 101574_F_AT; 101575_I_AT; 101576_F_AT; 101853_F_AT; 103033_AT; 103499_AT; 103673_AT; 103707_AT; 104601_AT; 92223_AT; 93109_F_AT; 93497_AT; 93981_AT; 94743_F_AT; 94993_F_AT; 95415_F_AT; 95474_AT; 96020_AT; 97689_AT; 98514_AT; 98562_AT; 99081_AT
KEGG pathway	Immune System - Mus musculus	21	257	60	1306	0.00720045	1	12258; 12259; 12260; 12262; 12263; 12266; 12267; 12268; 12509; 12628; 14062; 14066; 18791; 20700; 20701; 20703; 20704; 21788; 21824; 22371; 50909	101516_AT; 101565_F_AT; 101574_F_AT; 101575_I_AT; 101576_F_AT; 101853_F_AT; 103033_AT; 103499_AT; 103673_AT; 103707_AT; 104601_AT; 92223_AT; 93109_F_AT; 93497_AT; 93981_AT; 94743_F_AT; 94993_F_AT; 95415_F_AT; 95474_AT; 96020_AT; 97689_AT; 98514_AT; 98562_AT; 99081_AT
GO Biological Process	oxygen and reactive oxygen species metabolism	27	1334	93	7665	0.00734664	1	11761; 11816; 12359; 12460; 13057; 13058; 13850; 14778; 15926; 16890; 17970; 18033; 18127; 19122; 19249; 19252; 19264; 19270; 19274; 20304; 20655; 20657; 20823; 23887; 56520; 67305; 67603	100059_AT; 100300_AT; 100538_AT; 100606_AT; 101048_AT; 101298_G_AT; 101676_AT; 102326_AT; 102968_AT; 103083_AT; 103607_AT; 103909_AT; 104011_AT; 104598_AT; 160473_AT; 160479_AT; 160571_AT; 92308_AT; 92309_I_AT; 92579_AT; 93051_AT; 93285_AT; 93936_AT; 94167_AT; 94902_AT; 95356_AT; 97013_F_AT; 98406_AT; 98424_AT; 98427_S_AT
GO Molecular Function	protein phosphatase regulator activity	10	1328	22	7713	0.00750906	1	11737; 19242; 21770; 56086; 58200; 66385; 66471; 67628; 73699; 226849	101875_AT; 103912_AT; 104390_AT; 93372_AT; 93826_AT; 94456_AT; 96114_AT; 96891_AT; 97474_R_AT; 97556_AT; 97979_AT; 98550_AT
GO Molecular Function	protein binding	318	1328	1648	7713	0.00808061	1	11450; 11502; 11512; 11513; 11518; 11546; 11568; 11622; 11737; 11744; 11787; 11797; 11816; 11820; 11909; 12029; 12053; 12064; 12315; 12319; 12332; 12389; 12393; 12406; 12479; 12480; 12505; 12506; 12540; 12567; 12606; 12721; 12767; 12772; 12774; 12778; 12798; 12914; 13008; 13171; 13197; 13198; 13367; 13429; 13449; 13589; 13591; 13592; 13593; 13642; 13649; 13660; 13800; 13803; 13805; 13850; 13865; …	100050_AT; 100113_S_AT; 100120_AT; 100133_AT; 100134_AT; 100412_G_AT; 100467_AT; 100468_G_AT; 100472_AT; 100483_AT; 100507_AT; 100548_AT; 100566_AT; 100903_AT; 100928_AT; 100929_AT; 100946_AT; 100951_AT; 100973_I_AT; 100990_G_AT; 101014_AT; 101015_S_AT; 101017_AT; 101048_AT; 101065_AT; 101089_AT; 101106_AT; 101108_AT; 101298_G_AT; 101399_AT; 101422_AT; 101429_AT; 101499_AT; 101508_AT; 101509_AT; …
GO Biological Process	angiogenesis	18	1334	54	7665	0.00809725	1	11601; 11730; 12822; 13805; 14205; 14254; 15901; 16007; 16542; 16790; 18186; 20317; 21687; 21825; 21846; 22339; 22341; 192187	100050_AT; 100134_AT; 101881_G_AT; 101882_S_AT; 102720_AT; 103520_AT; 104265_AT; 160469_AT; 161184_F_AT; 92210_AT; 92365_AT; 92777_AT; 93574_AT; 94712_AT; 95016_AT; 95228_F_AT; 96886_AT; 98452_AT; 99936_AT; 99993_AT
GO Molecular Function	transmembrane receptor protein tyrosine kinase activity	19	1328	59	7713	0.00833581	1	12978; 13649; 14182; 14183; 14254; 16001; 16542; 16590; 17289; 18186; 18214; 18595; 18596; 19882; 21687; 21846; 26564; 71461; 242050	101840_AT; 102224_AT; 102720_AT; 104265_AT; 104354_AT; 104435_AT; 160867_AT; 161184_F_AT; 92325_AT; 92698_AT; 92969_AT; 93090_AT; 93724_AT; 95016_AT; 95079_AT; 97509_F_AT; 97719_AT; 98452_AT; 99936_AT; 99956_AT
biochemical function	Inhibitor or repressor	69	574	296	3248	0.00858512	1	11601; 11606; 11747; 11797; 11820; 12053; 12226; 12258; 12380; 12406; 12509; 12577; 12580; 12585; 12702; 13010; 13198; 14313; 14451; 14567; 15900; 15903; 15904; 16010; 16012; 16952; 17130; 17257; 17869; 18573; 18582; 18584; 19016; 19128; 19241; 19698; 20195; 20317; 20700; 20701; 20703; 20704; 20716; 20719; 20720; 20723; 21417; 21788; 21789; 21810; 21847; 21859; 22059; 22330; 22634; 23871; 29810; …	100621_AT; 101429_AT; 101516_AT; 101565_F_AT; 101571_G_AT; 101574_F_AT; 101575_I_AT; 101576_F_AT; 101887_AT; 102734_AT; 103006_AT; 103015_AT; 103091_AT; 103399_AT; 103904_AT; 104154_AT; 104220_AT; 104275_G_AT; 104374_AT; 104669_AT; 104712_AT; 104728_AT; 160069_AT; 160473_AT; 160519_AT; 160602_AT; 160638_AT; 160861_S_AT; 160941_AT; 161522_I_AT; 161703_F_AT; 161980_F_AT; 162206_F_AT; 92210_AT; 9250…
GO Molecular Function	phospholipase inhibitor activity	7	1328	12	7713	0.00923642	1	11745; 11747; 11749; 11752; 12306; 16952; 18173	100569_AT; 101393_AT; 161703_F_AT; 93037_I_AT; 93038_F_AT; 93083_AT; 94304_AT; 96562_AT; 97529_AT
GO Molecular Function	MHC class II receptor activity	7	1328	12	7713	0.00923642	1	14960; 14961; 14968; 14969; 14999; 16149; 16912	100998_AT; 101054_AT; 102848_F_AT; 102904_AT; 92866_AT; 93085_AT; 98034_AT
GO Biological Process	cell-matrix adhesion	18	1334	55	7665	0.00986821	1	12505; 16202; 16404; 16413; 16414; 16423; 18073; 18074; 18764; 19261; 20392; 20411; 21687; 21827; 71927; 81877; 114332; 193385	100120_AT; 100951_AT; 100990_G_AT; 101499_AT; 101861_AT; 102353_AT; 102720_AT; 102916_S_AT; 103005_S_AT; 103070_AT; 103200_AT; 103611_AT; 103869_AT; 160320_AT; 160583_AT; 161497_F_AT; 161907_S_AT; 93061_AT; 93529_AT; 93530_AT; 93563_S_AT; 95020_AT
GO Cellular Component	caveola	5	1330	6	7685	0.00994169	1	12389; 14251; 14252; 19285; 20324	104100_AT; 160280_AT; 160373_I_AT; 95095_AT; 99007_AT; 99901_AT
GO Molecular Function	exopeptidase activity	19	1328	60	7713	0.0100423	1	11568; 12406; 12873; 12876; 13479; 13809; 13850; 13860; 14089; 14590; 16790; 17294; 18624; 18813; 22019; 23945; 54381; 56264; 74617	100125_AT; 100412_G_AT; 101042_F_AT; 102351_AT; 102373_AT; 103222_AT; 103492_AT; 103644_AT; 162348_R_AT; 92441_AT; 92607_AT; 93039_AT; 93051_AT; 93575_AT; 94817_AT; 96730_AT; 97511_AT; 98042_AT; 99642_I_AT; 99643_F_AT; 99993_AT
GO Molecular Function	phosphatase inhibitor activity	6	1328	9	7713	0.0102338	1	11737; 19242; 56086; 58200; 66471; 67628	104390_AT; 93372_AT; 94456_AT; 96114_AT; 96891_AT; 97474_R_AT; 97556_AT; 98550_AT
GO Biological Process	morphogenesis	235	1334	1183	7665	0.0109915	1	11459; 11489; 11539; 11568; 11601; 11668; 11669; 11671; 11730; 11732; 11787; 11816; 11938; 12064; 12153; 12229; 12306; 12310; 12393; 12479; 12480; 12505; 12552; 12558; 12767; 12772; 12822; 12825; 12834; 12835; 12836; 12837; 12842; 12843; 12972; 13008; 13078; 13106; 13179; 13345; 13350; 13642; 13649; 13653; 13654; 13717; 13730; 13798; 13800; 13803; 13805; 13852; 14007; 14009; 14057; 14062; 14118; …	100050_AT; 100064_F_AT; 100065_R_AT; 100068_AT; 100112_AT; 100133_AT; 100134_AT; 100308_AT; 100342_I_AT; 100343_F_AT; 100381_AT; 100412_G_AT; 100472_AT; 100538_AT; 100569_AT; 100772_G_AT; 100948_AT; 100951_AT; 101048_AT; 101059_AT; 101089_AT; 101090_AT; 101110_AT; 101130_AT; 101178_AT; 101298_G_AT; 101503_AT; 101526_AT; 101571_G_AT; 101840_AT; 101843_AT; 101861_AT; 101875_AT; 101881_G_AT; 101882_…
GO Biological Process	organogenesis	216	1334	1080	7665	0.0111979	1	11459; 11489; 11539; 11568; 11601; 11668; 11669; 11671; 11730; 11732; 11787; 11816; 11938; 12064; 12153; 12229; 12306; 12310; 12393; 12479; 12480; 12505; 12552; 12558; 12767; 12772; 12822; 12825; 12834; 12835; 12836; 12837; 12842; 12843; 12972; 13008; 13078; 13106; 13179; 13345; 13350; 13642; 13653; 13654; 13717; 13730; 13798; 13800; 13803; 13805; 13852; 14007; 14009; 14057; 14118; 14182; 14183; …	100050_AT; 100064_F_AT; 100065_R_AT; 100068_AT; 100112_AT; 100133_AT; 100134_AT; 100308_AT; 100342_I_AT; 100343_F_AT; 100381_AT; 100412_G_AT; 100472_AT; 100538_AT; 100569_AT; 100772_G_AT; 100948_AT; 100951_AT; 101048_AT; 101059_AT; 101089_AT; 101090_AT; 101110_AT; 101130_AT; 101178_AT; 101298_G_AT; 101503_AT; 101526_AT; 101571_G_AT; 101861_AT; 101875_AT; 101881_G_AT; 101882_S_AT; 101897_G_AT; 101…
GO Biological Process	humoral immune response	44	1334	177	7665	0.0115419	1	11658; 12258; 12259; 12260; 12262; 12263; 12266; 12267; 12268; 12508; 12628; 12772; 12925; 12978; 13058; 14133; 14860; 14863; 14871; 14874; 15242; 15511; 16019; 16364; 16414; 17060; 17105; 17110; 17840; 18033; 18636; 18754; 18760; 19038; 19171; 20296; 20306; 24108; 26888; 50702; 50909; 66447; 94176; 193740	100089_AT; 100300_AT; 100611_AT; 100772_G_AT; 100946_AT; 101468_AT; 101486_AT; 101566_F_AT; 101753_S_AT; 101853_F_AT; 101910_F_AT; 102065_AT; 102096_F_AT; 102353_AT; 102736_AT; 103033_AT; 103223_AT; 103462_AT; 103673_AT; 103707_AT; 104354_AT; 104407_AT; 160350_AT; 161815_F_AT; 92223_AT; 92291_F_AT; 92715_AT; 92737_AT; 92762_AT; 93009_AT; 93397_AT; 93497_AT; 93584_AT; 93875_AT; 94061_AT; 94087_AT;…
GO Molecular Function	insulin-like growth factor binding	8	1328	16	7713	0.0118993	1	16001; 16007; 16009; 16010; 16011; 16012; 18133; 56213	100507_AT; 100566_AT; 101571_G_AT; 102224_AT; 103904_AT; 92777_AT; 95082_AT; 96920_AT
GO Biological Process	di-\, tri-valent inorganic cation homeostasis	20	1334	65	7665	0.0124681	1	11820; 13850; 14297; 15203; 15211; 15216; 17869; 17984; 18220; 18754; 18760; 18764; 19122; 20292; 20296; 20304; 20306; 20315; 56188; 170737	100112_AT; 100606_AT; 100951_AT; 101059_AT; 101407_AT; 102736_AT; 103223_AT; 104014_AT; 104194_AT; 104712_AT; 160511_AT; 162234_F_AT; 92742_AT; 93040_AT; 93051_AT; 93063_AT; 94087_AT; 94161_AT; 94761_AT; 94839_AT; 94840_AT; 95156_G_AT; 98406_AT
GO Biological Process	cell growth	29	1334	106	7665	0.0124975	1	11787; 12702; 13008; 13730; 13731; 13732; 14182; 14199; 14789; 16007; 16009; 16010; 16011; 16012; 17984; 18133; 18754; 18760; 20416; 21803; 22059; 29812; 56213; 73699; 108075; 109042; 212862; 216233; 218952	100507_AT; 100566_AT; 101059_AT; 101571_G_AT; 101918_AT; 103223_AT; 103243_AT; 103904_AT; 103912_AT; 104154_AT; 104275_G_AT; 104350_AT; 160903_AT; 162206_F_AT; 92263_AT; 92777_AT; 93550_AT; 93593_F_AT; 93994_AT; 94087_AT; 94161_AT; 95082_AT; 96774_AT; 96920_AT; 97347_AT; 97426_AT; 97496_F_AT; 97498_AT; 97500_G_AT; 97509_F_AT; 98554_AT; 99475_AT
GO Biological Process	superoxide metabolism	8	1334	16	7665	0.0126179	1	12460; 13057; 13058; 17970; 18127; 20655; 20657; 20823	100059_AT; 100300_AT; 100538_AT; 102326_AT; 103909_AT; 92579_AT; 94167_AT; 94902_AT; 97013_F_AT
KEGG pathway	Metabolism of Other Amino Acids - Rattus norvegicus	19	257	55	1306	0.0130806	1	11364; 11668; 11669; 11671; 11754; 12583; 14661; 14778; 14860; 14863; 14871; 14874; 15926; 16790; 23887; 26358; 66447; 93747; 246277	100068_AT; 101676_AT; 102327_AT; 102968_AT; 160350_AT; 160571_AT; 161997_F_AT; 92581_AT; 92586_AT; 93009_AT; 94778_AT; 95019_AT; 95426_AT; 96057_AT; 96058_S_AT; 96085_AT; 96258_AT; 96346_AT; 99184_AT; 99559_AT; 99993_AT
GO Molecular Function	phosphatase regulator activity	10	1328	24	7713	0.0142719	1	11737; 19242; 21770; 56086; 58200; 66385; 66471; 67628; 73699; 226849	101875_AT; 103912_AT; 104390_AT; 93372_AT; 93826_AT; 94456_AT; 96114_AT; 96891_AT; 97474_R_AT; 97556_AT; 97979_AT; 98550_AT
GO Biological Process	response to stress	157	1334	767	7665	0.0142981	1	11535; 11539; 11546; 11622; 11629; 11658; 11754; 11761; 11816; 12053; 12258; 12259; 12260; 12262; 12263; 12266; 12267; 12268; 12332; 12359; 12406; 12479; 12480; 12508; 12628; 12655; 12767; 12772; 12774; 12925; 12978; 13058; 13197; 13198; 13349; 13722; 13850; 14062; 14133; 14778; 14860; 14863; 14871; 14874; 14884; 14964; 14999; 15040; 15242; 15270; 15439; 15505; 15511; 15519; 15926; 15975; 15976; …	100033_AT; 100081_AT; 100089_AT; 100112_AT; 100300_AT; 100397_AT; 100483_AT; 100538_AT; 100606_AT; 100611_AT; 100772_G_AT; 100903_AT; 100946_AT; 101007_AT; 101014_AT; 101015_S_AT; 101048_AT; 101065_AT; 101298_G_AT; 101429_AT; 101436_AT; 101451_AT; 101465_AT; 101468_AT; 101486_AT; 101565_F_AT; 101566_F_AT; 101574_F_AT; 101575_I_AT; 101576_F_AT; 101676_AT; 101753_S_AT; 101853_F_AT; 101897_G_AT; 101…
GO Biological Process	catabolism	151	1334	735	7665	0.0143984	1	11364; 11489; 11492; 11502; 11512; 11513; 11546; 11568; 11717; 11846; 12040; 12153; 12234; 12263; 12334; 12362; 12380; 12406; 12583; 12831; 12833; 12846; 12873; 12876; 13030; 13038; 13040; 13244; 13479; 13803; 13809; 13850; 13860; 14089; 14571; 14635; 14661; 14824; 14860; 14863; 14871; 14874; 15109; 15277; 15439; 15511; 15925; 15930; 16790; 16846; 16890; 16912; 16913; 16956; 17105; 17110; 17117; …	100125_AT; 100412_G_AT; 100538_AT; 100539_AT; 100611_AT; 100621_AT; 100903_AT; 100946_AT; 101040_AT; 101042_F_AT; 101048_AT; 101080_AT; 101298_G_AT; 101486_AT; 101562_AT; 101565_F_AT; 101574_F_AT; 101575_I_AT; 101576_F_AT; 101753_S_AT; 101923_AT; 102064_AT; 102302_AT; 102321_AT; 102326_AT; 102351_AT; 102373_AT; 102407_AT; 102791_AT; 103083_AT; 103222_AT; 103254_AT; 103392_AT; 103492_AT; 103554_AT…
KEGG pathway	Complement andcoagulation cascades - Rattus norvegicus	16	257	44	1306	0.0154692	1	12260; 12263; 12266; 12267; 12268; 12509; 12628; 14062; 14066; 18791; 20700; 20701; 20703; 20704; 21788; 21824	101516_AT; 101565_F_AT; 101574_F_AT; 101575_I_AT; 101576_F_AT; 101853_F_AT; 103033_AT; 103673_AT; 103707_AT; 104601_AT; 93109_F_AT; 93497_AT; 93981_AT; 94743_F_AT; 94993_F_AT; 95474_AT; 96020_AT; 97689_AT; 98514_AT
KEGG pathway	Immune System - Rattus norvegicus	16	257	44	1306	0.0154692	1	12260; 12263; 12266; 12267; 12268; 12509; 12628; 14062; 14066; 18791; 20700; 20701; 20703; 20704; 21788; 21824	101516_AT; 101565_F_AT; 101574_F_AT; 101575_I_AT; 101576_F_AT; 101853_F_AT; 103033_AT; 103673_AT; 103707_AT; 104601_AT; 93109_F_AT; 93497_AT; 93981_AT; 94743_F_AT; 94993_F_AT; 95474_AT; 96020_AT; 97689_AT; 98514_AT
GO Molecular Function	metallocarboxypeptidase activity	8	1328	17	7713	0.0172799	1	11568; 12406; 12873; 12876; 13860; 18624; 54381; 56264	100412_G_AT; 101042_F_AT; 102351_AT; 103222_AT; 103492_AT; 162348_R_AT; 93039_AT; 94817_AT; 99642_I_AT; 99643_F_AT
GO Molecular Function	acetyl-CoA C-acyltransferase activity	4	1328	4	7713	0.0177137	1	52538; 113868; 231086; 235674	160482_AT; 95064_AT; 96913_AT; 99571_AT
GO Molecular Function	metalloexopeptidase activity	12	1328	33	7713	0.0183166	1	11568; 12406; 12873; 12876; 13479; 13809; 13860; 16790; 18624; 18813; 54381; 56264	100125_AT; 100412_G_AT; 101042_F_AT; 102351_AT; 102373_AT; 103222_AT; 103492_AT; 103644_AT; 162348_R_AT; 93039_AT; 94817_AT; 99642_I_AT; 99643_F_AT; 99993_AT
GO Biological Process	response to wounding	66	1334	293	7665	0.0187707	1	11535; 11539; 11629; 11754; 11761; 12053; 12266; 12267; 12268; 12655; 12767; 12772; 12774; 13058; 13349; 13722; 13850; 14062; 14964; 15040; 16155; 16177; 16364; 16414; 16854; 16952; 16985; 17060; 17064; 17105; 17110; 17329; 17970; 18033; 19016; 19039; 19124; 19218; 19249; 19252; 19264; 19270; 19274; 19698; 20292; 20296; 20304; 20306; 20307; 20315; 20716; 21803; 21937; 21938; 22021; 22177; 23887; …	100112_AT; 100300_AT; 100397_AT; 100611_AT; 100772_G_AT; 101048_AT; 101298_G_AT; 101436_AT; 101753_S_AT; 101918_AT; 101923_AT; 102326_AT; 102327_AT; 102330_AT; 102353_AT; 102639_AT; 102736_AT; 102794_AT; 102798_AT; 102968_AT; 103015_AT; 103032_AT; 103033_AT; 103091_AT; 103462_AT; 103707_AT; 104011_AT; 104093_AT; 104374_AT; 104598_AT; 104669_AT; 160387_AT; 160511_AT; 160583_AT; 161703_F_AT; 161914…
GO Biological Process	phenol metabolism	11	1334	29	7665	0.0202159	1	11754; 12846; 15107; 15446; 15483; 15488; 17161; 18113; 20887; 21743; 216820	101473_AT; 102327_AT; 103087_AT; 103442_AT; 93351_AT; 93749_AT; 95485_AT; 97402_AT; 97515_AT; 97867_AT; 98535_AT
GO Biological Process	response to virus	10	1334	25	7665	0.0202805	1	12767; 15975; 15976; 15980; 20292; 20304; 20307; 20315; 54123; 56045	100112_AT; 100483_AT; 101014_AT; 101015_S_AT; 102794_AT; 103080_AT; 104669_AT; 160511_AT; 160694_AT; 162234_F_AT; 92459_AT; 92742_AT; 98406_AT
GO Molecular Function	transmembrane receptor protein kinase activity	20	1328	69	7713	0.0211773	1	11477; 12978; 13649; 14182; 14183; 14254; 16001; 16542; 16590; 17289; 18186; 18214; 18595; 18596; 19882; 21687; 21846; 26564; 71461; 242050	101840_AT; 102224_AT; 102720_AT; 104265_AT; 104354_AT; 104435_AT; 160867_AT; 161184_F_AT; 92325_AT; 92698_AT; 92969_AT; 93090_AT; 93460_AT; 93724_AT; 95016_AT; 95079_AT; 97509_F_AT; 97719_AT; 98452_AT; 99936_AT; 99956_AT
GO Molecular Function	oxidoreductase activity\, acting on the CH-CH group of donors	13	1328	38	7713	0.0217883	1	11363; 11364; 11430; 15107; 15446; 15483; 15488; 18081; 56357; 66945; 67460; 216820; 235293	101515_AT; 102768_I_AT; 102769_F_AT; 103442_AT; 104153_AT; 160711_AT; 92581_AT; 93318_AT; 93351_AT; 94080_AT; 95425_AT; 95485_AT; 97515_AT; 97867_AT
GO Biological Process	calcium ion homeostasis	14	1334	42	7665	0.0222864	1	13850; 15211; 17984; 18220; 18754; 18760; 18764; 20292; 20296; 20304; 20306; 20315; 56188; 170737	100112_AT; 100951_AT; 101059_AT; 102736_AT; 103223_AT; 160511_AT; 162234_F_AT; 92742_AT; 93040_AT; 93051_AT; 94087_AT; 94161_AT; 94761_AT; 94839_AT; 94840_AT; 95156_G_AT; 98406_AT
KEGG pathway	Propanoate metabolism - Homo sapiens	10	257	23	1306	0.0231255	1	11364; 11668; 11669; 11671; 15107; 17850; 20916; 56451; 66904; 93747	100068_AT; 160128_AT; 161997_F_AT; 92581_AT; 93501_F_AT; 93502_R_AT; 95426_AT; 95485_AT; 96057_AT; 96058_S_AT; 96268_AT; 99559_AT; 99613_AT
GO Biological Process	metal ion homeostasis	20	1334	69	7665	0.0235042	1	11820; 13850; 14297; 15203; 15211; 15216; 17869; 17984; 18220; 18754; 18760; 18764; 19122; 20292; 20296; 20304; 20306; 20315; 56188; 170737	100112_AT; 100606_AT; 100951_AT; 101059_AT; 101407_AT; 102736_AT; 103223_AT; 104014_AT; 104194_AT; 104712_AT; 160511_AT; 162234_F_AT; 92742_AT; 93040_AT; 93051_AT; 93063_AT; 94087_AT; 94161_AT; 94761_AT; 94839_AT; 94840_AT; 95156_G_AT; 98406_AT
GO Biological Process	muscle development	38	1334	155	7665	0.0236548	1	11459; 11489; 11568; 12834; 12835; 12837; 13008; 14007; 14009; 14199; 14465; 15982; 16000; 16404; 16773; 17260; 17901; 19009; 19249; 19252; 19264; 19270; 19274; 19699; 20392; 21406; 21803; 22154; 24051; 52840; 53318; 53620; 56758; 67603; 67938; 67951; 76936; 211323	100308_AT; 100381_AT; 100412_G_AT; 101048_AT; 101089_AT; 101110_AT; 101298_G_AT; 101861_AT; 101918_AT; 104590_AT; 104592_I_AT; 104598_AT; 104698_AT; 160092_AT; 160461_F_AT; 160793_AT; 161497_F_AT; 92308_AT; 92309_I_AT; 92366_AT; 92414_AT; 92496_AT; 92541_AT; 92927_AT; 93061_AT; 93285_AT; 93517_AT; 93550_AT; 93892_AT; 93898_AT; 93936_AT; 94537_AT; 94788_F_AT; 94789_R_AT; 95546_G_AT; 96266_AT; 9635…
GO Biological Process	alcohol metabolism	51	1334	220	7665	0.0239201	1	11303; 11522; 11668; 11669; 11671; 11754; 11816; 12040; 12350; 12846; 14385; 14555; 14571; 14584; 14635; 15107; 15277; 15446; 15483; 15488; 16890; 17161; 18113; 18194; 18534; 18639; 18979; 19012; 20887; 20916; 21743; 22235; 29858; 55980; 56421; 56451; 56847; 58875; 59046; 60411; 71665; 71780; 72157; 78920; 100198; 208715; 216820; 235293; 236900; 269823; 330260	100068_AT; 101473_AT; 101498_AT; 102302_AT; 102322_AT; 102327_AT; 102768_I_AT; 102769_F_AT; 103083_AT; 103087_AT; 103297_AT; 103442_AT; 103737_AT; 104148_AT; 104313_AT; 104378_AT; 160289_S_AT; 160337_AT; 160375_AT; 160481_AT; 161753_F_AT; 161997_F_AT; 92592_AT; 92810_AT; 93351_AT; 93360_AT; 93501_F_AT; 93502_R_AT; 93749_AT; 93835_AT; 93868_AT; 93940_AT; 94325_AT; 94354_AT; 94375_AT; 94906_AT; 953…
KEGG pathway	Benzoate degradation viahydroxylation - Homo sapiens	4	257	4	1306	0.0254971	1	52538; 113868; 231086; 235674	160482_AT; 95064_AT; 96913_AT; 99571_AT
GO Molecular Function	oxidoreductase activity	104	1328	502	7713	0.0260432	1	11363; 11364; 11430; 11512; 11513; 11522; 11668; 11669; 11671; 11685; 11754; 11761; 12040; 12359; 12460; 12583; 12865; 12869; 12972; 13030; 13057; 13058; 13078; 13106; 13244; 14261; 14262; 14555; 14571; 14661; 14778; 14789; 14860; 14863; 14871; 14874; 15107; 15446; 15483; 15488; 15926; 15930; 16890; 16922; 16948; 16949; 17117; 17161; 17769; 17970; 18081; 18127; 18194; 18451; 18984; 19223; 19249; …	100059_AT; 100068_AT; 100300_AT; 100538_AT; 100578_AT; 100612_AT; 101048_AT; 101298_G_AT; 101515_AT; 101676_AT; 101991_AT; 102302_AT; 102321_AT; 102322_AT; 102326_AT; 102327_AT; 102360_AT; 102749_AT; 102768_I_AT; 102769_F_AT; 103017_AT; 103083_AT; 103392_AT; 103442_AT; 103607_AT; 103850_AT; 103909_AT; 104011_AT; 104139_AT; 104148_AT; 104153_AT; 104421_AT; 104538_AT; 104598_AT; 160095_AT; 160104_A…
GO Biological Process	antigen processing	10	1334	26	7665	0.0263584	1	14960; 14961; 14964; 14968; 14969; 14972; 14999; 15040; 15216; 16912	100998_AT; 102848_F_AT; 102904_AT; 104014_AT; 92866_AT; 93085_AT; 97125_F_AT; 97541_F_AT; 98034_AT; 98472_AT
GO Biological Process	regulation of catabolism	9	1334	22	7665	0.0264138	1	20700; 20701; 20703; 20704; 20719; 20720; 20723; 56421; 108075	101565_F_AT; 101574_F_AT; 101575_I_AT; 101576_F_AT; 93109_F_AT; 96060_AT; 97347_AT; 97487_AT; 97833_AT; 97834_G_AT; 98405_AT
KEGG pathway	Histidine metabolism - Rattus norvegicus	7	257	13	1306	0.0267164	1	11668; 11669; 11671; 11754; 15109; 17161; 26358	100068_AT; 102327_AT; 161997_F_AT; 92833_AT; 93749_AT; 94778_AT; 96057_AT; 96058_S_AT; 99559_AT
GO Molecular Function	enoyl-CoA hydratase activity	6	1328	11	7713	0.0277688	1	15107; 51798; 93747; 113868; 231086; 235674	160482_AT; 93754_AT; 95426_AT; 95485_AT; 96913_AT; 99571_AT
GO Molecular Function	metal ion binding	159	1328	802	7713	0.0282269	1	11489; 11492; 11502; 11512; 11513; 11522; 11629; 11685; 11722; 11744; 11745; 11747; 11749; 11752; 11754; 11761; 11846; 11938; 11977; 12153; 12306; 12315; 12319; 12334; 12350; 12460; 12552; 12554; 12558; 12562; 12774; 12793; 12846; 12914; 12925; 12936; 12972; 13003; 13506; 13602; 13660; 13733; 13809; 13858; 14114; 14115; 14118; 14133; 14230; 14231; 14270; 14314; 14456; 14571; 14824; 15203; 16211; …	100019_AT; 100120_AT; 100538_AT; 100569_AT; 100606_AT; 100928_AT; 100951_AT; 100959_AT; 101040_AT; 101042_F_AT; 101048_AT; 101058_AT; 101073_AT; 101090_AT; 101101_AT; 101298_G_AT; 101393_AT; 101426_AT; 101498_AT; 102065_AT; 102280_AT; 102299_AT; 102321_AT; 102327_AT; 102330_AT; 102373_AT; 102773_AT; 102815_AT; 102852_AT; 102854_S_AT; 102936_AT; 103223_AT; 103226_AT; 103251_AT; 103254_AT; 103345_A…
GO Biological Process	antigen processing\, exogenous antigen via MHC class II	6	1334	11	7665	0.0289971	1	14960; 14961; 14968; 14969; 14999; 16912	100998_AT; 102848_F_AT; 102904_AT; 92866_AT; 93085_AT; 98034_AT
GO Biological Process	antigen presentation\, exogenous antigen	6	1334	11	7665	0.0289971	1	14960; 14961; 14968; 14969; 14999; 16912	100998_AT; 102848_F_AT; 102904_AT; 92866_AT; 93085_AT; 98034_AT
GO Biological Process	cytoskeleton-dependent intracellular transport	15	1334	48	7665	0.0300876	1	13427; 14465; 16561; 17918; 22142; 22143; 22153; 22154; 22248; 27226; 56444; 60532; 67454; 67951; 83431	100342_I_AT; 100343_F_AT; 100603_AT; 101419_AT; 101923_AT; 104698_AT; 160461_F_AT; 161948_F_AT; 94346_AT; 94379_AT; 94788_F_AT; 94789_R_AT; 95097_AT; 95555_AT; 95885_AT; 98759_F_AT; 98884_R_AT
KEGG pathway	Biodegradation of Xenobiotics - Homo sapiens	28	257	98	1306	0.0302188	1	11433; 11668; 11669; 11671; 13078; 13106; 13850; 14860; 14863; 14871; 14874; 15107; 18979; 19249; 19252; 19264; 19270; 19274; 52538; 66447; 67603; 75572; 93747; 113868; 231086; 235674; 269823; 330260	100068_AT; 101048_AT; 101298_G_AT; 104258_AT; 104378_AT; 104598_AT; 160350_AT; 160482_AT; 161997_F_AT; 92308_AT; 92309_I_AT; 93009_AT; 93051_AT; 93285_AT; 93936_AT; 93940_AT; 93996_AT; 95019_AT; 95064_AT; 95426_AT; 95485_AT; 96057_AT; 96058_S_AT; 96085_AT; 96258_AT; 96895_AT; 96913_AT; 98424_AT; 98859_AT; 99559_AT; 99571_AT; 99979_AT
GO Biological Process	mitotic cell cycle	70	1334	321	7665	0.0306214	1	11787; 12035; 12235; 12429; 12452; 12545; 12567; 12577; 12721; 13197; 14211; 14451; 14884; 15289; 16000; 16319; 16881; 17217; 17220; 17685; 18027; 18032; 18538; 18817; 18968; 18971; 19075; 19249; 19252; 19264; 19270; 19274; 19347; 19428; 19821; 20133; 20195; 20218; 20555; 21973; 26428; 27226; 52206; 52563; 53605; 55935; 55942; 56086; 56150; 56452; 56878; 57441; 66156; 66197; 66214; 67603; 67628; …	100026_AT; 100033_AT; 100612_AT; 101017_AT; 101048_AT; 101065_AT; 101298_G_AT; 101422_AT; 101508_AT; 101906_AT; 101923_AT; 101930_AT; 102264_AT; 102292_AT; 102383_AT; 102821_S_AT; 102895_AT; 103057_AT; 103207_AT; 103418_AT; 103500_AT; 103797_AT; 103912_AT; 104090_AT; 104097_AT; 104108_AT; 104598_AT; 160069_AT; 160159_AT; 160324_AT; 160359_AT; 160834_AT; 160903_AT; 161000_I_AT; 92308_AT; 92309_I_A…
GO Cellular Component	viral capsid	16	1330	53	7685	0.0313657	1	12721; 15382; 15469; 19655; 19656; 19826; 20643; 20823; 53379; 54194; 56258; 56878; 68011; 68280; 74326; 76936	100410_AT; 101947_AT; 160192_AT; 92579_AT; 92724_AT; 93117_AT; 93118_AT; 93518_AT; 93999_AT; 94832_AT; 96207_AT; 96266_AT; 96648_AT; 96696_AT; 97200_F_AT; 97491_AT; 97848_AT
GO Biological Process	cell migration	30	1334	119	7665	0.0324025	1	11816; 12767; 12772; 13800; 14009; 14955; 16414; 16423; 18186; 19012; 19249; 19252; 19261; 19264; 19270; 19274; 19699; 20315; 20720; 21687; 21846; 22330; 22341; 27226; 67603; 67916; 68585; 211323; 225020; 226251	100112_AT; 100472_AT; 101048_AT; 101298_G_AT; 101923_AT; 101934_AT; 102353_AT; 102720_AT; 102794_AT; 103070_AT; 103574_AT; 103611_AT; 104598_AT; 160484_AT; 160511_AT; 161184_F_AT; 162234_F_AT; 92308_AT; 92309_I_AT; 92927_AT; 93028_AT; 93285_AT; 93397_AT; 93936_AT; 94712_AT; 94963_AT; 94964_AT; 95016_AT; 95020_AT; 95356_AT; 96591_AT; 96662_AT; 97487_AT; 98313_AT; 98314_G_AT; 98424_AT; 98508_S_AT; …
KEGG pathway	Propanoate metabolism - Mus musculus	8	257	17	1306	0.0331106	1	11364; 11668; 11669; 11671; 15107; 17850; 56451; 66904	100068_AT; 160128_AT; 161997_F_AT; 92581_AT; 95485_AT; 96057_AT; 96058_S_AT; 96268_AT; 99559_AT; 99613_AT
KEGG pathway	Propanoate metabolism - Rattus norvegicus	8	257	17	1306	0.0331106	1	11364; 11668; 11669; 11671; 26358; 56451; 66904; 93747	100068_AT; 160128_AT; 161997_F_AT; 92581_AT; 94778_AT; 95426_AT; 96057_AT; 96058_S_AT; 96268_AT; 99559_AT
KEGG pathway	Metabolism of Other Amino Acids - Mus musculus	18	257	56	1306	0.0332348	1	11364; 11668; 11669; 11671; 11754; 14661; 14778; 14860; 14863; 14871; 14874; 15107; 15926; 16790; 20603; 23972; 66447; 246277	100068_AT; 101676_AT; 102327_AT; 160350_AT; 160571_AT; 161997_F_AT; 92581_AT; 92586_AT; 93009_AT; 95019_AT; 95485_AT; 96057_AT; 96058_S_AT; 96085_AT; 96258_AT; 96713_AT; 98136_AT; 99184_AT; 99559_AT; 99993_AT
GO Biological Process	response to bacteria	8	1334	19	7665	0.0345238	1	12479; 12480; 15980; 18033; 18127; 18173; 20296; 192187	101897_G_AT; 102736_AT; 103422_AT; 160694_AT; 94167_AT; 96562_AT; 96886_AT; 98427_S_AT
GO Cellular Component	fibrillar collagen	5	1330	8	7685	0.0346593	1	12825; 12831; 12832; 12842; 12843	101080_AT; 101130_AT; 102990_AT; 103709_AT; 161984_F_AT; 92567_AT; 94305_AT; 98331_AT
GO Molecular Function	structural constituent of bone	4	1328	5	7713	0.0386364	1	12842; 12843; 17313; 18220	101130_AT; 103709_AT; 93866_S_AT; 94305_AT; 94839_AT
GO Molecular Function	lipid binding	31	1328	127	7713	0.0387408	1	11522; 11657; 11744; 11745; 11747; 11749; 11752; 11815; 11816; 12306; 12479; 12480; 12903; 16952; 18645; 18750; 18754; 18760; 18830; 19285; 19659; 19731; 20280; 20324; 22324; 27226; 54381; 70025; 70316; 75292; 212862	100539_AT; 100569_AT; 100927_AT; 101393_AT; 101897_G_AT; 101923_AT; 102299_AT; 102815_AT; 103223_AT; 103422_AT; 104100_AT; 104716_AT; 160373_I_AT; 160632_AT; 161703_F_AT; 92671_F_AT; 93037_I_AT; 93038_F_AT; 93039_AT; 93083_AT; 93278_AT; 93567_AT; 93592_AT; 93994_AT; 94087_AT; 94161_AT; 94304_AT; 94777_AT; 94906_AT; 95356_AT; 96909_AT; 97529_AT; 98108_AT; 99799_AT; 99901_AT
GO Molecular Function	cis-trans isomerase activity	13	1328	41	7713	0.0388207	1	11512; 11513; 14230; 14231; 14860; 14863; 14871; 14874; 19038; 27055; 66447; 67738; 104111	100089_AT; 102321_AT; 103392_AT; 104746_AT; 160350_AT; 160870_AT; 93009_AT; 93731_AT; 95019_AT; 96085_AT; 96258_AT; 97445_AT; 99082_AT
GO Molecular Function	growth factor binding	13	1328	41	7713	0.0388207	1	16001; 16007; 16009; 16010; 16011; 16012; 16155; 16177; 16178; 16195; 17082; 18133; 56213	100507_AT; 100566_AT; 101571_G_AT; 102224_AT; 102658_AT; 103904_AT; 161689_F_AT; 92777_AT; 93914_AT; 94345_AT; 95082_AT; 96920_AT; 98500_AT; 99491_AT
KEGG pathway	Metabolism of Other Amino Acids - Homo sapiens	22	257	74	1306	0.0394054	1	11364; 11668; 11669; 11671; 11754; 12583; 14661; 14778; 14860; 14863; 14864; 14871; 14874; 15107; 15926; 16790; 20603; 23887; 23972; 66447; 93747; 246277	100068_AT; 101676_AT; 102327_AT; 102968_AT; 160350_AT; 160571_AT; 161997_F_AT; 92581_AT; 92586_AT; 93009_AT; 95019_AT; 95426_AT; 95485_AT; 96057_AT; 96058_S_AT; 96085_AT; 96258_AT; 96346_AT; 96713_AT; 97681_F_AT; 98136_AT; 99184_AT; 99559_AT; 99993_AT
biochemical function	Adhesin/agglutinin	20	574	72	3248	0.0397127	1	11658; 12491; 12552; 12554; 12558; 12562; 12805; 12936; 13506; 14252; 15894; 15896; 18081; 21825; 21826; 22329; 22371; 50706; 53414; 84004	102852_AT; 103499_AT; 103506_F_AT; 103889_AT; 104083_AT; 104407_AT; 104743_AT; 160227_S_AT; 160458_AT; 160469_AT; 160610_AT; 92558_AT; 92559_AT; 92593_AT; 92936_AT; 93318_AT; 93332_AT; 94930_AT; 96752_AT; 99007_AT; 99053_AT
GO Cellular Component	viral capsid (sensu Retroviridae)	15	1330	50	7685	0.0401073	1	15382; 15469; 19655; 19656; 19826; 20643; 20823; 53379; 54194; 56258; 56878; 68011; 68280; 74326; 76936	100410_AT; 101947_AT; 160192_AT; 92579_AT; 92724_AT; 93117_AT; 93118_AT; 93518_AT; 93999_AT; 94832_AT; 96207_AT; 96266_AT; 96696_AT; 97200_F_AT; 97491_AT; 97848_AT
GO Cellular Component	viral nucleocapsid	15	1330	50	7685	0.0401073	1	15382; 15469; 19655; 19656; 19826; 20643; 20823; 53379; 54194; 56258; 56878; 68011; 68280; 74326; 76936	100410_AT; 101947_AT; 160192_AT; 92579_AT; 92724_AT; 93117_AT; 93118_AT; 93518_AT; 93999_AT; 94832_AT; 96207_AT; 96266_AT; 96696_AT; 97200_F_AT; 97491_AT; 97848_AT
cellular role	Amino-acid metabolism	23	312	87	1770	0.0405724	1	11846; 12035; 12040; 12583; 13171; 14645; 14661; 14860; 14863; 14871; 14874; 15109; 15930; 17769; 18127; 18624; 21366; 21990; 23887; 50934; 56357; 66447; 66904	100026_AT; 101042_F_AT; 102302_AT; 102360_AT; 102968_AT; 104153_AT; 104214_AT; 160128_AT; 160350_AT; 92586_AT; 92833_AT; 93009_AT; 93097_AT; 94167_AT; 94852_AT; 95019_AT; 96085_AT; 96258_AT; 96346_AT; 97383_AT; 97731_AT; 98966_AT; 99972_AT
GO Biological Process	amino acid derivative metabolism	20	1334	73	7665	0.040767	1	11668; 11669; 11671; 11754; 12583; 12846; 15107; 15446; 15483; 15488; 15930; 17161; 18113; 18451; 20603; 20887; 21743; 21990; 216820; 246277	100068_AT; 101473_AT; 102327_AT; 103087_AT; 103442_AT; 104139_AT; 161997_F_AT; 93351_AT; 93749_AT; 95485_AT; 96057_AT; 96058_S_AT; 96346_AT; 97402_AT; 97515_AT; 97731_AT; 97867_AT; 98136_AT; 98535_AT; 99184_AT; 99559_AT; 99972_AT
GO Biological Process	blood coagulation	21	1334	78	7665	0.0421546	1	11745; 11747; 11749; 11752; 12258; 12491; 12509; 14062; 14066; 14672; 14673; 16155; 18791; 19124; 19128; 21788; 21789; 21824; 21825; 22371; 22376	101393_AT; 101516_AT; 102196_AT; 103411_AT; 103499_AT; 104601_AT; 104728_AT; 160469_AT; 92760_AT; 93083_AT; 93332_AT; 93981_AT; 94304_AT; 94383_AT; 95474_AT; 97226_AT; 97227_AT; 97529_AT; 97689_AT; 98018_AT; 98514_AT; 99081_AT; 99491_AT
GO Biological Process	hemostasis	22	1334	83	7665	0.0433499	1	11745; 11747; 11749; 11752; 12258; 12491; 12509; 14062; 14066; 14672; 14673; 16155; 18791; 19124; 19128; 21788; 21789; 21824; 21825; 22371; 22376; 192232	101393_AT; 101516_AT; 102196_AT; 103411_AT; 103499_AT; 104601_AT; 104728_AT; 160469_AT; 92386_AT; 92760_AT; 93083_AT; 93332_AT; 93981_AT; 94304_AT; 94383_AT; 95474_AT; 97226_AT; 97227_AT; 97529_AT; 97689_AT; 98018_AT; 98514_AT; 99081_AT; 99491_AT
GO Cellular Component	microsome	30	1330	123	7685	0.0450814	1	11668; 11669; 11671; 11938; 12846; 13078; 13106; 13479; 13850; 13852; 14261; 14262; 14385; 14860; 14863; 14871; 14874; 15483; 15488; 16890; 17001; 18984; 53328; 66447; 70804; 76219; 94284; 100198; 109672; 212862	100068_AT; 101585_AT; 101991_AT; 103083_AT; 103644_AT; 104148_AT; 104421_AT; 104482_AT; 160350_AT; 161668_F_AT; 161997_F_AT; 92401_AT; 93009_AT; 93051_AT; 93994_AT; 93996_AT; 94801_AT; 95019_AT; 95523_AT; 96057_AT; 96058_S_AT; 96085_AT; 96258_AT; 97430_AT; 97515_AT; 97867_AT; 98533_AT; 98535_AT; 99019_AT; 99559_AT; 99570_S_AT; 99580_S_AT; 99979_AT
GO Molecular Function	G-protein-coupled receptor binding	11	1328	33	7713	0.0455321	1	14673; 17329; 20292; 20296; 20301; 20304; 20305; 20306; 20307; 20308; 20315	100112_AT; 100973_I_AT; 101436_AT; 102736_AT; 104388_AT; 160511_AT; 162198_F_AT; 162234_F_AT; 92459_AT; 92742_AT; 92849_AT; 94761_AT; 97226_AT; 97227_AT; 98406_AT
KEGG pathway	Fatty acid metabolism - Homo sapiens	17	257	54	1306	0.0474004	1	11363; 11364; 11430; 11522; 11668; 11669; 11671; 12894; 12896; 13078; 13106; 15107; 52538; 93747; 113868; 231086; 235674	100068_AT; 101515_AT; 160482_AT; 161997_F_AT; 92581_AT; 93320_AT; 93996_AT; 94906_AT; 95064_AT; 95425_AT; 95426_AT; 95485_AT; 95646_AT; 96057_AT; 96058_S_AT; 96913_AT; 99559_AT; 99571_AT; 99979_AT
GO Biological Process	amine catabolism	15	1334	51	7665	0.0487628	1	11846; 12040; 12583; 12846; 14661; 14860; 14863; 14871; 14874; 15109; 15930; 17161; 66447; 72039; 246277	102302_AT; 160350_AT; 92586_AT; 92833_AT; 93009_AT; 93097_AT; 93749_AT; 94940_AT; 95019_AT; 96085_AT; 96258_AT; 96346_AT; 97731_AT; 98535_AT; 99184_AT
GO Cellular Component	vesicular fraction	30	1330	124	7685	0.049488	1	11668; 11669; 11671; 11938; 12846; 13078; 13106; 13479; 13850; 13852; 14261; 14262; 14385; 14860; 14863; 14871; 14874; 15483; 15488; 16890; 17001; 18984; 53328; 66447; 70804; 76219; 94284; 100198; 109672; 212862	100068_AT; 101585_AT; 101991_AT; 103083_AT; 103644_AT; 104148_AT; 104421_AT; 104482_AT; 160350_AT; 161668_F_AT; 161997_F_AT; 92401_AT; 93009_AT; 93051_AT; 93994_AT; 93996_AT; 94801_AT; 95019_AT; 95523_AT; 96057_AT; 96058_S_AT; 96085_AT; 96258_AT; 97430_AT; 97515_AT; 97867_AT; 98533_AT; 98535_AT; 99019_AT; 99559_AT; 99570_S_AT; 99580_S_AT; 99979_AT

## Sheet: PCA_lactation phase
System	Gene Category	List Hits	List Total	Population Hits	Population Total	EASE score	Bonferroni	Gene identifiers	Affymetrix probesets
GO Biological Process	sterol biosynthesis	11	713	27	7665	8.74659e-05	0.239	13121; 13360; 13595; 17855; 20775; 66234; 67815; 73166; 110196; 192156; 207933	160388_AT; 160424_F_AT; 160770_AT; 94322_AT; 94916_AT; 95383_AT; 95633_R_AT; 96269_AT; 96627_AT; 96758_S_AT; 98989_AT; 99098_AT
GO Biological Process	sterol metabolism	16	713	60	7665	0.000284568	0.776	12613; 13121; 13360; 13595; 16835; 16889; 17855; 20775; 20787; 64291; 66234; 67815; 73166; 110196; 192156; 207933	102123_AT; 160388_AT; 160424_F_AT; 160770_AT; 160832_AT; 93264_AT; 93316_AT; 94322_AT; 94916_AT; 95383_AT; 95633_R_AT; 96269_AT; 96627_AT; 96758_S_AT; 98989_AT; 99098_AT; 99939_AT
KEGG pathway	Sterol biosynthesis - Homo sapiens	7	130	12	1306	0.000465189	1	13360; 13595; 16987; 17855; 20775; 110196; 192156	160424_F_AT; 160737_AT; 160770_AT; 94322_AT; 95633_R_AT; 96627_AT; 98989_AT; 99098_AT
GO Biological Process	lipid biosynthesis	34	713	199	7665	0.000680594	1	13085; 13121; 13360; 13595; 14081; 14104; 14595; 14862; 16835; 16987; 17855; 18563; 18746; 19116; 19224; 20216; 20249; 20250; 20775; 20787; 22122; 50790; 50798; 54325; 55979; 66234; 67815; 73166; 81879; 94181; 104112; 110196; 192156; 207933	102193_AT; 102381_AT; 103002_AT; 103670_AT; 103761_AT; 104017_AT; 104147_AT; 160207_AT; 160388_AT; 160424_F_AT; 160737_AT; 160770_AT; 160832_AT; 161633_R_AT; 162032_F_AT; 162077_F_AT; 162288_F_AT; 162500_F_AT; 93264_AT; 93308_S_AT; 93720_AT; 94056_AT; 94057_G_AT; 94298_AT; 94322_AT; 94507_AT; 94916_AT; 95030_AT; 95383_AT; 95597_AT; 95633_R_AT; 95642_AT; 95758_AT; 96269_AT; 96627_AT; 96758_S_AT; 9…
GO Biological Process	cholesterol biosynthesis	9	713	23	7665	0.000737205	1	13121; 13360; 13595; 17855; 67815; 73166; 110196; 192156; 207933	160424_F_AT; 160770_AT; 94916_AT; 95383_AT; 95633_R_AT; 96269_AT; 96627_AT; 96758_S_AT; 98989_AT; 99098_AT
GO Biological Process	DNA metabolism	57	713	401	7665	0.0011091	1	11615; 11920; 12416; 12615; 12649; 12683; 12952; 13435; 13645; 13871; 14156; 14775; 14776; 15270; 15598; 16000; 16647; 17215; 17216; 17218; 17535; 18029; 19361; 19362; 20016; 20135; 20588; 21752; 21877; 21958; 21969; 22059; 22256; 22596; 23834; 23882; 23991; 26930; 30939; 52615; 56210; 56406; 56717; 58887; 66166; 66923; 67177; 67182; 67956; 67967; 69724; 83796; 93762; 107435; 110749; 170676; 2604…	100062_AT; 100156_AT; 100479_AT; 100616_AT; 100890_AT; 101027_S_AT; 101180_AT; 101186_AT; 101618_R_AT; 101979_AT; 102001_AT; 102062_AT; 102774_AT; 103064_AT; 103428_AT; 103746_AT; 103821_AT; 104527_AT; 160496_S_AT; 160533_R_AT; 160995_AT; 161965_R_AT; 162227_R_AT; 162428_I_AT; 92269_R_AT; 92703_AT; 92790_AT; 93006_AT; 93019_AT; 93112_AT; 93676_AT; 93701_AT; 94024_AT; 94104_AT; 94132_AT; 94376_S_A…
KEGG pathway	Sterol biosynthesis - Rattus norvegicus	6	130	10	1306	0.00146181	1	13360; 13595; 17855; 20775; 110196; 192156	160424_F_AT; 160770_AT; 94322_AT; 95633_R_AT; 96627_AT; 98989_AT; 99098_AT
GO Biological Process	cholesterol metabolism	14	713	56	7665	0.00150394	1	12613; 13121; 13360; 13595; 16835; 16889; 17855; 20787; 64291; 67815; 73166; 110196; 192156; 207933	102123_AT; 160424_F_AT; 160770_AT; 160832_AT; 93264_AT; 93316_AT; 94916_AT; 95383_AT; 95633_R_AT; 96269_AT; 96627_AT; 96758_S_AT; 98989_AT; 99098_AT; 99939_AT
GO Cellular Component	cytoplasm	368	717	3541	7685	0.002009	1	11409; 11416; 11431; 11451; 11461; 11468; 11486; 11520; 11555; 11615; 11651; 11676; 11703; 11733; 11735; 11764; 11765; 11789; 11798; 11799; 11832; 11842; 11847; 11848; 11853; 11861; 11867; 11886; 11898; 12015; 12034; 12049; 12349; 12351; 12369; 12393; 12428; 12442; 12443; 12457; 12462; 12488; 12530; 12534; 12537; 12613; 12683; 12716; 12797; 12867; 12904; 12952; 13007; 13032; 13085; 13132; 13135; …	100074_AT; 100084_AT; 100091_AT; 100127_AT; 100128_AT; 100213_F_AT; 100323_AT; 100344_AT; 100423_F_AT; 100440_F_AT; 100479_AT; 100498_G_AT; 100499_AT; 100522_S_AT; 100523_R_AT; 100885_AT; 100935_AT; 100970_AT; 101002_AT; 101019_AT; 101025_F_AT; 101027_S_AT; 101036_AT; 101060_AT; 101061_AT; 101113_AT; 101179_AT; 101398_AT; 101447_AT; 101484_AT; 101513_AT; 101514_AT; 101521_AT; 101551_S_AT; 101554_…
GO Biological Process	steroid biosynthesis	18	713	87	7665	0.00234456	1	13085; 13121; 13360; 13595; 16835; 16987; 17855; 19116; 20775; 20787; 22122; 66234; 67815; 73166; 81879; 110196; 192156; 207933	103670_AT; 103761_AT; 160388_AT; 160424_F_AT; 160737_AT; 160770_AT; 160832_AT; 162500_F_AT; 93264_AT; 94298_AT; 94322_AT; 94916_AT; 95030_AT; 95383_AT; 95633_R_AT; 96269_AT; 96627_AT; 96758_S_AT; 97193_AT; 98989_AT; 99098_AT
GO Biological Process	biosynthesis	109	713	906	7665	0.00284024	1	11486; 11651; 11703; 11847; 11898; 12349; 12351; 12613; 12716; 12795; 13085; 13121; 13135; 13360; 13595; 13631; 13667; 13681; 13688; 14081; 14104; 14425; 14595; 14645; 14719; 14751; 14862; 14904; 15531; 16770; 16835; 16889; 16987; 17855; 18102; 18263; 18563; 18746; 19107; 19116; 19224; 19989; 20216; 20249; 20250; 20440; 20442; 20443; 20751; 20775; 20787; 20810; 21912; 22122; 22169; 23882; 23917; …	100213_F_AT; 100323_AT; 100970_AT; 101002_AT; 101050_AT; 101979_AT; 102123_AT; 102193_AT; 102352_AT; 102381_AT; 102414_I_AT; 102415_R_AT; 102812_I_AT; 102813_F_AT; 103002_AT; 103046_AT; 103066_AT; 103670_AT; 103683_AT; 103761_AT; 103790_AT; 103926_AT; 103994_AT; 104017_AT; 104147_AT; 104326_AT; 104351_AT; 104481_AT; 160084_AT; 160207_AT; 160339_AT; 160362_AT; 160388_AT; 160424_F_AT; 160465_AT; 16…
GO Biological Process	regulation of epithelial cell differentiation	4	713	4	7665	0.0029721	1	19116; 20850; 20851; 22436	100423_F_AT; 92199_AT; 95030_AT; 97950_AT
GO Cellular Component	endoplasmic reticulum	54	717	395	7685	0.00382481	1	11416; 11520; 11735; 13085; 13135; 13360; 13595; 14711; 14827; 14950; 18029; 19062; 19224; 20166; 20249; 20250; 20335; 20787; 20932; 27054; 27096; 28146; 30934; 30935; 53421; 54325; 55979; 56418; 56494; 57377; 63886; 64704; 66116; 66212; 66234; 66256; 66913; 67398; 67437; 67511; 70361; 71853; 72265; 73166; 76025; 76299; 81535; 83997; 104009; 106957; 107513; 140709; 140740; 208624	100074_AT; 101060_AT; 101061_AT; 101514_AT; 102836_AT; 103459_AT; 103670_AT; 103680_AT; 103790_AT; 104248_AT; 104249_G_AT; 104400_AT; 160201_R_AT; 160270_AT; 160291_AT; 160388_AT; 160864_AT; 160936_AT; 161446_R_AT; 161655_AT; 162077_F_AT; 162201_R_AT; 162337_F_AT; 162415_F_AT; 92418_AT; 92636_F_AT; 92835_AT; 93006_AT; 93264_AT; 93548_AT; 93720_AT; 93757_AT; 94056_AT; 94057_G_AT; 94208_AT; 94501_A…
GO Biological Process	lactation	6	713	13	7665	0.00465789	1	19116; 19227; 20850; 20851; 22436; 30878	100392_AT; 100423_F_AT; 104262_AT; 92199_AT; 95030_AT; 97950_AT
GO Cellular Component	endoplasmic reticulum membrane	15	717	71	7685	0.00520352	1	11416; 13135; 13595; 14950; 20335; 20787; 20932; 56494; 63886; 64704; 67398; 70361; 76025; 76299; 208624	103680_AT; 103790_AT; 160201_R_AT; 160270_AT; 161446_R_AT; 161655_AT; 162337_F_AT; 162415_F_AT; 92418_AT; 92636_F_AT; 93264_AT; 93757_AT; 96008_AT; 96117_R_AT; 96542_AT; 96627_AT; 96773_AT; 99986_AT
GO Biological Process	steroid metabolism	22	713	125	7665	0.00523854	1	12613; 13085; 13121; 13360; 13595; 16835; 16889; 16987; 17855; 19116; 20775; 20787; 22122; 57429; 64291; 66234; 67815; 73166; 81879; 110196; 192156; 207933	102123_AT; 103670_AT; 103761_AT; 160388_AT; 160424_F_AT; 160737_AT; 160770_AT; 160832_AT; 162500_F_AT; 93264_AT; 93316_AT; 93434_AT; 94298_AT; 94322_AT; 94916_AT; 95030_AT; 95383_AT; 95633_R_AT; 96269_AT; 96627_AT; 96758_S_AT; 97193_AT; 98989_AT; 99098_AT; 99939_AT
GO Biological Process	lipid metabolism	59	713	451	7665	0.00603018	1	11409; 11886; 12613; 12683; 13085; 13121; 13360; 13595; 14081; 14104; 14245; 14595; 14667; 14775; 14776; 14862; 14933; 16835; 16889; 16956; 16987; 17855; 18563; 18574; 18746; 19013; 19116; 19156; 19224; 20216; 20249; 20250; 20775; 20787; 21835; 21917; 22122; 26569; 50790; 50798; 54325; 55979; 57429; 64291; 66234; 67815; 68801; 73166; 74147; 74383; 75751; 76267; 81535; 81879; 94181; 104112; 110196…	102123_AT; 102193_AT; 102381_AT; 102668_AT; 103002_AT; 103670_AT; 103761_AT; 104017_AT; 104147_AT; 160207_AT; 160306_AT; 160388_AT; 160391_AT; 160424_F_AT; 160737_AT; 160770_AT; 160832_AT; 161250_AT; 161469_R_AT; 161633_R_AT; 162032_F_AT; 162077_F_AT; 162288_F_AT; 162500_F_AT; 92782_AT; 93264_AT; 93308_S_AT; 93316_AT; 93382_AT; 93434_AT; 93496_AT; 93720_AT; 94056_AT; 94057_G_AT; 94132_AT; 94282_A…
GO Biological Process	DNA recombination	13	713	58	7665	0.00615612	1	11920; 12649; 15270; 15598; 16647; 17535; 19361; 19362; 22059; 22596; 56406; 56717; 67967	101180_AT; 101618_R_AT; 103064_AT; 103428_AT; 104527_AT; 92790_AT; 93019_AT; 93676_AT; 94376_S_AT; 95302_AT; 95351_AT; 96063_AT; 97181_F_AT
GO Biological Process	double-strand break repair	6	713	14	7665	0.00669907	1	14156; 15270; 17535; 22596; 23991; 67967	103428_AT; 93019_AT; 94376_S_AT; 96063_AT; 96957_AT; 97327_AT
biochemical function	Receptor (protein translocation)	11	303	45	3248	0.00694678	1	16647; 16835; 18703; 21855; 22042; 66256; 66913; 67398; 72265; 107513; 140740	101061_AT; 103680_AT; 103957_AT; 103958_G_AT; 160832_AT; 160936_AT; 162201_R_AT; 92790_AT; 93757_AT; 96668_AT; 97722_AT; 98956_AT; 99350_AT; 99926_AT
GO Biological Process	protein amino acid glycosylation	16	713	81	7665	0.00695768	1	12613; 13135; 14425; 16835; 16889; 20440; 20442; 20443; 21912; 22122; 28146; 57377; 108687; 171212; 208624; 217664	102123_AT; 102352_AT; 103790_AT; 160789_AT; 160832_AT; 161655_AT; 162313_F_AT; 162337_F_AT; 162500_F_AT; 93326_AT; 94298_AT; 94431_AT; 94432_AT; 95417_AT; 95599_AT; 95708_AT; 96008_AT; 96139_AT; 99847_AT; 99939_AT
cellular role	Amino-acid metabolism	17	172	87	1770	0.0072393	1	11615; 11847; 11898; 11988; 14085; 14645; 14711; 14719; 14862; 15356; 20425; 20539; 20540; 56454; 104174; 232087; 270076	103818_AT; 104221_AT; 160194_AT; 160362_AT; 161633_R_AT; 161826_R_AT; 161995_R_AT; 92736_AT; 94324_F_AT; 95603_AT; 95738_AT; 96025_G_AT; 96828_AT; 97521_AT; 98459_AT; 98473_AT; 98588_AT
KEGG pathway	Sterol biosynthesis - Mus musculus	5	130	9	1306	0.00772836	1	13360; 13595; 17855; 20775; 192156	160770_AT; 94322_AT; 95633_R_AT; 96627_AT; 98989_AT
GO Biological Process	organic acid biosynthesis	13	713	60	7665	0.00814017	1	14081; 14104; 14862; 18746; 19224; 20216; 20249; 20250; 50790; 54325; 55979; 68738; 104112	102193_AT; 102381_AT; 104017_AT; 160207_AT; 160921_AT; 161633_R_AT; 162032_F_AT; 162077_F_AT; 93720_AT; 94056_AT; 94057_G_AT; 94507_AT; 95597_AT; 95642_AT; 95758_AT; 98575_AT
GO Biological Process	carboxylic acid biosynthesis	13	713	60	7665	0.00814017	1	14081; 14104; 14862; 18746; 19224; 20216; 20249; 20250; 50790; 54325; 55979; 68738; 104112	102193_AT; 102381_AT; 104017_AT; 160207_AT; 160921_AT; 161633_R_AT; 162032_F_AT; 162077_F_AT; 93720_AT; 94056_AT; 94057_G_AT; 94507_AT; 95597_AT; 95642_AT; 95758_AT; 98575_AT
GO Cellular Component	nuclear envelope-endoplasmic reticulum network	15	717	75	7685	0.00856632	1	11416; 13135; 13595; 14950; 20335; 20787; 20932; 56494; 63886; 64704; 67398; 70361; 76025; 76299; 208624	103680_AT; 103790_AT; 160201_R_AT; 160270_AT; 161446_R_AT; 161655_AT; 162337_F_AT; 162415_F_AT; 92418_AT; 92636_F_AT; 93264_AT; 93757_AT; 96008_AT; 96117_R_AT; 96542_AT; 96627_AT; 96773_AT; 99986_AT
GO Biological Process	amine biosynthesis	14	713	68	7665	0.00885924	1	11703; 11898; 14645; 18263; 20810; 27053; 54375; 56248; 56454; 66663; 69051; 74147; 93734; 232087	100323_AT; 101002_AT; 102812_I_AT; 102813_F_AT; 160084_AT; 160339_AT; 160362_AT; 161826_R_AT; 92492_AT; 92540_F_AT; 95133_AT; 95738_AT; 97316_AT; 97521_AT; 97710_F_AT
GO Biological Process	glycoprotein biosynthesis	16	713	85	7665	0.0108629	1	12613; 13135; 14425; 16835; 16889; 20440; 20442; 20443; 21912; 22122; 28146; 57377; 108687; 171212; 208624; 217664	102123_AT; 102352_AT; 103790_AT; 160789_AT; 160832_AT; 161655_AT; 162313_F_AT; 162337_F_AT; 162500_F_AT; 93326_AT; 94298_AT; 94431_AT; 94432_AT; 95417_AT; 95599_AT; 95708_AT; 96008_AT; 96139_AT; 99847_AT; 99939_AT
GO Biological Process	glycoprotein metabolism	17	713	93	7665	0.0110567	1	12613; 13135; 14425; 16835; 16889; 20440; 20442; 20443; 21912; 22122; 28146; 57377; 76299; 108687; 171212; 208624; 217664	102123_AT; 102352_AT; 103790_AT; 160789_AT; 160832_AT; 161655_AT; 162313_F_AT; 162337_F_AT; 162500_F_AT; 93326_AT; 94298_AT; 94431_AT; 94432_AT; 95417_AT; 95599_AT; 95708_AT; 96008_AT; 96139_AT; 96773_AT; 99847_AT; 99939_AT
GO Biological Process	polyamine biosynthesis	4	713	6	7665	0.0128835	1	11703; 18263; 20810; 54375	100323_AT; 101002_AT; 160084_AT; 92540_F_AT
GO Molecular Function	transition metal ion transporter activity	6	701	17	7713	0.0149157	1	18174; 20529; 21452; 22042; 22785; 69048	101877_AT; 103957_AT; 103958_G_AT; 104451_AT; 93736_AT; 94470_I_AT; 95571_AT
KEGG pathway	Urea cycle and metabolism ofamino groups - Mus musculus	6	130	16	1306	0.0155412	1	11847; 11898; 12716; 18263; 20810; 56454	160084_AT; 160565_AT; 92540_F_AT; 95738_AT; 97521_AT; 98473_AT
GO Biological Process	response to DNA damage stimulus	24	713	155	7665	0.01593	1	11920; 12649; 12683; 12952; 13871; 14156; 15270; 17535; 19361; 19362; 21752; 21958; 22059; 22256; 22596; 23882; 23991; 30939; 56210; 56406; 56717; 59092; 67967; 110749	100890_AT; 101027_S_AT; 101180_AT; 101618_R_AT; 101979_AT; 103064_AT; 103428_AT; 104527_AT; 160352_AT; 160533_R_AT; 162227_R_AT; 93019_AT; 93676_AT; 94104_AT; 94376_S_AT; 94420_F_AT; 95302_AT; 95351_AT; 96063_AT; 96957_AT; 97327_AT; 98141_AT; 99397_AT; 99994_AT
GO Biological Process	response to endogenous stimulus	24	713	156	7665	0.0171078	1	11920; 12649; 12683; 12952; 13871; 14156; 15270; 17535; 19361; 19362; 21752; 21958; 22059; 22256; 22596; 23882; 23991; 30939; 56210; 56406; 56717; 59092; 67967; 110749	100890_AT; 101027_S_AT; 101180_AT; 101618_R_AT; 101979_AT; 103064_AT; 103428_AT; 104527_AT; 160352_AT; 160533_R_AT; 162227_R_AT; 93019_AT; 93676_AT; 94104_AT; 94376_S_AT; 94420_F_AT; 95302_AT; 95351_AT; 96063_AT; 96957_AT; 97327_AT; 98141_AT; 99397_AT; 99994_AT
GO Molecular Function	di-\, tri-valent inorganic cation transporter activity	7	701	24	7713	0.0177738	1	11941; 18174; 20529; 21452; 22042; 22785; 69048	101877_AT; 103957_AT; 103958_G_AT; 104451_AT; 93736_AT; 94470_I_AT; 95324_AT; 95571_AT
GO Biological Process	alcohol metabolism	31	713	220	7665	0.0202918	1	11676; 12349; 12351; 12613; 13121; 13360; 13595; 14595; 14635; 14751; 14933; 16835; 16889; 17855; 18563; 18641; 18746; 19013; 20775; 20787; 22122; 50798; 64291; 66234; 67815; 73166; 74147; 81535; 110196; 192156; 207933	102123_AT; 102668_AT; 103002_AT; 103046_AT; 160388_AT; 160424_F_AT; 160546_AT; 160770_AT; 160832_AT; 161363_R_AT; 161524_R_AT; 161818_F_AT; 162032_F_AT; 162288_F_AT; 162500_F_AT; 92637_AT; 92642_AT; 93264_AT; 93308_S_AT; 93316_AT; 94298_AT; 94322_AT; 94501_AT; 94916_AT; 95383_AT; 95633_R_AT; 96269_AT; 96627_AT; 96758_S_AT; 97316_AT; 97525_AT; 97924_AT; 98989_AT; 99098_AT; 99939_AT
KEGG pathway	N-Glycansbiosynthesis - Homo sapiens	6	130	17	1306	0.020308	1	14595; 20440; 53618; 57377; 208624; 217664	103002_AT; 103790_AT; 162337_F_AT; 94431_AT; 94432_AT; 95417_AT; 96139_AT; 98143_AT
GO Molecular Function	protein transporter activity	28	701	198	7713	0.0204866	1	11764; 11765; 11842; 14775; 14776; 16647; 16834; 18141; 18703; 19325; 19330; 19341; 19346; 20335; 20908; 20911; 21855; 27054; 53421; 53868; 56494; 66111; 66212; 66251; 66913; 67952; 75751; 140740	100498_G_AT; 100499_AT; 101036_AT; 101398_AT; 101921_AT; 160149_AT; 160210_AT; 160291_AT; 160731_AT; 161249_AT; 161250_AT; 162201_R_AT; 162272_R_AT; 92288_AT; 92636_F_AT; 92790_AT; 93047_AT; 93548_AT; 94132_AT; 94319_AT; 96587_AT; 96668_AT; 96708_AT; 97222_AT; 97811_AT; 98927_AT; 98944_AT; 99350_AT; 99810_AT; 99926_AT; 99986_AT
GO Biological Process	isoprenoid biosynthesis	4	713	7	7665	0.0210047	1	17855; 110196; 192156; 207933	160424_F_AT; 160770_AT; 95633_R_AT; 96269_AT; 99098_AT
GO Biological Process	mitotic recombination	4	713	7	7665	0.0210047	1	15270; 17535; 19361; 67967	103428_AT; 104527_AT; 93019_AT; 94376_S_AT
GO Cellular Component	cell	661	717	6917	7685	0.0219154	1	11409; 11416; 11431; 11451; 11461; 11468; 11480; 11486; 11499; 11520; 11555; 11615; 11651; 11676; 11682; 11703; 11733; 11735; 11764; 11765; 11789; 11798; 11799; 11832; 11842; 11847; 11848; 11853; 11861; 11867; 11886; 11898; 11906; 11920; 11941; 11988; 11993; 12015; 12018; 12034; 12049; 12231; 12337; 12349; 12351; 12355; 12369; 12371; 12393; 12416; 12424; 12426; 12428; 12442; 12443; 12457; 12462; …	100005_AT; 100062_AT; 100074_AT; 100084_AT; 100091_AT; 100127_AT; 100128_AT; 100156_AT; 100213_F_AT; 100283_AT; 100289_AT; 100323_AT; 100344_AT; 100368_AT; 100423_F_AT; 100440_F_AT; 100463_AT; 100479_AT; 100498_G_AT; 100499_AT; 100514_AT; 100522_S_AT; 100523_R_AT; 100600_AT; 100616_AT; 100702_AT; 100885_AT; 100890_AT; 100909_AT; 100935_AT; 100943_AT; 100947_AT; 100970_AT; 100977_AT; 101002_AT; 10…
GO Molecular Function	acetate-CoA ligase activity	3	701	3	7713	0.0231886	1	14081; 50790; 68738	102381_AT; 104017_AT; 160921_AT; 94507_AT
GO Biological Process	regulation of fatty acid metabolism	3	713	3	7665	0.0242557	1	14081; 19013; 50790	102381_AT; 102668_AT; 104017_AT; 94507_AT
GO Cellular Component	Golgi apparatus	42	717	323	7685	0.0244088	1	11735; 11764; 11765; 11842; 11861; 14425; 14595; 15531; 16168; 16834; 17999; 18693; 19325; 19330; 19341; 19346; 20440; 20442; 20443; 20787; 27054; 27096; 53330; 53618; 53868; 54342; 56494; 66111; 66116; 66629; 66913; 69048; 70361; 76025; 81535; 104009; 105348; 110172; 140709; 171212; 214424; 217664	100091_AT; 101514_AT; 101921_AT; 102317_AT; 102352_AT; 103002_AT; 160149_AT; 160210_AT; 160270_AT; 160688_AT; 160731_AT; 161037_AT; 161112_AT; 161249_AT; 162172_F_AT; 162201_R_AT; 162313_F_AT; 162415_F_AT; 92288_AT; 92805_S_AT; 92835_AT; 93264_AT; 93590_AT; 94319_AT; 94369_AT; 94431_AT; 94432_AT; 94470_I_AT; 94501_AT; 95417_AT; 95593_AT; 95599_AT; 96587_AT; 96602_G_AT; 96603_AT; 96708_AT; 97222_A…
GO Cellular Component	membrane	315	717	3103	7685	0.0258155	1	11416; 11431; 11480; 11499; 11520; 11555; 11682; 11703; 11733; 11764; 11765; 11832; 11848; 11941; 11988; 11993; 12015; 12018; 12049; 12231; 12349; 12351; 12426; 12482; 12484; 12516; 12521; 12530; 12560; 12613; 12683; 12716; 12725; 12737; 12867; 12874; 12934; 12943; 12946; 12983; 12990; 12992; 12993; 12995; 13085; 13121; 13135; 13358; 13360; 13491; 13511; 13595; 13638; 13645; 13711; 13732; 13842; …	100074_AT; 100084_AT; 100091_AT; 100289_AT; 100323_AT; 100440_F_AT; 100463_AT; 100498_G_AT; 100499_AT; 100514_AT; 100600_AT; 100890_AT; 100909_AT; 100943_AT; 100977_AT; 101002_AT; 101036_AT; 101061_AT; 101113_AT; 101300_AT; 101344_AT; 101421_AT; 101446_AT; 101487_F_AT; 101552_AT; 101625_AT; 101632_AT; 101637_AT; 101681_F_AT; 101712_AT; 101763_AT; 101764_AT; 101769_AT; 101771_R_AT; 101877_AT; 1019…
GO Molecular Function	nucleobase\, nucleoside\, nucleotide kinase activity	8	701	33	7713	0.0260337	1	16977; 18102; 21877; 22169; 54369; 56248; 64291; 80914	103066_AT; 161161_R_AT; 161392_F_AT; 92492_AT; 92824_AT; 93316_AT; 94367_AT; 96081_AT
GO Biological Process	carbohydrate biosynthesis	13	713	70	7665	0.0264273	1	12349; 12351; 12795; 14425; 14595; 14751; 15531; 16770; 18563; 22122; 50798; 54342; 94181	103002_AT; 103046_AT; 104147_AT; 161524_R_AT; 161636_R_AT; 161818_F_AT; 162288_F_AT; 162313_F_AT; 162500_F_AT; 92642_AT; 92994_AT; 93308_S_AT; 93590_AT; 94298_AT; 94369_AT; 97924_AT
GO Biological Process	DNA repair	20	713	128	7665	0.0267289	1	11920; 12952; 13871; 14156; 15270; 17535; 19361; 19362; 21958; 22059; 22256; 22596; 23882; 23991; 30939; 56210; 56406; 56717; 67967; 110749	100890_AT; 101027_S_AT; 101180_AT; 101618_R_AT; 101979_AT; 103428_AT; 104527_AT; 160533_R_AT; 162227_R_AT; 93019_AT; 93676_AT; 94376_S_AT; 94420_F_AT; 95302_AT; 95351_AT; 96063_AT; 96957_AT; 97327_AT; 98141_AT; 99397_AT
GO Cellular Component	apical plasma membrane	5	717	13	7685	0.0269852	1	12725; 20531; 20537; 26941; 69048	102786_AT; 94357_AT; 94463_AT; 94464_AT; 94465_G_AT; 94470_I_AT; 97243_AT; 98994_AT
GO Biological Process	cell differentiation	36	713	273	7665	0.0301758	1	11431; 11848; 11853; 11906; 12097; 12159; 12443; 12484; 12530; 13132; 14245; 14255; 14674; 15983; 16000; 17927; 18128; 19116; 20257; 20665; 20744; 20750; 20755; 20850; 20851; 21389; 21958; 22436; 23882; 54369; 54723; 56406; 56468; 117149; 192236; 239528	100283_AT; 100336_S_AT; 100423_F_AT; 100514_AT; 100600_AT; 101025_F_AT; 101113_AT; 101979_AT; 102801_AT; 102986_AT; 103330_AT; 103693_AT; 103832_AT; 103994_AT; 104160_AT; 104633_AT; 104760_AT; 160533_R_AT; 161367_F_AT; 162204_R_AT; 162468_AT; 92199_AT; 92287_AT; 92521_AT; 92824_AT; 93455_S_AT; 93611_AT; 93901_AT; 94231_AT; 94232_AT; 95030_AT; 95295_S_AT; 95351_AT; 95545_AT; 95669_G_AT; 97390_AT; …
KEGG pathway	Lipid Metabolism - Homo sapiens	17	130	100	1306	0.0304747	1	11409; 12613; 13085; 13360; 13595; 14081; 14104; 15356; 16889; 16987; 17855; 20775; 50790; 74147; 110196; 192156; 270076	102123_AT; 102381_AT; 103670_AT; 104017_AT; 160194_AT; 160424_F_AT; 160737_AT; 160770_AT; 161469_R_AT; 94322_AT; 94324_F_AT; 94507_AT; 95633_R_AT; 96627_AT; 97316_AT; 98575_AT; 98989_AT; 99098_AT; 99939_AT
GO Biological Process	epithelial cell differentiation	4	713	8	7665	0.0313217	1	19116; 20850; 20851; 22436	100423_F_AT; 92199_AT; 95030_AT; 97950_AT
GO Biological Process	regulation of bone remodeling	4	713	8	7665	0.0313217	1	12097; 17129; 19219; 20750	100336_S_AT; 102801_AT; 102865_AT; 103362_AT; 97519_AT
GO Cellular Component	integral to membrane	226	717	2179	7685	0.0315236	1	11416; 11431; 11480; 11499; 11555; 11682; 11832; 11941; 11988; 11993; 12018; 12049; 12231; 12349; 12351; 12426; 12482; 12516; 12521; 12530; 12560; 12725; 12737; 12867; 12874; 12943; 12946; 12983; 13085; 13121; 13135; 13358; 13360; 13491; 13511; 13595; 13638; 13645; 13732; 13842; 14081; 14255; 14275; 14373; 14425; 14527; 14595; 14623; 14739; 14765; 14862; 14950; 14963; 14990; 15006; 15033; 15531; …	100074_AT; 100091_AT; 100289_AT; 100498_G_AT; 100499_AT; 100909_AT; 100943_AT; 101036_AT; 101061_AT; 101300_AT; 101344_AT; 101421_AT; 101487_F_AT; 101552_AT; 101625_AT; 101632_AT; 101637_AT; 101681_F_AT; 101712_AT; 101763_AT; 101764_AT; 101769_AT; 101771_R_AT; 101877_AT; 101908_S_AT; 101942_AT; 102021_AT; 102198_AT; 102250_AT; 102317_AT; 102335_AT; 102343_AT; 102381_AT; 102571_AT; 102682_AT; 1027…
KEGG pathway	Urea cycle and metabolism ofamino groups - Homo sapiens	6	130	19	1306	0.0324879	1	11847; 11898; 12716; 18263; 20810; 56454	160084_AT; 160565_AT; 92540_F_AT; 95738_AT; 97521_AT; 98473_AT
GO Biological Process	DNA replication	20	713	131	7665	0.0330731	1	13645; 14156; 16000; 17215; 17216; 17218; 18029; 20016; 20135; 21752; 21969; 23834; 56406; 58887; 66166; 67177; 67182; 67967; 69724; 110749	100062_AT; 100156_AT; 100890_AT; 102001_AT; 102774_AT; 103428_AT; 103821_AT; 160496_S_AT; 160995_AT; 162428_I_AT; 93006_AT; 93112_AT; 94024_AT; 94104_AT; 95351_AT; 95545_AT; 95694_AT; 96106_AT; 96935_AT; 97327_AT; 98085_F_AT; 98086_R_AT
GO Biological Process	ossification	10	713	49	7665	0.0343361	1	12097; 12159; 12393; 17129; 19219; 19227; 20750; 21833; 21934; 54723	100336_S_AT; 101632_AT; 102801_AT; 102865_AT; 103362_AT; 103832_AT; 104262_AT; 161378_R_AT; 93455_S_AT; 97519_AT; 99076_AT
GO Molecular Function	structural constituent of cytoskeleton	18	701	117	7713	0.0344397	1	11461; 11468; 11733; 11735; 11867; 12488; 16667; 16670; 16679; 16939; 20755; 21894; 22147; 22152; 53857; 56378; 66713; 269587	100344_AT; 100440_F_AT; 101025_F_AT; 101578_F_AT; 103281_AT; 104168_AT; 104682_AT; 160379_AT; 160462_F_AT; 162089_R_AT; 92624_R_AT; 92862_F_AT; 93102_F_AT; 93556_AT; 93924_F_AT; 95434_AT; 95705_S_AT; 96356_AT; 97767_AT; 98476_AT; 98477_S_AT
GO Biological Process	S phase of mitotic cell cycle	20	713	133	7665	0.0378836	1	13645; 14156; 16000; 17215; 17216; 17218; 18029; 20016; 20135; 21752; 21969; 23834; 56406; 58887; 66166; 67177; 67182; 67967; 69724; 110749	100062_AT; 100156_AT; 100890_AT; 102001_AT; 102774_AT; 103428_AT; 103821_AT; 160496_S_AT; 160995_AT; 162428_I_AT; 93006_AT; 93112_AT; 94024_AT; 94104_AT; 95351_AT; 95545_AT; 95694_AT; 96106_AT; 96935_AT; 97327_AT; 98085_F_AT; 98086_R_AT
GO Cellular Component	extrachromosomal circular DNA	24	717	168	7685	0.0383256	1	12355; 13435; 14085; 14862; 16977; 18854; 19013; 20415; 20751; 21833; 22122; 22337; 26427; 26930; 56210; 59027; 64213; 68636; 69071; 69692; 70152; 72515; 213773; 216134	100479_AT; 100702_AT; 101186_AT; 102171_R_AT; 102231_AT; 102668_AT; 160465_AT; 160591_AT; 160659_AT; 161392_F_AT; 161633_R_AT; 162500_F_AT; 92259_AT; 94298_AT; 94461_AT; 95137_AT; 96519_AT; 97886_AT; 98141_AT; 98588_AT; 98973_AT; 99015_AT; 99076_AT; 99658_F_AT; 99964_AT; 99965_AT
cellular role	DNA synthesis	13	172	72	1770	0.0392216	1	13645; 14156; 17215; 17216; 17218; 20016; 21752; 23834; 56210; 58887; 67967; 69724; 93692	100062_AT; 100156_AT; 102774_AT; 103428_AT; 103821_AT; 160496_S_AT; 160995_AT; 93112_AT; 94104_AT; 95722_AT; 96106_AT; 97327_AT; 98085_F_AT; 98086_R_AT; 98141_AT
KEGG pathway	Lipid Metabolism - Mus musculus	15	130	87	1306	0.0402512	1	11409; 12613; 13085; 13360; 13595; 14081; 14104; 15356; 16889; 17855; 20775; 50790; 74147; 192156; 270076	102123_AT; 102381_AT; 103670_AT; 104017_AT; 160194_AT; 160770_AT; 161469_R_AT; 94322_AT; 94324_F_AT; 94507_AT; 95633_R_AT; 96627_AT; 97316_AT; 98575_AT; 98989_AT; 99939_AT
GO Biological Process	transition metal ion transport	7	713	28	7665	0.0402996	1	18174; 20529; 21452; 22042; 22785; 69048; 94279	101877_AT; 103706_AT; 103957_AT; 103958_G_AT; 104451_AT; 160967_AT; 93736_AT; 94470_I_AT; 95571_AT
GO Molecular Function	oxidoreductase activity\, acting on paired donors\, with incorporation or reduction of molecular oxygen\, miscellaneous	4	701	9	7713	0.0412625	1	19224; 20249; 20250; 20775	162077_F_AT; 94056_AT; 94057_G_AT; 94322_AT; 95597_AT; 95758_AT
GO Molecular Function	ligase activity\, forming carbon-sulfur bonds	4	701	9	7713	0.0412625	1	14081; 20216; 50790; 68738	102193_AT; 102381_AT; 104017_AT; 160921_AT; 94507_AT
GO Biological Process	fatty acid biosynthesis	10	713	51	7665	0.0431325	1	14081; 14104; 14862; 18746; 19224; 20216; 20249; 20250; 50790; 54325	102193_AT; 102381_AT; 104017_AT; 161633_R_AT; 162032_F_AT; 162077_F_AT; 94056_AT; 94057_G_AT; 94507_AT; 95597_AT; 95642_AT; 95758_AT; 98575_AT
GO Biological Process	glutamine metabolism	4	713	9	7665	0.043804	1	14645; 27053; 56454; 69051	160339_AT; 161826_R_AT; 95133_AT; 95738_AT
GO Biological Process	cotranslational membrane targeting	4	713	9	7665	0.043804	1	66256; 67398; 72265; 107513	101061_AT; 103680_AT; 160936_AT; 93757_AT; 97722_AT; 98956_AT
GO Biological Process	cytoskeletal anchoring	4	713	9	7665	0.043804	1	11735; 21894; 22350; 56503	100084_AT; 162089_R_AT; 92468_AT; 98476_AT; 98477_S_AT
GO Biological Process	morphogenesis of an epithelium	5	713	15	7665	0.0439755	1	16772; 19116; 20850; 20851; 22436	100423_F_AT; 103729_AT; 92199_AT; 95030_AT; 97950_AT
GO Molecular Function	transferase activity	100	701	930	7713	0.0451762	1	11480; 11651; 11682; 11920; 11993; 12443; 12534; 12537; 12649; 12716; 12795; 12991; 12993; 12995; 13001; 13121; 13435; 13549; 13631; 13638; 13842; 14081; 14104; 14191; 14255; 14425; 14595; 14635; 14711; 14719; 14862; 14933; 15531; 16589; 16770; 16977; 17855; 18005; 18102; 18557; 18574; 18641; 18712; 18746; 18789; 20016; 20111; 20393; 20425; 20440; 20442; 20443; 20556; 20558; 20810; 21752; 21877; …	100128_AT; 100289_AT; 100463_AT; 100479_AT; 100885_AT; 100970_AT; 101050_AT; 101180_AT; 101186_AT; 102352_AT; 102381_AT; 102584_AT; 102682_AT; 103002_AT; 103064_AT; 103066_AT; 103201_AT; 103428_AT; 103790_AT; 104017_AT; 104147_AT; 104481_AT; 104533_AT; 104545_AT; 160207_AT; 160362_AT; 160424_F_AT; 160465_AT; 160565_AT; 160628_AT; 160778_AT; 161161_R_AT; 161363_R_AT; 161392_F_AT; 161633_R_AT; 1616…
GO Biological Process	glutamine biosynthesis	3	713	4	7665	0.0455392	1	14645; 56454; 69051	160339_AT; 161826_R_AT; 95738_AT
GO Biological Process	non-recombinational repair	3	713	4	7665	0.0455392	1	17535; 22596; 67967	103428_AT; 94376_S_AT; 96063_AT
GO Biological Process	cobalt ion transport	3	713	4	7665	0.0455392	1	18174; 21452; 69048	104451_AT; 93736_AT; 94470_I_AT
GO Biological Process	intracellular transport	59	713	503	7665	0.0464482	1	11555; 11735; 11764; 11765; 11842; 11861; 12349; 12351; 12484; 13358; 13426; 14275; 14775; 14776; 14827; 16571; 16647; 16834; 16956; 17069; 17999; 18035; 18141; 18693; 19325; 19330; 19341; 19346; 20335; 20908; 20911; 21428; 21855; 22059; 22147; 22152; 27054; 53421; 53857; 53868; 55989; 56494; 66111; 66212; 66251; 66256; 66913; 67398; 67511; 67952; 70361; 71207; 72265; 75751; 94242; 106489; 107513…	100074_AT; 100498_G_AT; 100499_AT; 100600_AT; 100935_AT; 101036_AT; 101060_AT; 101061_AT; 101398_AT; 101487_F_AT; 101554_AT; 101618_R_AT; 101921_AT; 103046_AT; 103680_AT; 103809_R_AT; 103863_AT; 104644_AT; 104682_AT; 160149_AT; 160189_AT; 160210_AT; 160270_AT; 160291_AT; 160462_F_AT; 160613_AT; 160731_AT; 160936_AT; 161249_AT; 161250_AT; 161818_F_AT; 162172_F_AT; 162201_R_AT; 162272_R_AT; 162302_…

## Sheet: PCA_involution
System	Gene Category	List Hits	List Total	Population Hits	Population Total	EASE score	Bonferroni	Gene identifiers	Affymetrix probesets
GO Biological Process	energy coupled proton transport\, against the electrochemical gradient	6	289	11	7665	2.77416e-05	0.0456	11928; 11964; 11966; 11975; 21871; 114143	102273_AT; 103275_AT; 160960_AT; 92598_AT; 93797_G_AT; 93798_AT; 95745_G_AT; 95746_AT; 98104_AT
GO Molecular Function	antigen binding	8	292	30	7713	9.75462e-05	0.16	16017; 16019; 16061; 16069; 16097; 16114; 56304; 70018	100299_F_AT; 100322_AT; 100583_AT; 100682_F_AT; 100721_F_AT; 101331_F_AT; 101633_AT; 101640_F_AT; 101656_F_AT; 101718_F_AT; 101743_F_AT; 101745_F_AT; 101747_F_AT; 101871_F_AT; 102372_AT; 161486_F_AT; 92316_F_AT; 92470_F_AT; 93086_AT; 93213_AT; 93227_F_AT; 99405_AT
GO Biological Process	acute-phase response	8	289	32	7665	0.00014727	0.242	12608; 16803; 18405; 18406; 20209; 20210; 20724; 20848	100034_AT; 100333_AT; 100436_AT; 100437_G_AT; 102712_AT; 103465_F_AT; 92925_AT; 94734_AT; 96123_AT; 99099_AT; 99100_AT
GO Biological Process	cation homeostasis	12	289	80	7665	0.000180862	0.298	11927; 11928; 11975; 12870; 13849; 17002; 17748; 17750; 18762; 20544; 21871; 53322	101115_AT; 101561_AT; 101587_AT; 101984_AT; 102197_AT; 102273_AT; 103275_AT; 160960_AT; 92851_AT; 93573_AT; 93797_G_AT; 93798_AT; 96198_AT; 99922_AT
GO Biological Process	proton transport	9	289	45	7665	0.00023112	0.38	11928; 11964; 11966; 11975; 21871; 22229; 54411; 80797; 114143	102273_AT; 103275_AT; 103699_I_AT; 103812_AT; 160960_AT; 92598_AT; 93392_AT; 93797_G_AT; 93798_AT; 95745_G_AT; 95746_AT; 98104_AT
GO Biological Process	ion homeostasis	12	289	85	7665	0.000311752	0.513	11927; 11928; 11975; 12870; 13849; 17002; 17748; 17750; 18762; 20544; 21871; 53322	101115_AT; 101561_AT; 101587_AT; 101984_AT; 102197_AT; 102273_AT; 103275_AT; 160960_AT; 92851_AT; 93573_AT; 93797_G_AT; 93798_AT; 96198_AT; 99922_AT
GO Biological Process	cell ion homeostasis	12	289	85	7665	0.000311752	0.513	11927; 11928; 11975; 12870; 13849; 17002; 17748; 17750; 18762; 20544; 21871; 53322	101115_AT; 101561_AT; 101587_AT; 101984_AT; 102197_AT; 102273_AT; 103275_AT; 160960_AT; 92851_AT; 93573_AT; 93797_G_AT; 93798_AT; 96198_AT; 99922_AT
GO Biological Process	cell homeostasis	13	289	108	7665	0.000697224	1	11927; 11928; 11975; 12870; 13849; 14102; 17002; 17748; 17750; 18762; 20544; 21871; 53322	101115_AT; 101561_AT; 101587_AT; 101984_AT; 102197_AT; 102273_AT; 102921_S_AT; 103275_AT; 160960_AT; 92851_AT; 93573_AT; 93797_G_AT; 93798_AT; 96198_AT; 99922_AT
GO Cellular Component	vacuole	14	286	126	7685	0.000760407	1	11964; 11975; 12492; 13039; 14420; 16784; 17748; 18010; 19025; 21871; 64138; 65972; 71943; 114143	100136_AT; 101055_AT; 101389_AT; 101546_AT; 101963_AT; 102273_AT; 103275_AT; 104063_AT; 160960_AT; 92633_AT; 93131_AT; 93573_AT; 95745_G_AT; 95746_AT; 97444_AT; 98104_AT
GO Biological Process	hydrogen transport	9	289	55	7665	0.000942823	1	11928; 11964; 11966; 11975; 21871; 22229; 54411; 80797; 114143	102273_AT; 103275_AT; 103699_I_AT; 103812_AT; 160960_AT; 92598_AT; 93392_AT; 93797_G_AT; 93798_AT; 95745_G_AT; 95746_AT; 98104_AT
GO Molecular Function	acute-phase response protein activity	4	292	6	7713	0.000976707	1	18405; 18406; 20209; 20210	100333_AT; 100436_AT; 100437_G_AT; 102712_AT; 103465_F_AT; 94734_AT
GO Biological Process	homeostasis	13	289	116	7665	0.00131678	1	11927; 11928; 11975; 12870; 13849; 14102; 17002; 17748; 17750; 18762; 20544; 21871; 53322	101115_AT; 101561_AT; 101587_AT; 101984_AT; 102197_AT; 102273_AT; 102921_S_AT; 103275_AT; 160960_AT; 92851_AT; 93573_AT; 93797_G_AT; 93798_AT; 96198_AT; 99922_AT
GO Biological Process	immune response	41	289	657	7665	0.0014373	1	11975; 12475; 12517; 12575; 12608; 12759; 13849; 14102; 14281; 14825; 14870; 16017; 16019; 16061; 16069; 16097; 16114; 16194; 16456; 16803; 17002; 18023; 18030; 18405; 18406; 18518; 18708; 18762; 18985; 20201; 20209; 20210; 20724; 20848; 21871; 26365; 56304; 57266; 65972; 66350; 170789	100034_AT; 100299_F_AT; 100322_AT; 100333_AT; 100436_AT; 100437_G_AT; 100583_AT; 100682_F_AT; 100721_F_AT; 101102_AT; 101115_AT; 101331_F_AT; 101587_AT; 101633_AT; 101640_F_AT; 101656_F_AT; 101718_F_AT; 101743_F_AT; 101745_F_AT; 101747_F_AT; 101757_AT; 101871_F_AT; 101878_AT; 102273_AT; 102372_AT; 102712_AT; 102805_AT; 102806_G_AT; 102921_S_AT; 102955_AT; 103275_AT; 103386_AT; 103448_AT; 103465_F…
GO Biological Process	response to pest/pathogen/parasite	32	289	470	7665	0.0014718	1	11975; 12475; 12517; 12608; 12759; 13849; 14281; 14825; 14870; 16017; 16019; 16061; 16069; 16097; 16114; 16456; 16803; 17002; 18023; 18405; 18406; 18762; 18985; 20201; 20209; 20210; 20724; 20848; 21871; 57266; 66350; 170789	100034_AT; 100299_F_AT; 100322_AT; 100333_AT; 100436_AT; 100437_G_AT; 100583_AT; 100682_F_AT; 101115_AT; 101331_F_AT; 101587_AT; 101633_AT; 101640_F_AT; 101656_F_AT; 101718_F_AT; 101743_F_AT; 101745_F_AT; 101747_F_AT; 101757_AT; 101871_F_AT; 101878_AT; 102273_AT; 102372_AT; 102712_AT; 103275_AT; 103386_AT; 103448_AT; 103465_F_AT; 103816_AT; 104342_I_AT; 104343_F_AT; 160901_AT; 160960_AT; 161294_F…
GO Biological Process	defense response	44	289	740	7665	0.0023544	1	11975; 12475; 12517; 12575; 12608; 12759; 13849; 14102; 14281; 14462; 14825; 14870; 16017; 16019; 16061; 16069; 16097; 16114; 16194; 16456; 16803; 17002; 17075; 18023; 18030; 18405; 18406; 18518; 18708; 18762; 18985; 20201; 20209; 20210; 20724; 20848; 21871; 26365; 56304; 57266; 65972; 66350; 110454; 170789	100034_AT; 100299_F_AT; 100322_AT; 100333_AT; 100436_AT; 100437_G_AT; 100583_AT; 100682_F_AT; 100721_F_AT; 100924_AT; 101102_AT; 101115_AT; 101331_F_AT; 101587_AT; 101633_AT; 101640_F_AT; 101656_F_AT; 101718_F_AT; 101743_F_AT; 101745_F_AT; 101747_F_AT; 101757_AT; 101871_F_AT; 101878_AT; 102273_AT; 102372_AT; 102712_AT; 102805_AT; 102806_G_AT; 102921_S_AT; 102955_AT; 103275_AT; 103386_AT; 103448_A…
GO Biological Process	copper ion homeostasis	4	289	8	7665	0.00255417	1	11927; 12870; 17748; 17750	101561_AT; 101984_AT; 92851_AT; 93573_AT
GO Cellular Component	lytic vacuole	12	286	111	7685	0.00263663	1	11975; 12492; 13039; 14420; 16784; 17748; 18010; 19025; 21871; 64138; 65972; 71943	100136_AT; 101055_AT; 101389_AT; 101546_AT; 101963_AT; 102273_AT; 103275_AT; 104063_AT; 160960_AT; 92633_AT; 93131_AT; 93573_AT; 97444_AT
GO Cellular Component	lysosome	12	286	111	7685	0.00263663	1	11975; 12492; 13039; 14420; 16784; 17748; 18010; 19025; 21871; 64138; 65972; 71943	100136_AT; 101055_AT; 101389_AT; 101546_AT; 101963_AT; 102273_AT; 103275_AT; 104063_AT; 160960_AT; 92633_AT; 93131_AT; 93573_AT; 97444_AT
GO Biological Process	response to external stimulus	64	289	1204	7665	0.00303303	1	11927; 11966; 11975; 12475; 12517; 12575; 12608; 12759; 13101; 13105; 13849; 14102; 14219; 14281; 14462; 14619; 14825; 14870; 16017; 16019; 16061; 16069; 16097; 16114; 16194; 16456; 16795; 16803; 17002; 17075; 17750; 17830; 17988; 18023; 18030; 18400; 18405; 18406; 18518; 18626; 18708; 18762; 18985; 20201; 20209; 20210; 20665; 20724; 20848; 20893; 21871; 22229; 22393; 26365; 26401; 56187; 56304; …	100034_AT; 100299_F_AT; 100322_AT; 100333_AT; 100436_AT; 100437_G_AT; 100583_AT; 100682_F_AT; 100721_F_AT; 100924_AT; 101102_AT; 101115_AT; 101139_R_AT; 101331_F_AT; 101561_AT; 101587_AT; 101633_AT; 101640_F_AT; 101656_F_AT; 101718_F_AT; 101743_F_AT; 101745_F_AT; 101747_F_AT; 101757_AT; 101871_F_AT; 101878_AT; 101984_AT; 102273_AT; 102372_AT; 102712_AT; 102805_AT; 102806_G_AT; 102856_AT; 102861_A…
KEGG pathway	ATP synthesis - Homo sapiens	6	50	28	1306	0.00309551	1	11964; 11966; 11975; 21871; 54411; 114143	102273_AT; 103275_AT; 103699_I_AT; 160960_AT; 92598_AT; 95745_G_AT; 95746_AT; 98104_AT
KEGG pathway	ATP synthesis - Mus musculus	6	50	28	1306	0.00309551	1	11964; 11966; 11975; 21871; 54411; 114143	102273_AT; 103275_AT; 103699_I_AT; 160960_AT; 92598_AT; 95745_G_AT; 95746_AT; 98104_AT
GO Biological Process	ATP hydrolysis coupled proton transport	4	289	9	7665	0.00372535	1	11928; 11975; 21871; 114143	102273_AT; 103275_AT; 160960_AT; 93797_G_AT; 93798_AT; 98104_AT
GO Biological Process	response to biotic stimulus	46	289	807	7665	0.00410697	1	11927; 11975; 12475; 12517; 12575; 12608; 12759; 13849; 14102; 14281; 14462; 14825; 14870; 16017; 16019; 16061; 16069; 16097; 16114; 16194; 16456; 16803; 17002; 17075; 18023; 18030; 18405; 18406; 18518; 18708; 18762; 18985; 20201; 20209; 20210; 20724; 20848; 21871; 22229; 26365; 56304; 57266; 65972; 66350; 110454; 170789	100034_AT; 100299_F_AT; 100322_AT; 100333_AT; 100436_AT; 100437_G_AT; 100583_AT; 100682_F_AT; 100721_F_AT; 100924_AT; 101102_AT; 101115_AT; 101331_F_AT; 101587_AT; 101633_AT; 101640_F_AT; 101656_F_AT; 101718_F_AT; 101743_F_AT; 101745_F_AT; 101747_F_AT; 101757_AT; 101871_F_AT; 101878_AT; 101984_AT; 102273_AT; 102372_AT; 102712_AT; 102805_AT; 102806_G_AT; 102921_S_AT; 102955_AT; 103275_AT; 103386_A…
GO Biological Process	coenzyme and prosthetic group metabolism	13	289	140	7665	0.00628321	1	11964; 11966; 12892; 14630; 14870; 18023; 23986; 26897; 27273; 54411; 110208; 114143; 170789	101757_AT; 102049_AT; 103386_AT; 103581_AT; 103699_I_AT; 160335_AT; 92598_AT; 94485_AT; 95420_AT; 95745_G_AT; 95746_AT; 98104_AT; 98505_I_AT; 99583_AT
GO Cellular Component	hydrogen-translocating V-type ATPase complex	4	286	11	7685	0.00667263	1	11964; 11975; 21871; 114143	102273_AT; 103275_AT; 160960_AT; 95745_G_AT; 95746_AT; 98104_AT
GO Cellular Component	plasma membrane	72	286	1456	7685	0.00671041	1	11421; 11928; 11964; 11966; 11975; 12297; 12305; 12475; 12492; 12517; 12527; 12739; 12740; 13052; 13056; 13636; 13867; 14063; 14102; 14219; 14425; 14619; 14766; 15451; 16194; 16403; 16439; 16456; 16516; 16784; 17075; 17178; 18010; 18400; 18414; 18438; 18607; 18762; 18828; 19217; 19261; 19268; 19294; 19671; 20496; 20502; 20515; 20544; 20972; 21871; 22038; 22174; 26365; 27428; 50528; 51801; 53322; …	100024_AT; 100136_AT; 100155_AT; 100313_AT; 100491_AT; 101389_AT; 101410_AT; 101441_I_AT; 101546_AT; 101878_AT; 102053_AT; 102063_AT; 102197_AT; 102221_AT; 102255_AT; 102273_AT; 102787_AT; 102805_AT; 102806_G_AT; 102839_AT; 102861_AT; 102915_AT; 102921_S_AT; 103007_AT; 103059_AT; 103065_AT; 103275_AT; 103305_AT; 103423_AT; 103812_AT; 103816_AT; 103918_AT; 103974_AT; 104268_AT; 104584_F_AT; 104680…
GO Biological Process	hydrogen ion homeostasis	4	289	11	7665	0.00691983	1	11928; 11975; 20544; 21871	102273_AT; 103275_AT; 160960_AT; 93797_G_AT; 93798_AT; 99922_AT
GO Molecular Function	intracellular ligand-gated ion channel activity	4	292	11	7713	0.00699992	1	11964; 11966; 16439; 80797	101441_I_AT; 103812_AT; 92598_AT; 95745_G_AT; 95746_AT
GO Biological Process	coenzyme metabolism	11	289	109	7665	0.00767395	1	11964; 11966; 14630; 14870; 23986; 26897; 27273; 54411; 110208; 114143; 170789	102049_AT; 103386_AT; 103581_AT; 103699_I_AT; 160335_AT; 92598_AT; 94485_AT; 95420_AT; 95745_G_AT; 95746_AT; 98104_AT; 99583_AT
GO Biological Process	ion transport	25	289	379	7665	0.00821897	1	11927; 11928; 11964; 11966; 11975; 12297; 12870; 16439; 16516; 17002; 17178; 18400; 18438; 18762; 20496; 20502; 20515; 20544; 21871; 22229; 54411; 72027; 80797; 114143; 114584	100491_AT; 101115_AT; 101441_I_AT; 101984_AT; 102273_AT; 102861_AT; 103059_AT; 103065_AT; 103275_AT; 103699_I_AT; 103812_AT; 160960_AT; 162219_F_AT; 92598_AT; 92851_AT; 93392_AT; 93797_G_AT; 93798_AT; 95586_AT; 95654_AT; 95745_G_AT; 95746_AT; 96198_AT; 97320_AT; 98104_AT; 98483_AT; 99500_AT; 99922_AT; 99973_S_AT; 99974_AT
GO Molecular Function	chloride channel activity	5	292	22	7713	0.00847942	1	11964; 11966; 17178; 80797; 114584	103059_AT; 103812_AT; 92598_AT; 95654_AT; 95745_G_AT; 95746_AT
GO Biological Process	transition metal ion homeostasis	5	289	23	7665	0.00982448	1	11927; 12870; 17002; 17748; 17750	101115_AT; 101561_AT; 101984_AT; 92851_AT; 93573_AT
GO Cellular Component	extracellular space	82	286	1731	7685	0.0105229	1	11421; 11975; 12305; 12475; 12492; 12654; 12740; 12759; 12830; 12870; 13039; 13052; 13101; 13105; 13107; 13636; 13849; 14063; 14102; 14219; 14421; 14425; 14766; 14825; 16069; 16194; 16456; 16776; 16782; 16784; 16803; 16819; 17002; 17075; 17178; 17714; 17830; 18023; 18025; 18188; 18400; 18405; 18406; 18414; 18762; 18787; 19261; 19268; 19294; 19752; 20201; 20210; 20446; 20515; 20544; 20568; 20732; …	100069_AT; 100136_AT; 100155_AT; 100428_AT; 100436_AT; 100437_G_AT; 101072_AT; 101115_AT; 101139_R_AT; 101389_AT; 101410_AT; 101587_AT; 101757_AT; 101963_AT; 102197_AT; 102255_AT; 102273_AT; 102372_AT; 102712_AT; 102751_AT; 102761_AT; 102787_AT; 102861_AT; 102915_AT; 102921_S_AT; 103007_AT; 103059_AT; 103065_AT; 103275_AT; 103367_AT; 103448_AT; 103513_AT; 103699_I_AT; 103812_AT; 103816_AT; 104268…
GO Biological Process	di-\, tri-valent inorganic cation homeostasis	8	289	65	7665	0.0106057	1	11927; 12870; 13849; 17002; 17748; 17750; 18762; 53322	101115_AT; 101561_AT; 101587_AT; 101984_AT; 102197_AT; 92851_AT; 93573_AT; 96198_AT
GO Cellular Component	membrane	135	286	3103	7685	0.0120849	1	11421; 11666; 11927; 11928; 11964; 11966; 11975; 12028; 12297; 12305; 12475; 12492; 12517; 12527; 12608; 12609; 12739; 12740; 12830; 13052; 13056; 13101; 13102; 13105; 13107; 13636; 13661; 13710; 13849; 13867; 14063; 14102; 14219; 14356; 14421; 14425; 14619; 14630; 14766; 14870; 15451; 15937; 16017; 16061; 16194; 16403; 16439; 16456; 16516; 16782; 16784; 16795; 16803; 17075; 17178; 17254; 17357; …	100024_AT; 100069_AT; 100136_AT; 100155_AT; 100313_AT; 100345_F_AT; 100428_AT; 100491_AT; 100583_AT; 101069_G_AT; 101139_R_AT; 101287_S_AT; 101389_AT; 101410_AT; 101441_I_AT; 101546_AT; 101587_AT; 101747_F_AT; 101871_F_AT; 101878_AT; 101984_AT; 102053_AT; 102063_AT; 102197_AT; 102221_AT; 102243_AT; 102255_AT; 102273_AT; 102787_AT; 102805_AT; 102806_G_AT; 102839_AT; 102861_AT; 102915_AT; 102921_S_…
GO Molecular Function	hydrogen-exporting ATPase activity\, phosphorylative mechanism	5	292	25	7713	0.0134215	1	11964; 11966; 11975; 21871; 114143	102273_AT; 103275_AT; 160960_AT; 92598_AT; 95745_G_AT; 95746_AT; 98104_AT
GO Biological Process	monovalent inorganic cation homeostasis	4	289	14	7665	0.0140435	1	11928; 11975; 20544; 21871	102273_AT; 103275_AT; 160960_AT; 93797_G_AT; 93798_AT; 99922_AT
GO Cellular Component	extracellular	91	286	1979	7685	0.0143467	1	11421; 11975; 12227; 12305; 12475; 12492; 12575; 12654; 12740; 12759; 12830; 12870; 13039; 13052; 13101; 13105; 13107; 13636; 13849; 14063; 14102; 14219; 14421; 14425; 14766; 14825; 16069; 16194; 16403; 16456; 16776; 16782; 16784; 16803; 16819; 17002; 17075; 17178; 17714; 17830; 18023; 18025; 18188; 18400; 18405; 18406; 18414; 18762; 18787; 19261; 19268; 19294; 19752; 20201; 20209; 20210; 20446; …	100069_AT; 100136_AT; 100155_AT; 100313_AT; 100333_AT; 100428_AT; 100436_AT; 100437_G_AT; 100721_F_AT; 101072_AT; 101115_AT; 101139_R_AT; 101389_AT; 101410_AT; 101583_AT; 101587_AT; 101757_AT; 101963_AT; 102197_AT; 102221_AT; 102255_AT; 102273_AT; 102372_AT; 102712_AT; 102751_AT; 102761_AT; 102787_AT; 102861_AT; 102915_AT; 102921_S_AT; 103007_AT; 103059_AT; 103065_AT; 103275_AT; 103305_AT; 103367…
GO Biological Process	metal ion homeostasis	8	289	69	7665	0.0144838	1	11927; 12870; 13849; 17002; 17748; 17750; 18762; 53322	101115_AT; 101561_AT; 101587_AT; 101984_AT; 102197_AT; 92851_AT; 93573_AT; 96198_AT
GO Cellular Component	integral to plasma membrane	50	286	975	7685	0.0151311	1	11928; 11964; 11975; 12297; 12305; 12492; 12527; 12739; 12740; 13052; 13056; 13636; 13867; 14063; 14102; 14425; 14766; 15451; 16194; 16403; 16516; 16784; 17178; 18010; 18400; 18414; 18438; 18762; 19217; 19261; 19268; 19671; 20496; 20502; 20515; 20544; 20972; 21871; 22174; 26365; 50528; 51801; 53378; 54324; 57738; 64058; 69660; 80797; 192897; 241226	100136_AT; 100155_AT; 100313_AT; 100491_AT; 101389_AT; 101410_AT; 101546_AT; 102221_AT; 102255_AT; 102273_AT; 102787_AT; 102805_AT; 102806_G_AT; 102861_AT; 102915_AT; 102921_S_AT; 103007_AT; 103059_AT; 103065_AT; 103275_AT; 103305_AT; 103423_AT; 103812_AT; 103918_AT; 103974_AT; 104268_AT; 104680_AT; 160639_AT; 160960_AT; 160977_AT; 162219_F_AT; 92391_AT; 93017_AT; 93725_AT; 93797_G_AT; 93798_AT; …
GO Molecular Function	anion channel activity	5	292	26	7713	0.0154019	1	11964; 11966; 17178; 80797; 114584	103059_AT; 103812_AT; 92598_AT; 95654_AT; 95745_G_AT; 95746_AT
GO Biological Process	organelle organization and biogenesis	24	289	381	7665	0.0162871	1	11666; 12028; 14825; 16668; 16669; 16691; 17880; 17919; 18607; 18828; 19261; 22038; 22151; 23986; 26401; 54152; 56431; 57436; 66350; 66687; 68097; 69581; 72962; 224912	101009_AT; 101480_AT; 102053_AT; 102063_AT; 102121_F_AT; 102839_AT; 103020_S_AT; 104283_AT; 104342_I_AT; 104343_F_AT; 104584_F_AT; 160292_AT; 161960_F_AT; 162011_F_AT; 92254_AT; 92550_AT; 93011_AT; 93536_AT; 94270_AT; 94485_AT; 94492_AT; 94835_F_AT; 95348_AT; 95349_G_AT; 95803_AT; 95804_G_AT; 96747_AT; 97990_AT; 98969_AT
GO Biological Process	cell-matrix adhesion	7	289	55	7665	0.0165135	1	11853; 14219; 14356; 16403; 19261; 192897; 241226	100313_AT; 103305_AT; 93294_AT; 95511_AT; 95803_AT; 95804_G_AT; 96056_AT; 99123_S_AT
GO Biological Process	physiological process	262	289	6623	7665	0.0171837	1	11421; 11610; 11666; 11853; 11910; 11927; 11928; 11964; 11966; 11975; 12028; 12224; 12227; 12297; 12305; 12368; 12394; 12450; 12475; 12517; 12575; 12608; 12609; 12654; 12660; 12702; 12739; 12740; 12759; 12764; 12870; 12892; 13017; 13039; 13056; 13081; 13101; 13102; 13105; 13107; 13433; 13636; 13661; 13710; 13849; 13858; 13867; 14049; 14063; 14102; 14219; 14281; 14339; 14356; 14420; 14421; 14425; …	100034_AT; 100069_AT; 100136_AT; 100155_AT; 100299_F_AT; 100322_AT; 100333_AT; 100345_F_AT; 100404_AT; 100428_AT; 100436_AT; 100437_G_AT; 100491_AT; 100516_AT; 100583_AT; 100682_F_AT; 100721_F_AT; 100924_AT; 101009_AT; 101055_AT; 101102_AT; 101115_AT; 101139_R_AT; 101287_S_AT; 101331_F_AT; 101410_AT; 101441_I_AT; 101445_AT; 101480_AT; 101502_AT; 101546_AT; 101561_AT; 101583_AT; 101587_AT; 101593_…
GO Molecular Function	ion transporter activity	15	292	199	7713	0.0181508	1	11927; 11928; 11964; 11966; 11975; 12870; 16439; 17002; 18400; 20502; 20544; 21871; 54411; 72027; 114143	100491_AT; 101115_AT; 101441_I_AT; 101984_AT; 102273_AT; 102861_AT; 103275_AT; 103699_I_AT; 160960_AT; 162219_F_AT; 92598_AT; 92851_AT; 93797_G_AT; 93798_AT; 95745_G_AT; 95746_AT; 97320_AT; 98104_AT; 99922_AT
KEGG pathway	ATP synthesis - Rattus norvegicus	4	50	16	1306	0.019704	1	11966; 11975; 21871; 54411	102273_AT; 103275_AT; 103699_I_AT; 160960_AT; 92598_AT
GO Biological Process	cation transport	19	289	285	7665	0.02123	1	11927; 11928; 11964; 11966; 11975; 12297; 12870; 16439; 16516; 17002; 18762; 20496; 20544; 21871; 22229; 54411; 72027; 80797; 114143	101115_AT; 101441_I_AT; 101984_AT; 102273_AT; 103275_AT; 103699_I_AT; 103812_AT; 160960_AT; 92598_AT; 92851_AT; 93392_AT; 93797_G_AT; 93798_AT; 95745_G_AT; 95746_AT; 96198_AT; 97320_AT; 98104_AT; 98483_AT; 99500_AT; 99922_AT; 99973_S_AT; 99974_AT
GO Cellular Component	vacuolar membrane	4	286	17	7685	0.0233348	1	11964; 11975; 21871; 114143	102273_AT; 103275_AT; 160960_AT; 95745_G_AT; 95746_AT; 98104_AT
GO Molecular Function	defense/immunity protein activity	13	292	167	7713	0.0238528	1	12475; 16017; 16019; 16061; 16069; 16097; 16114; 18405; 18406; 20209; 20210; 56304; 70018	100299_F_AT; 100322_AT; 100333_AT; 100436_AT; 100437_G_AT; 100583_AT; 100682_F_AT; 100721_F_AT; 101331_F_AT; 101633_AT; 101640_F_AT; 101656_F_AT; 101718_F_AT; 101743_F_AT; 101745_F_AT; 101747_F_AT; 101871_F_AT; 102372_AT; 102712_AT; 103465_F_AT; 161486_F_AT; 92316_F_AT; 92470_F_AT; 93086_AT; 93213_AT; 93227_F_AT; 94734_AT; 98088_AT; 99405_AT
GO Molecular Function	ATPase activity\, coupled to transmembrane movement of ions\, phosphorylative mechanism	6	292	44	7713	0.0240892	1	11928; 11964; 11966; 11975; 21871; 114143	102273_AT; 103275_AT; 160960_AT; 92598_AT; 93797_G_AT; 93798_AT; 95745_G_AT; 95746_AT; 98104_AT
GO Molecular Function	ATPase activity\, coupled to transmembrane movement of ions	6	292	44	7713	0.0240892	1	11928; 11964; 11966; 11975; 21871; 114143	102273_AT; 103275_AT; 160960_AT; 92598_AT; 93797_G_AT; 93798_AT; 95745_G_AT; 95746_AT; 98104_AT
GO Molecular Function	transcription factor binding	17	292	248	7713	0.0251445	1	11910; 13017; 13710; 15183; 16477; 17190; 17684; 18023; 18025; 18030; 18036; 18412; 18985; 20544; 20665; 21418; 21815	101502_AT; 101757_AT; 101973_AT; 101995_AT; 102362_I_AT; 102363_R_AT; 102856_AT; 102955_AT; 103655_AT; 104155_F_AT; 104340_AT; 92554_AT; 92922_AT; 93915_AT; 99059_AT; 99527_AT; 99922_AT; 99982_AT
GO Cellular Component	integral to membrane	97	286	2179	7685	0.0259096	1	11421; 11666; 11928; 11964; 11966; 11975; 12028; 12297; 12305; 12475; 12492; 12517; 12527; 12739; 12740; 13052; 13056; 13101; 13105; 13636; 13849; 13867; 14063; 14102; 14421; 14425; 14619; 14766; 14870; 15451; 15937; 16017; 16194; 16403; 16439; 16456; 16516; 16784; 16795; 16803; 17075; 17178; 17254; 18010; 18400; 18414; 18438; 18762; 18828; 19217; 19261; 19268; 19294; 19671; 20446; 20496; 20502; …	100136_AT; 100155_AT; 100313_AT; 100345_F_AT; 100491_AT; 101389_AT; 101410_AT; 101441_I_AT; 101546_AT; 101587_AT; 101871_F_AT; 101878_AT; 102053_AT; 102221_AT; 102255_AT; 102273_AT; 102787_AT; 102805_AT; 102806_G_AT; 102839_AT; 102861_AT; 102915_AT; 102921_S_AT; 103007_AT; 103059_AT; 103065_AT; 103275_AT; 103276_AT; 103305_AT; 103311_AT; 103367_AT; 103423_AT; 103514_AT; 103699_I_AT; 103812_AT; 10…
GO Biological Process	transcription from Pol II promoter	24	289	401	7665	0.0277653	1	12224; 12608; 12609; 13433; 13710; 14281; 14462; 16477; 17190; 17684; 18023; 18025; 18030; 18985; 19645; 20020; 20665; 20848; 20923; 21339; 21341; 21418; 21815; 56722	100924_AT; 101445_AT; 101502_AT; 101757_AT; 101973_AT; 102362_I_AT; 102363_R_AT; 102856_AT; 102955_AT; 103054_AT; 104340_AT; 160894_AT; 160901_AT; 161858_F_AT; 92339_AT; 92456_AT; 92922_AT; 92925_AT; 93753_AT; 93915_AT; 95795_AT; 97937_AT; 97948_AT; 99059_AT; 99099_AT; 99100_AT; 99527_AT
GO Biological Process	glycolipid metabolism	4	289	18	7665	0.0281895	1	14420; 14421; 16795; 18010	101546_AT; 103276_AT; 103367_AT; 93131_AT
GO Biological Process	embryonic morphogenesis	7	289	62	7665	0.0282072	1	13101; 13105; 14049; 14339; 21821; 26401; 30838	100404_AT; 101892_F_AT; 101894_S_AT; 102478_F_AT; 103020_S_AT; 104292_AT; 162174_AT; 94539_F_AT; 96768_AT; 98612_AT
GO Biological Process	humoral immune response	13	289	177	7665	0.0343436	1	12517; 12759; 14870; 16017; 16019; 16061; 16069; 16097; 16114; 17002; 18762; 18985; 170789	100299_F_AT; 100322_AT; 100583_AT; 100682_F_AT; 101115_AT; 101331_F_AT; 101633_AT; 101640_F_AT; 101656_F_AT; 101718_F_AT; 101743_F_AT; 101745_F_AT; 101747_F_AT; 101871_F_AT; 101878_AT; 102372_AT; 103386_AT; 161294_F_AT; 161486_F_AT; 92470_F_AT; 93086_AT; 93213_AT; 93227_F_AT; 93915_AT; 95286_AT; 96198_AT; 99405_AT; 99583_AT
GO Molecular Function	cation transporter activity	12	292	157	7713	0.0349363	1	11927; 11928; 11964; 11966; 11975; 12870; 16439; 17002; 20544; 21871; 54411; 114143	101115_AT; 101441_I_AT; 101984_AT; 102273_AT; 103275_AT; 103699_I_AT; 160960_AT; 92598_AT; 92851_AT; 93797_G_AT; 93798_AT; 95745_G_AT; 95746_AT; 98104_AT; 99922_AT
GO Biological Process	ATP biosynthesis	4	289	20	7665	0.0372788	1	11964; 11966; 54411; 114143	103699_I_AT; 92598_AT; 95745_G_AT; 95746_AT; 98104_AT
GO Biological Process	nucleoside phosphate metabolism	4	289	20	7665	0.0372788	1	11964; 11966; 54411; 114143	103699_I_AT; 92598_AT; 95745_G_AT; 95746_AT; 98104_AT
GO Biological Process	coenzyme and prosthetic group biosynthesis	7	289	67	7665	0.0392686	1	11964; 11966; 12892; 14630; 18023; 54411; 114143	101757_AT; 103699_I_AT; 160335_AT; 92598_AT; 95745_G_AT; 95746_AT; 98104_AT; 98505_I_AT
GO Biological Process	monovalent inorganic cation transport	12	289	161	7665	0.0397825	1	11928; 11964; 11966; 11975; 16516; 20496; 20544; 21871; 22229; 54411; 80797; 114143	102273_AT; 103275_AT; 103699_I_AT; 103812_AT; 160960_AT; 92598_AT; 93392_AT; 93797_G_AT; 93798_AT; 95745_G_AT; 95746_AT; 98104_AT; 99500_AT; 99922_AT; 99973_S_AT; 99974_AT
GO Biological Process	regulation of pH	3	289	9	7665	0.0425341	1	11975; 20544; 21871	102273_AT; 103275_AT; 160960_AT; 99922_AT
GO Biological Process	actin cytoskeleton organization and biogenesis	7	289	69	7665	0.0443675	1	14825; 18607; 19261; 26401; 56431; 66350; 69581	102063_AT; 103020_S_AT; 104342_I_AT; 104343_F_AT; 162011_F_AT; 94492_AT; 95348_AT; 95349_G_AT; 95803_AT; 95804_G_AT; 96747_AT
GO Biological Process	cell growth	9	289	106	7665	0.0455452	1	12702; 14219; 17254; 18762; 21809; 22401; 56312; 66350; 72075	102751_AT; 104342_I_AT; 104343_F_AT; 160108_AT; 160668_AT; 92232_AT; 92262_AT; 93294_AT; 96198_AT; 99133_AT
GO Molecular Function	transcription cofactor activity	15	292	226	7713	0.0464906	1	11910; 13017; 13710; 16477; 17190; 17684; 18023; 18025; 18030; 18036; 18412; 18985; 20665; 21418; 21815	101502_AT; 101757_AT; 101973_AT; 101995_AT; 102362_I_AT; 102363_R_AT; 102856_AT; 102955_AT; 104155_F_AT; 104340_AT; 92554_AT; 92922_AT; 93915_AT; 99059_AT; 99527_AT; 99982_AT
cellular role	Pol II transcription	21	60	422	1770	0.0493966	1	12224; 12608; 12609; 13710; 14281; 14462; 16477; 17190; 18023; 18025; 18030; 18985; 19645; 20020; 20665; 20848; 21339; 21341; 21418; 21815; 56722	100924_AT; 101502_AT; 101757_AT; 102362_I_AT; 102363_R_AT; 102856_AT; 102955_AT; 103054_AT; 104340_AT; 160894_AT; 160901_AT; 161858_F_AT; 92339_AT; 92456_AT; 92922_AT; 92925_AT; 93753_AT; 93915_AT; 97937_AT; 97948_AT; 99059_AT; 99099_AT; 99100_AT; 99527_AT
