# Supplementary material for: A Prognosis Classifier for Breast Cancer Based on Conserved Gene Regulation between Mammary Gland Development and Tumorigenesis: A Multiscale Statistical Model
Source: PLoS One. 2013 Apr 2;8(4):e60131. doi: 10.1371/journal.pone.0060131 (PMC3614930; doi:10.1371/journal.pone.0060131)
Supplement: File S4 — Literature-based cancer modulated genes. The literature-based cancer modulated genes are genes that mediate cancer progress, as supported by at least one published piece of evidence. This list is based on three websites: (www.infobiogen.fr/services/chromcancer/index.htm, www.cancerindex.org/geneweb, and condor.bcm.tmc.edu/oncogene.html). Cancer genes that have mouse probe IDs in the Mu72AV2 chip are listed. (XLS) [file pone.0060131.s004.xls]

## Sheet: Sheet1
Gene Title	Gene Symbol	Mouse Probe Set ID
kit oncogene	Kit	99956_at
bridging integrator 1	Bin1	99668_at
topoisomerase (DNA) II alpha	Top2a	99578_at
suppressor of cytokine signaling 2	Socs2	99475_at
antigen identified by monoclonal antibody Ki 67	Mki67	99457_at
cyclin A2	Ccna2	99186_at
growth arrest specific 6	Gas6	99067_at
RAD1 homolog (S. pombe)	Rad1	99005_at
cyclin G2	Ccng2	98478_at
cellular retinoic acid binding protein I	Crabp1	98108_at
regulator of G-protein signaling 2	Rgs2	97844_at
CDC28 protein kinase regulatory subunit 2	Cks2	97527_at
secreted phosphoprotein 1	Spp1	97519_at
cyclin D2	Ccnd2	97504_at
four and a half LIM domains 1	Fhl1	97500_g_at
flap structure specific endonuclease 1	Fen1	97327_at
secreted acidic cysteine rich glycoprotein	Sparc	97160_at
V-erb-b2 erythroblastic leukemia viral oncogene homolog 3 (avian)	Erbb3	96771_at
RNA binding motif, single stranded interacting protein 1	Rbms1	96207_at
thymidine kinase 1	Tk1	96081_at
insulin-like growth factor 1	Igf1	95546_g_at
insulin-like growth factor 1	Igf1	95545_at
coagulation factor II (thrombin) receptor	F2r	95474_at
clusterin	Clu	95286_at
platelet derived growth factor receptor, alpha polypeptide	Pdgfra	95079_at
prolactin receptor	Prlr	95030_at
Gardner-Rasheed feline sarcoma viral (Fgr) oncogene homolog	Fgr	94697_at
glutathione peroxidase 1	Gpx1	94132_at
metallothionein 1	Mt1	93573_at
Bcl2-associated X protein	Bax	93536_at
protein kinase, DNA activated, catalytic polypeptide	Prkdc	93476_at
telomeric repeat binding factor 2	Terf2	93413_at
connective tissue growth factor	Ctgf	93294_at
annexin A1	Anxa1	93038_f_at
annexin A1	Anxa1	93037_i_at
H2A histone family, member X	H2afx	93019_at
discoidin domain receptor family, member 2	Ddr2	92969_at
CCAAT/enhancer binding protein (C/EBP), beta	Cebpb	92925_at
myeloblastosis oncogene	Myb	92644_s_at
pleiomorphic adenoma gene-like 1	Plagl1	92502_at
c-fos induced growth factor	Figf	92365_at
Avian musculoaponeurotic fibrosarcoma (v-maf) AS42 oncogene homolog	Maf	92354_at
chemokine (C-X-C motif) ligand 12	Cxcl12	162234_f_at
annexin A1	Anxa1	161703_f_at
growth arrest and DNA-damage-inducible 45 beta	Gadd45b	161666_f_at
interleukin 15	Il15	161037_at
FBJ osteosarcoma oncogene	Fos	160901_at
aryl-hydrocarbon receptor	Ahr	160495_at
reticulon 4	Rtn4	160484_at
SPARC-like 1 (mast9, hevin)	Sparcl1	160319_at
myelocytomatosis oncogene	Myc	104712_at
dual specificity phosphatase 1	Dusp1	104598_at
colony stimulating factor 1 receptor	Csf1r	104354_at
budding uninhibited by benzimidazoles 1 homolog (S. cerevisiae)	Bub1	104097_at
replication factor C (activator 1) 4	Rfc4	103418_at
avian reticuloendotheliosis viral (v-rel) oncogene related B	Relb	103091_at
checkpoint kinase 1 homolog (S. pombe)	Chek1	103064_at
polymerase (DNA directed), delta 1, catalytic subunit	Pold1	103057_at
B-cell leukemia/lymphoma 6	Bcl6	103015_at
inositol polyphosphate-5-phosphatase D	Inpp5d	102884_at
chemokine (C-X-C motif) receptor 4	Cxcr4	102794_at
transforming growth factor, beta 3	Tgfb3	102751_at
SWI/SNF related, matrix associated, actin dependent regulator of chromatin, subfamily a, member 2	Smarca2	102384_at
Jun-B oncogene	Junb	102362_i_at
protein kinase C, alpha	Prkca	102299_at
ribonucleotide reductase M2	Rrm2	102001_at
growth arrest and DNA-damage-inducible 45 gamma	Gadd45g	101979_at
epidermal growth factor receptor	Egfr	101840_at
B-cell translocation gene 2, anti-proliferative	Btg2	101583_at
nuclear factor of kappa light chain gene enhancer in B-cells inhibitor, alpha	Nfkbia	101554_at
baculoviral IAP repeat-containing 5	Birc5	101521_at
DNA-damage inducible transcript 3	Ddit3	101429_at
ataxia telangiectasia mutated homolog (human)	Atm	101180_at
low density lipoprotein receptor-related protein 1	Lrp1	101073_at
procollagen, type IV, alpha 2	Col4a2	101039_at
cyclin-dependent kinase 4	Cdk4	101017_at
thymoma viral proto-oncogene 1	Akt1	100970_at
polycystic kidney disease 2	Pkd2	100951_at
superoxide dismutase 1, soluble	Sod1	100538_at
nephroblastoma overexpressed gene	Nov	100507_at
Tnf receptor associated factor 4	Traf4	100005_at
amphiregulin	Areg	99915_at
platelet derived growth factor, B polypeptide	Pdgfb	99890_at
vav 1 oncogene	Vav1	99799_at
brain expressed myelocytomatosis oncogene	Bmyc	99514_at
nuclear factor I/B	Nfib	99440_at
insulin-like growth factor binding protein 2	Igfbp2	98627_at
ecotropic viral integration site 2a	Evi2a	98026_g_at
ecotropic viral integration site 2a	Evi2a	98025_at
secreted frizzled-related sequence protein 1	Sfrp1	97997_at
retinoblastoma 1	Rb1	97948_at
pleiotrophin	Ptn	97474_r_at
ect2 oncogene	Ect2	97411_at
protease, serine, 11 (Igf binding)	Prss11	96920_at
BCL2/adenovirus E1B 19kDa-interacting protein 3-like	Bnip3l	96255_at
topoisomerase (DNA) I	Top1	95694_at
transcription elongation factor B (SIII), polypeptide 3	Tceb3	95536_at
integrin alpha 6	Itga6	95511_at
S100 calcium binding protein A1	S100a1	95453_f_at
scotin gene	Scotin	95102_at
vascular endothelial growth factor C	Vegfc	94712_at
casein kinase II, alpha 2, polypeptide	Csnk2a2	94483_at
E26 avian leukemia oncogene 2, 3' domain	Ets2	94246_at
cyclin D1	Ccnd1	94232_at
cyclin D1	Ccnd1	94231_at
cell division cycle 42 homolog (S. cerevisiae)	Cdc42	94105_at
death-associated protein	Dap	93842_at
folate receptor 1 (adult)	Folr1	93785_at
solute carrier family 2 (facilitated glucose transporter), member 1	Slc2a1	93738_at
baculoviral IAP repeat-containing 4	Birc4	93400_at
minichromosome maintenance deficient 7 (S. cerevisiae)	Mcm7	93356_at
transforming growth factor, beta 2	Tgfb2	93300_at
H19 fetal liver mRNA	H19	93028_at
placental growth factor	Pgf	92909_at
S100 calcium binding protein A6 (calcyclin)	S100a6	92770_at
c-mer proto-oncogene tyrosine kinase	Mertk	92698_at
vascular cell adhesion molecule 1	Vcam1	92558_at
folate receptor 1 (adult)	Folr1	162302_f_at
---	---	162097_r_at
clusterin	Clu	161294_f_at
expressed in non-metastatic cells 1, protein	Nme1	161161_r_at
chemokine (C-X-C motif) ligand 12	Cxcl12	160511_at
thrombospondin 1	Thbs1	160469_at
cathepsin K	Ctsk	160406_at
tumor protein D52	Tpd52	160249_at
matrix metalloproteinase 14 (membrane-inserted)	Mmp14	160118_at
RAD51 homolog (S. cerevisiae)	Rad51	104527_at
parathyroid hormone-like peptide	Pthlh	104262_at
insulin-like growth factor binding protein 6	Igfbp6	103904_at
reversion-inducing-cysteine-rich protein with kazal motifs	Reck	103804_at
histone deacetylase 3	Hdac3	103655_at
vascular endothelial growth factor A	Vegfa	103520_at
integrin beta 4	Itgb4	103305_at
cadherin 2	Cdh2	102852_at
baculoviral IAP repeat-containing 2	Birc2	102734_at
sarcospan	Sspn	102378_at
Jun-B oncogene	Junb	102363_r_at
lung carcinoma myc related oncogene 1	Lmyc1	102235_at
caspase 1	Casp1	102064_at
transforming growth factor, beta 1	Tgfb1	101918_at
mitogen activated protein kinase 3	Mapk3	101834_at
integrin linked kinase	Ilk	101499_at
adenomatosis polyposis coli	Apc	101447_at
proliferating cell nuclear antigen	Pcna	101065_at
protein tyrosine phosphatase, receptor type, C	Ptprc	101048_at
pituitary tumor-transforming 1	Pttg1	101027_s_at
insulin-like growth factor binding protein 5	Igfbp5	100566_at
chemokine (C-X-C motif) ligand 12	Cxcl12	100112_at
cytochrome P450, family 1, subfamily b, polypeptide 1	Cyp1b1	99979_at
glutathione S-transferase, pi 1	Gstp1	99583_at
wingless-related MMTV integration site 5A	Wnt5a	99390_at
acid phosphatase 5, tartrate resistant	Acp5	98859_at
early growth response 1	Egr1	98579_at
Fibroblast growth factor receptor 1	Fgfr1	97509_f_at
transforming, acidic coiled-coil containing protein 3	Tacc3	97238_at
protein kinase, cAMP dependent regulatory, type I, alpha	Prkar1a	96852_at
DNA primase, p49 subunit	Prim1	96772_at
pericentriolar material 1	Pcm1	96140_at
follistatin-like 1	Fstl1	94833_at
decorin	Dcn	93534_at
minichromosome maintenance deficient 2 mitotin (S. cerevisiae)	Mcm2	93112_at
B-cell translocation gene 1, anti-proliferative	Btg1	93104_at
ligase I, DNA, ATP-dependent	Lig1	92551_at
membrane metallo endopeptidase	Mme	92331_at
PTK7 protein tyrosine kinase 7	Ptk7	92325_at
synuclein, gamma	Sncg	161859_f_at
retinoblastoma 1	Rb1	161858_f_at
Bcl-associated death promoter	Bad	161500_i_at
Cbp/p300-interacting transactivator with Glu/Asp-rich carboxy-terminal domain 1	Cited1	160705_at
lipocalin 2	Lcn2	160564_at
midkine	Mdk	160561_at
CD34 antigen	Cd34	160358_at
BCL2-antagonist/killer 1	Bak1	104710_at
src homology 2 domain-containing transforming protein C1	Shc1	104350_at
early growth response 2	Egr2	102661_at
LIM domain only 1	Lmo1	102413_at
peripheral myelin protein	Pmp22	102395_at
ribonucleotide reductase M1	Rrm1	100612_at
procollagen, type XVIII, alpha 1	Col18a1	99638_at
MAS1 oncogene	Mas1	99439_at
BH3 interacting domain death agonist	Bid	98433_at
lectin, galactoside-binding, soluble, 3 binding protein	Lgals3bp	97507_at
latent transforming growth factor beta binding protein 4	Ltbp4	97347_at
phosphatidylinositol 3-kinase, regulatory subunit, polypeptide 1 (p85 alpha)	Pik3r1	96592_at
Bcl2-like 10	Bcl2l10	96044_at
defender against cell death 1	Dad1	96008_at
cell division cycle 2 homolog (S. pombe)-like 1	Cdc2l1	95805_at
A kinase (PRKA) anchor protein (gravin) 12	Akap12	95022_at
CD53 antigen	Cd53	94939_at
telomerase reverse transcriptase	Tert	94104_at
plasminogen activator, tissue	Plat	93981_at
CD36 antigen	Cd36	93332_at
tumor protein D52	Tpd52	162463_at
adaptor protein complex AP-1, beta 1 subunit	Ap1b1	161249_at
platelet derived growth factor receptor, beta polypeptide	Pdgfrb	160867_at
tissue inhibitor of metalloproteinase 3	Timp3	160519_at
expressed in non-metastatic cells 4, protein	Nme4	160473_at
transcription factor-like 1	Tcfl1	160363_at
lysyl oxidase	Lox	160095_at
ornithine decarboxylase, structural 1	Odc1	160084_at
retinol binding protein 1, cellular	Rbp1	104716_at
activated leukocyte cell adhesion molecule	Alcam	104407_at
synuclein, gamma	Sncg	104280_at
folate receptor 2 (fetal)	Folr2	104172_at
cadherin 5	Cdh5	104083_at
hemochromatosis	Hfe	104014_at
elongation factor RNA polymerase II 2	Ell2	103891_i_at
programmed cell death 4	Pdcd4	103029_at
mucin 1, transmembrane	Muc1	102918_at
adrenomedullin	Adm	102798_at
procollagen, type XVIII, alpha 1	Col18a1	101882_s_at
procollagen, type XVIII, alpha 1	Col18a1	101881_g_at
DNA methyltransferase (cytosine-5) 1	Dnmt1	101445_at
protein tyrosine phosphatase, receptor type, C	Ptprc	101298_g_at
laminin, gamma 2	Lamc2	100428_at
gap junction membrane channel protein alpha 1	Gja1	100065_r_at
gap junction membrane channel protein alpha 1	Gja1	100064_f_at
chondroitin sulfate proteoglycan 2	Cspg2	100019_at
retinoblastoma binding protein 6	Rbbp6	99364_at
thymus cell antigen 1, theta	Thy1	99057_at
gap junction membrane channel protein beta 2	Gjb2	98423_at
aldehyde dehydrogenase 2, mitochondrial	Aldh2	96058_s_at
aldehyde dehydrogenase 2, mitochondrial	Aldh2	96057_at
syndecan 1	Sdc1	96033_at
FMS-like tyrosine kinase 3	Flt3	95295_s_at
CD47 antigen (Rh-related antigen, integrin-associated signal transducer)	Cd47	95020_at
thrombospondin 2	Thbs2	94930_at
immediate early response 3	Ier3	94384_at
interleukin 6 signal transducer	Il6st	94345_at
procollagen, type I, alpha 1	Col1a1	94305_at
cell division cycle 34 homolog (S. cerevisiae)	Cdc34	94048_at
gelsolin	Gsn	93750_at
ATP-binding cassette, sub-family G (WHITE), member 2	Abcg2	93626_at
cysteine and glycine-rich protein 2	Csrp2	93550_at
transforming growth factor, beta induced	Tgfbi	92877_at
forkhead box A1	Foxa1	92697_at
S100 calcium binding protein A10 (calpactin)	S100a10	92539_at
SWI/SNF related, matrix associated, actin dependent regulator of chromatin, subfamily a, member 3	Smarca3	92345_g_at
pleckstrin homology-like domain, family A, member 1	Phlda1	160829_at
eukaryotic translation initiation factor 4, gamma 1	Eif4g1	103926_at
wingless-related MMTV integration site 5B	Wnt5b	103513_at
sulfotransferase family 1A, phenol-preferring, member 1	Sult1a1	103087_at
epidermal growth factor	Egf	102774_at
nucleophosmin 1	Npm1	101634_at
heat shock protein 1B	Hspa1b	100946_at
signal transducer and activator of transcription 3	Stat3	99100_at
signal transducer and activator of transcription 3	Stat3	99099_at
transcription factor 12	Tcf12	98981_s_at
catechol-O-methyltransferase	Comt	98535_at
caspase 7	Casp7	98499_s_at
nuclear factor of kappa light chain gene enhancer in B-cells 1, p105	Nfkb1	98427_s_at
LIM domain only 4	Lmo4	98122_at
transcription factor 7, T-cell specific	Tcf7	97994_at
transcription elongation factor B (SIII), polypeptide 1	Tceb1	94008_at
bone morphogenetic protein 4	Bmp4	93455_s_at
high mobility group box 1	Hmgb1	93095_at
homeo box B7	Hoxb7	92914_at
secreted frizzled-related sequence protein 4	Sfrp4	92469_at
fibroblast activation protein	Fap	92441_at
wild-type p53-induced gene 1	Wig1	92262_at
retinoid X receptor alpha	Rxra	92235_g_at
signal transducer and activator of transcription 5B	Stat5b	92199_at
Notch gene homolog 1 (Drosophila)	Notch1	162204_r_at
thyroid hormone responsive SPOT14 homolog (Rattus)	Thrsp	160306_at
activating transcription factor 3	Atf3	104155_f_at
nuclear factor of kappa light polypeptide gene enhancer in B-cells 2, p49/p100	Nfkb2	103614_at
actin-binding LIM protein 1	Ablim1	103574_at
tumor necrosis factor receptor superfamily, member 6	Tnfrsf6	102921_s_at
protein tyrosine phosphatase, non-receptor type 13	Ptpn13	98424_at
intercellular adhesion molecule	Icam1	96752_at
a disintegrin and metalloproteinase domain 9 (meltrin gamma)	Adam9	96738_at
protein tyrosine phosphatase, receptor type, F	Ptprf	96272_at
PCTAIRE-motif protein kinase 3	Pctk3	96128_at
N-myc downstream regulated gene 2	Ndrg2	96088_at
ras homolog gene family, member C	Rhoc	96056_at
CD9 antigen	Cd9	95661_at
glutathione S-transferase, theta 1	Gstt1	95019_at
neuropilin 1	Nrp1	95016_at
tissue factor pathway inhibitor 2	Tfpi2	94383_at
hexokinase 2	Hk2	94375_at
tumor necrosis factor (ligand) superfamily, member 11	Tnfsf11	93416_at
fibroblast growth factor receptor 2	Fgfr2	93090_at
neuropilin 1	Nrp1	92773_at
runt related transcription factor 1	Runx1	92399_at
pyruvate kinase, muscle	Pkm2	162032_f_at
Rho guanine nucleotide exchange factor (GEF) 5	Arhgef5	160977_at
cadherin 13	Cdh13	104743_at
elongation factor RNA polymerase II 2	Ell2	103892_r_at
CD47 antigen (Rh-related antigen, integrin-associated signal transducer)	Cd47	103611_at
CD68 antigen	Cd68	103016_s_at
CD44 antigen	Cd44	103005_s_at
chemokine (C-C motif) ligand 2	Ccl2	102736_at
endothelial-specific receptor tyrosine kinase	Tek	102720_at
cathepsin L	Ctsl	101963_at
CEA-related cell adhesion molecule 2 /// CEA-related cell adhesion molecule 1	Ceacam2 /// Ceacam1	101908_s_at
prefoldin 5	Pfdn5	101513_at
tumor protein D52-like 1	Tpd52l1	101446_at
chitinase 3-like 1	Chi3l1	99952_at
E74-like factor 3	Elf3	99059_at
P450 (cytochrome) oxidoreductase	Por	99019_at
FMS-like tyrosine kinase 1	Flt1	98452_at
CD34 antigen	Cd34	97773_at
brain glycogen phosphorylase	Pygb	97489_at
lipocalin 2	Lcn2	161684_r_at
transcription factor 3	Tcf3	160780_at
receptor (calcitonin) activity modifying protein 1	Ramp1	104680_at
MAD homolog 6 (Drosophila)	Smad6	104220_at
junction plakoglobin	Jup	104121_at
PR domain containing 5	Prdm5	103989_at
myeloid/lymphoid or mixed-lineage leukemia 5	Mll5	103969_at
transmembrane protein with EGF-like and two follistatin-like domains 2	Tmeff2	103536_at
FXYD domain-containing ion transport regulator 5	Fxyd5	103394_at
POU domain, class 2, transcription factor 1	Pou2f1	102893_at
tenascin C	Tnc	101993_at
Cbp/p300-interacting transactivator, with Glu/Asp-rich carboxy-terminal domain, 2	Cited2	101973_at
Paternally expressed 3	Peg3	101451_at
cholecystokinin B receptor	Cckbr	101344_at
B-cell linker	Blnk	100772_g_at
alanyl (membrane) aminopeptidase	Anpep	99993_at
methyl CpG binding protein 2	Mecp2	99465_at
activin receptor IIA	Acvr2	98841_at
fatty acid synthase	Fasn	98575_at
fucosyltransferase 8	Fut8	98143_at
thymosin, beta 10	Tmsb10	98129_at
myosin heavy chain 11, smooth muscle	Myh11	97990_at
Kruppel-like factor 5	Klf5	97937_at
RAN binding protein 9	Ranbp9	97812_at
tyrosine 3-monooxygenase/tryptophan 5-monooxygenase activation protein, eta polypeptide	Ywhah	97535_at
smoothened homolog (Drosophila)	Smo	96812_at
Patched homolog 2	Ptch2	96557_at
cathepsin B	Ctsb	95608_at
ubiquitin specific protease 7	Usp7	95481_at
short coiled-coil protein	Scoc	95467_at
v-ral simian leukemia viral oncogene homolog A (ras related)	Rala	94998_at
meningioma expressed antigen 5 (hyaluronidase)	Mgea5	94499_at
protein tyrosine phosphatase 4a1	Ptp4a1	94489_at
E26 avian leukemia oncogene 1, 5' domain	Ets1	94332_at
non-POU-domain-containing, octamer binding protein	Nono	93830_at
coxsackievirus and adenovirus receptor	Cxadr	93725_at
serine (or cysteine) proteinase inhibitor, clade F, member 1	Serpinf1	93574_at
legumain	Lgmn	93261_at
granulin	Grn	93066_at
ets variant gene 4 (E1A enhancer binding protein, E1AF)	Etv4	92979_at
ribosomal protein L22	Rpl22	92857_at
metallothionein 2	Mt2	101561_at
guanine nucleotide binding protein, alpha inhibiting 2	Gnai2	99598_g_at
guanine nucleotide binding protein, alpha 12	Gna12	97226_at
MRV integration site 1	Mrvi1	97112_at
anaplastic lymphoma kinase	Alk	96506_at
prostaglandin-endoperoxide synthase 1	Ptgs1	95597_at
heat shock protein 1, alpha	Hspca	95282_at
synaptopodin	Synpo	94991_at
tumor-associated calcium signal transducer 2	Tacstd2	160651_at
extra cellular link domain-containing 1	Xlkd1	160583_at
CEA-related cell adhesion molecule 11	Ceacam11	160441_at
SRY-box containing gene 18	Sox18	104408_s_at
bromodomain containing 4	Brd4	104352_at
thiopurine methyltransferase	Tpmt	102035_at
signal transducer and activator of transcription 1	Stat1	101465_at
DNA methyltransferase 3A	Dnmt3a	100479_at
calponin 1	Cnn1	99942_s_at
matrix metalloproteinase 3	Mmp3	98833_at
coagulation factor III	F3	97689_at
thyroid hormone receptor interactor 6	Trip6	94948_at
colony stimulating factor 2 receptor, beta 2, low-affinity (granulocyte-macrophage) /// colony stimulating factor 2 receptor, beta 1, low-affinity (granulocyte-macrophage)	Csf2rb2 /// Csf2rb1	94748_g_at
mesoderm specific transcript	Mest	92607_at
ras homolog gene family, member C	Rhoc	162468_at
P450 (cytochrome) oxidoreductase	Por	161668_f_at
lectin, galactose binding, soluble 8	Lgals8	160618_at
GATA binding protein 6	Gata6	104698_at
translocated promoter region	Tpr	104192_at
epidermal growth factor receptor pathway substrate 15	Eps15	104006_at
sushi-repeat-containing protein	Srpx	103568_at
Ras association (RalGDS/AF-6) domain family 1	Rassf1	102379_at
ras homolog gene family, member B	Rhob	101030_at
protease, serine, 8 (prostasin)	Prss8	100909_at
manic fringe homolog (Drosophila)	Mfng	100508_at
endothelial differentiation, lysophosphatidic acid G-protein-coupled receptor, 2	Edg2	100435_at
endoglin	Eng	100134_at
cathepsin B	Ctsb	92256_at
tenascin C	Tnc	162362_f_at
tyrosine kinase receptor 1	Tie1	161184_f_at
hepsin	Hpn	160639_at
Suppression of tumorigenicity 7	St7	160591_at
MAD homolog 4 (Drosophila)	Smad4	160440_at
endothelial cell growth factor 1 (platelet-derived)	Ecgf1	160292_at
leukemia inhibitory factor receptor	Lifr	104659_g_at
leukemia inhibitory factor receptor	Lifr	104658_at
proviral integration site 1	Pim1	104533_at
methyl-CpG binding domain protein 1	Mbd1	104340_at
kinase insert domain protein receptor	Kdr	104265_at
p300/CBP-associated factor	Pcaf	104070_at
homeodomain interacting protein kinase 2	Hipk2	103833_at
ATP-binding cassette, sub-family C (CFTR/MRP), member 3	Abcc3	103689_at
like-glycosyltransferase	Large	103276_at
MAD homolog 5 (Drosophila)	Smad5	102865_at
Eph receptor A8	Epha8	102682_at
suppression of tumorigenicity 5	St5	102331_at
ets homologous factor	Ehf	102243_at
neuraminidase 1	Neu1	101546_at
tyrosine kinase receptor 1	Tie1	99936_at
tumor-associated calcium signal transducer 1	Tacstd1	99582_at
claudin 7	Cldn7	99561_f_at
vitronectin	Vtn	98549_at
peroxisome proliferator activated receptor gamma	Pparg	97926_s_at
WAP four-disulfide core domain 2	Wfdc2	96643_at
frizzled homolog 4 (Drosophila)	Fzd4	95772_r_at
frizzled homolog 4 (Drosophila)	Fzd4	95771_i_at
alpha-methylacyl-CoA racemase	Amacr	95588_at
solute carrier family 19 (sodium/hydrogen exchanger), member 1	Slc19a1	94419_at
fatty acid binding protein 3, muscle and heart	Fabp3	94214_at
nitric oxide synthase 3, endothelial cell	Nos3	94167_at
protein kinase C, mu	Prkcm	94087_at
protein tyrosine phosphatase, receptor type, G	Ptprg	93936_at
growth factor receptor bound protein 2-associated protein 1	Gab1	93902_at
frizzled homolog 4 (Drosophila)	Fzd4	93459_s_at
ubiquitin specific protease 25	Usp25	93087_r_at
SH3-domain binding protein 2	Sh3bp2	92975_at
ets variant gene 1	Etv1	92927_at
Bruton agammaglobulinemia tyrosine kinase	Btk	92668_at
neural proliferation, differentiation and control gene 1	Npdc1	92626_at
tumor necrosis factor, alpha-induced protein 1 (endothelial)	Tnfaip1	92572_at
protein phosphatase 2 (formerly 2A), regulatory subunit A (PR 65), beta isoform	Ppp2r1b	103912_at
tumor-associated calcium signal transducer 2	Tacstd2	103648_at
Adenylate cyclase 7	Adcy7	103392_at
6-phosphofructo-2-kinase/fructose-2,6-biphosphatase 1	Pfkfb1	103297_at
epidermal growth factor receptor pathway substrate 8	Eps8	103222_at
myogenic differentiation 1	Myod1	102986_at
docking protein 1	Dok1	102896_at
G protein-coupled receptor 56	Gpr56	102787_at
mitogen-activated protein kinase kinase kinase kinase 4	Map4k4	102195_at
CEA-related cell adhesion molecule 10	Ceacam10	101637_at
epoxide hydrolase 1, microsomal	Ephx1	101587_at
von Hippel-Lindau binding protein 1	Vbp1	101509_at
neighbor of Brca1 gene 1	Nbr1	101484_at
splicing factor, arginine/serine-rich 3 (SRp20)	Sfrs3	101004_f_at
integrin beta 1 binding protein 1	Itgb1bp1	100990_g_at
fasciculation and elongation protein zeta 1 (zygin I)	Fez1	100876_at
Fibroblast growth factor 11	Fgf11	95377_at
FK506 binding protein 12-rapamycin associated protein 1	Frap1	95302_at
Wilms' tumour 1-associating protein	Wtap	94346_at
cytochrome P450, family 2, subfamily e, polypeptide 1	Cyp2e1	93996_at
component of Sp100-rs	Csprs	93778_at
malignant fibrous histiocytoma amplified sequence 1	Mfhas1	93195_at
retinoblastoma binding protein 7	Rbbp7	93081_at
zinc finger protein 36	Zfp36	92830_s_at
calcitonin/calcitonin-related polypeptide, alpha	Calca	92533_at
Cd63 antigen	Cd63	160493_at
melanoma cell adhesion molecule	Mcam	160458_at
synovial sarcoma translocation, Chromosome 18	Ss18	99610_at
guanine nucleotide binding protein, alpha inhibiting 2	Gnai2	99597_at
guanine nucleotide binding protein, alpha inhibiting 2	Gnai2	99596_f_at
RAS, dexamethasone-induced 1	Rasd1	99032_at
promyelocytic leukemia	Pml	99015_at
activating transcription factor 2	Atf2	98455_at
T-cell receptor alpha chain	Tcra	97944_f_at
histone aminotransferase 1	Hat1	97895_f_at
ectonucleotide pyrophosphatase/phosphodiesterase 2	Enpp2	97317_at
guanine nucleotide binding protein, alpha 12	Gna12	97227_at
ATP-binding cassette, sub-family A (ABC1), member 1	Abca1	97198_at
thymosin, beta 4, X chromosome	Tmsb4x	96426_at
ras homolog gene family, member A	Rhoa	101113_at
bromodomain containing 4	Brd4	103789_at
frequently rearranged in advanced T-cell lymphomas 2	Frat2	103699_i_at
solute carrier family 20, member 1	Slc20a1	103065_at
5,10-methylenetetrahydrofolate reductase	Mthfr	102360_at
docking protein 2	Dok2	102334_at
purinergic receptor P2X, ligand-gated ion channel, 7	P2rx7	101712_at
camello-like 1	Cml1	92835_at
homeo box A9	Hoxa9	92745_at
interferon regulatory factor 4	Irf4	92737_at
transcription elongation factor B (SIII), polypeptide 2	Tceb2	162470_at
CEA-related cell adhesion molecule 10	Ceacam10	161825_f_at
major urinary protein 1 /// major urinary protein 2	Mup1 /// Mup2	161815_f_at
growth differentiation factor 10	Gdf10	160860_at
hypermethylated in cancer 1	Hic1	104462_at
angiopoietin 1	Angpt1	96510_at
actinin alpha 4	Actn4	96343_at
X-ray repair complementing defective repair in Chinese hamster cells 5	Xrcc5	96063_at
nuclear receptor coactivator 6	Ncoa6	95351_at
protein kinase C, epsilon	Prkce	94161_at
DEAD (Asp-Glu-Ala-Asp) box polypeptide 6	Ddx6	93964_s_at
thyroid stimulating hormone receptor	Tshr	98328_at
insulin-like growth factor binding protein, acid labile subunit	Igfals	97987_at
histone aminotransferase 1	Hat1	97896_r_at
protein kinase C, delta binding protein	Prkcdbp	97496_f_at
retinoblastoma binding protein 6	Rbbp6	99990_at
ELK3, member of ETS oncogene family	Elk3	99984_at
mitogen activated protein kinase 14	Mapk14	99978_s_at
cell division cycle 2 homolog (S. pombe)-like 1	Cdc2l1	99961_s_at
mitogen activated protein kinase kinase 4	Map2k4	99960_at
X-ray repair complementing defective repair in Chinese hamster cells 1	Xrcc1	99938_at
presenilin 2	Psen2	99930_s_at
exostoses (multiple) 2	Ext2	99929_at
enhancer of zeste homolog 2 (Drosophila)	Ezh2	99917_at
fibroblast growth factor 13	Fgf13	99893_at
mitogen activated protein kinase kinase kinase 5	Map3k5	99855_at
casein kinase 1, alpha 1	Csnk1a1	99650_at
multiple inositol polyphosphate histidine phosphatase 1	Minpp1	99640_at
inhibitor of growth family, member 4	Ing4	99635_at
S-phase kinase-associated protein 1A	Skp1a	99607_at
prostate tumor over expressed gene 1	Ptov1	99600_at
prostate tumor over expressed gene 1	Ptov1	99599_s_at
RAB7, member RAS oncogene family	Rab7	99587_at
triosephosphate isomerase 1	Tpi1	99566_at
cyclin C	Ccnc	99558_at
transducer of ErbB-2.1	Tob1	99532_at
Janus kinase 3	Jak3	99509_s_at
RAS p21 protein activator 1	Rasa1	99467_at
topoisomerase (DNA) II beta	Top2b	99462_at
fibroblast growth factor 7	Fgf7	99435_at
glycoprotein m6b	Gpm6b	99178_at
immature colon carcinoma transcript 1	Ict1	99150_at
ubiquinol-cytochrome c reductase hinge protein	Uqcrh	99115_at
Max protein	Max	99095_at
thyroid hormone receptor alpha	Thra	99077_at
cyclin F	Ccnf	99073_at
conserved helix-loop-helix ubiquitous kinase	Chuk	99070_at
ubiquitin specific protease 4 (proto-oncogene)	Usp4	99064_at
caspase 2	Casp2	99049_at
Bcl2-like 1	Bcl2l1	99027_at
E2F transcription factor 5	E2f5	98995_at
menage a trois 1	Mnat1	98979_at
Terf1 (TRF1)-interacting nuclear factor 2	Tinf2	98977_at
ubiquitin specific protease 8	Usp8	98972_at
Janus kinase 1	Jak1	98911_at
wingless related MMTV integration site 10a	Wnt10a	98862_at
RAB5B, member RAS oncogene family	Rab5b	98731_at
hypoxia inducible factor 1, alpha subunit	Hif1a	98629_f_at
hypoxia inducible factor 1, alpha subunit	Hif1a	98628_f_at
eukaryotic translation termination factor 1	Etf1	98608_at
nascent polypeptide-associated complex alpha polypeptide	Naca	98571_s_at
CDK2 (cyclin-dependent kinase 2)-associated protein 1	Cdk2ap1	98532_at
caspase 7	Casp7	98498_at
SWI/SNF related, matrix associated, actin dependent regulator of chromatin, subfamily a, member 4	Smarca4	98463_at
ribosomal protein S6 kinase, polypeptide 1	Rps6kb1	98439_at
caspase 3, apoptosis related cysteine protease	Casp3	98436_s_at
dishevelled, dsh homolog 1 (Drosophila)	Dvl1	98418_at
myxovirus (influenza virus) resistance 1	Mx1	98417_at
Tnf receptor-associated factor 2	Traf2	98416_at
apolipoprotein B editing complex 1	Apobec1	98398_s_at
basic leucine zipper nuclear factor 1	Blzf1	98397_at
interleukin 6 signal transducer	Il6st	98349_at
ribosomal protein 10	Rpl10	98342_at
centrosomal protein 1	Cep1	98303_at
casein kinase II, alpha 2, polypeptide	Csnk2a2	98245_at
ribosomal protein L7a	Rpl7a	98168_at
nucleoporin 88	Nup88	98146_at
sarcoma amplified sequence	Sas	98144_f_at
---	---	98140_at
transformed mouse 3T3 cell double minute 2	Mdm2	98110_at
autocrine motility factor receptor	Amfr	98094_f_at
cut-like 1 (Drosophila)	Cutl1	98073_at
bladder cancer associated protein homolog (human)	Blcap	98055_at
FUS interacting protein (serine-arginine rich) 1	Fusip1	98048_at
transforming growth factor beta 1 induced transcript 1	Tgfb1i1	98019_at
transcription factor 7, T-cell specific	Tcf7	97995_at
lymphotoxin B receptor	Ltbr	97980_at
netrin 1	Ntn1	97977_at
kinectin 1	Ktn1	97976_at
tuberous sclerosis 2	Tsc2	97953_g_at
CD151 antigen	Cd151	97932_f_at
CD151 antigen	Cd151	97930_f_at
casein kinase 1, epsilon	Csnk1e	97925_at
FGF receptor activating protein 1	Frag1	97888_at
DnaJ (Hsp40) homolog, subfamily A, member 3	Dnaja3	97868_at
PC4 and SFRS1 interacting protein 1	Psip1	97853_at
Cd27 binding protein (Hindu God of destruction)	Siva	97828_at
p21 (CDKN1A)-activated kinase 2	Pak2	97823_g_at
p21 (CDKN1A)-activated kinase 2	Pak2	97822_at
p21 (CDKN1A)-activated kinase 2	Pak2	97821_at
laminin receptor 1 (ribosomal protein SA)	Lamr1	97750_at
ubiquitin-conjugating enzyme E2I	Ube2i	97530_at
RAB3D, member RAS oncogene family	Rab3d	97415_at
PTK2 protein tyrosine kinase 2	Ptk2	97363_at
hairy and enhancer of split 6 (Drosophila)	Hes6	97334_at
Ras-related associated with diabetes	Rrad	97319_at
suppression of tumorigenicity 13	St13	97310_at
suppression of tumorigenicity 13	St13	97309_at
tumor protein D52-like 2	Tpd52l2	97253_at
LSM1 homolog, U6 small nuclear RNA associated (S. cerevisiae)	Lsm1	96946_at
programmed cell death 8	Pdcd8	96858_at
LIM domain only 2	Lmo2	96810_at
RAP1, GTP-GDP dissociation stimulator 1	Rap1gds1	96733_at
RAS related protein 1b	Rap1b	96700_r_at
FGFR1 oncogene partner 2	Fgfr1op2	96692_at
UDP-glucose ceramide glucosyltransferase	Ugcg	96623_at
ELK1, member of ETS oncogene family	Elk1	96593_at
actin, gamma, cytoplasmic 1	Actg1	96573_at
ubiquitin-associated protein 1	Ubap1	96286_at
CDC16 cell division cycle 16 homolog (S. cerevisiae)	Cdc16	96236_at
cullin 2	Cul2	96232_at
polymerase (DNA directed), beta	Polb	96217_at
forkhead box P1	Foxp1	96183_at
Fas death domain-associated protein	Daxx	96125_at
RAD23b homolog (S. cerevisiae)	Rad23b	96103_f_at
RAD23b homolog (S. cerevisiae)	Rad23b	96102_i_at
pyruvate kinase, muscle	Pkm2	96066_s_at
SWI/SNF related, matrix associated, actin dependent regulator of chromatin, subfamily b, member 1	Smarcb1	96050_at
histone deacetylase 1	Hdac1	96046_at
superoxide dismutase 2, mitochondrial	Sod2	96042_at
sorcin	Sri	96004_at
metastasis-associated gene family, member 2	Mta2	96003_at
RAB7, member RAS oncogene family	Rab7	95785_s_at
arginine-rich, mutated in early stage tumors	Armet	95749_at
myeloid leukemia factor 2	Mlf2	95726_at
adaptor protein complex AP-1, beta 1 subunit	Ap1b1	95704_at
damage specific DNA binding protein 1	Ddb1	95683_g_at
damage specific DNA binding protein 1	Ddb1	95682_at
cofactor required for Sp1 transcriptional activation, subunit 3	Crsp3	95616_at
exostoses (multiple)-like 3	Extl3	95591_at
angiomotin	Amot	95531_at
nuclear receptor coactivator 6	Ncoa6	95525_at
matrix metalloproteinase 12	Mmp12	95338_s_at
coagulation factor II (thrombin) receptor	F2r	95313_at
ring finger protein 26	Rnf26	95098_at
breast carcinoma amplified sequence 2	Bcas2	95061_at
translocated promoter region	Tpr	95007_at
expressed in non-metastatic cells 3	Nme3	94982_f_at
expressed in non-metastatic cells 3	Nme3	94981_i_at
RNA binding motif, single stranded interacting protein 1	Rbms1	94972_at
cleavage stimulation factor, 3' pre-RNA, subunit 1	Cstf1	94942_at
platelet derived growth factor, alpha	Pdgfa	94932_at
protein tyrosine phosphatase, non-receptor type 1	Ptpn1	94929_at
N-methylpurine-DNA glycosylase	Mpg	94857_at
prohibitin	Phb	94855_at
cathepsin B	Ctsb	94831_at
general transcription factor II H, polypeptide 1	Gtf2h1	94812_at
leukocyte tyrosine kinase	Ltk	94791_s_at
RAD21 homolog (S. pombe)	Rad21	94768_at
eukaryotic translation elongation factor 1 alpha 1	Eef1a1	94766_at
E26 avian leukemia oncogene 1, 5' domain	Ets1	94720_at
Friend leukemia integration 1	Fli1	94698_at
death associated protein 3	Dap3	94524_at
casein kinase II, alpha 2, polypeptide	Csnk2a2	94482_at
B-cell leukemia/lymphoma 10	Bcl10	94448_at
scaffold attachment factor B	Safb	94413_at
Harvey rat sarcoma oncogene, subgroup R	Rras	94394_at
nudix (nucleoside diphosphate linked moiety X)-type motif 1	Nudt1	94372_at
growth arrest specific 2	Gas2	94338_g_at
signal transducer and activator of transcription 6	Stat6	94331_at
lymphocyte cytosolic protein 1	Lcp1	94278_at
v-raf-1 leukemia viral oncogene 1	Raf1	94264_at
eukaryotic translation initiation factor 3, subunit 10 (theta)	Eif3s10	94250_at
ribophorin I	Rpn1	94237_at
neuroepithelial cell transforming gene 1	Net1	94223_at
proteoglycan 1, secretory granule	Prg1	94085_at
ring finger protein 14	Rnf14	94066_at
c-src tyrosine kinase	Csk	94046_at
RAB2, member RAS oncogene family	Rab2	94031_at
transcription elongation factor B (SIII), polypeptide 1	Tceb1	94009_at
cullin 1	Cul1	94002_at
eukaryotic translation initiation factor 3, subunit 9 (eta)	Eif3s9	93973_at
programmed cell death 5	Pdcd5	93968_at
ubiquitination factor E4B, UFD2 homolog (S. cerevisiae)	Ube4b	93966_at
ring finger protein 14	Rnf14	93958_at
ribosomal protein S6 kinase, polypeptide 1	Rps6kb1	93899_at
RIKEN cDNA C920004C08 gene	C920004C08Rik	93861_f_at
cathepsin D	Ctsd	93810_at
proteasome (prosome, macropain) 26S subunit, ATPase 3	Psmc3	93735_f_at
proteasome (prosome, macropain) 26S subunit, ATPase 3	Psmc3	93734_i_at
ribosomal protein S15a	Rps15a	93730_at
cyclin T1	Ccnt1	93712_at
protein kinase, interferon-inducible double stranded RNA dependent	Prkr	93672_at
Ets2 repressor factor	Erf	93670_at
F-box and WD-40 domain protein 7, archipelago homolog (Drosophila)	Fbxw7	93667_at
LIM domain only 2	Lmo2	93666_at
matrix metalloproteinase 15	Mmp15	93612_at
annexin A7	Anxa7	93587_at
pumilio 2 (Drosophila)	Pum2	93580_at
apurinic/apyrimidinic endonuclease 1	Apex1	93559_at
core binding factor beta	Cbfb	93547_at
core binding factor beta	Cbfb	93546_s_at
glutathione S-transferase, mu 1	Gstm1	93543_f_at
neural precursor cell expressed, developmentally down-regulated gene 8	Nedd8	93519_s_at
tissue inhibitor of metalloproteinase 2	Timp2	93507_at
DEAD (Asp-Glu-Ala-Asp) box polypeptide 5	Ddx5	93493_at
DNA methyltransferase 2	Dnmt2	93470_at
interferon regulatory factor 5	Irf5	93425_at
transformed mouse 3T3 cell double minute 4	Mdm4	93339_at
mitogen activated protein kinase kinase 3	Map2k3	93315_at
mitogen activated protein kinase kinase 3	Map2k3	93314_g_at
SH3-domain GRB2-like 1	Sh3gl1	93275_at
DEAD (Asp-Glu-Ala-Asp) box polypeptide 1	Ddx1	93257_at
ralA binding protein 1	Ralbp1	93255_at
mitogen activated protein kinase 1	Mapk1	93254_at
mitogen activated protein kinase 1	Mapk1	93253_at
hypermethylated in cancer 1	Hic1	93231_at
tumor necrosis factor, alpha-induced protein 1 (endothelial)	Tnfaip1	93215_at
myeloid cell leukemia sequence 1	Mcl1	93093_at
casein kinase 1, alpha 1	Csnk1a1	93076_at
protein tyrosine phosphatase, receptor type, J /// expressed sequence AW125753	Ptprj /// AW125753	92986_g_at
RAB1, member RAS oncogene family	Rab1	92882_at
fibronectin 1	Fn1	92852_at
expressed in non-metastatic cells 1, protein	Nme1	92794_f_at
bone morphogenetic protein receptor, type 1A	Bmpr1a	92767_at
kinase suppressor of ras	Ksr	92764_at
N-acetyltransferase 2 (arylamine N-acetyltransferase)	Nat2	92746_at
diphtheria toxin receptor	Dtr	92730_at
androgen receptor	Ar	92667_at
Notch gene homolog 4 (Drosophila)	Notch4	92652_at
retinoblastoma binding protein 4	Rbbp4	92647_at
dipeptidylpeptidase 4	Dpp4	92634_at
hepatoma-derived growth factor	Hdgf	92630_r_at
hepatoma-derived growth factor	Hdgf	92629_f_at
expressed in non-metastatic cells 2, protein	Nme2	92625_at
mitogen activated protein kinase kinase 1	Map2k1	92585_at
protein phosphatase 2 (formerly 2A), regulatory subunit A (PR 65), alpha isoform	Ppp2r1a	92573_at
heat shock protein 4	Hspa4	92571_at
vascular cell adhesion molecule 1	Vcam1	92560_g_at
mitogen activated protein kinase kinase 2	Map2k2	92543_at
Hus1 homolog (S. pombe)	Hus1	92503_at
phosphatidylinositol 3-kinase, catalytic, alpha polypeptide	Pik3ca	92452_at
RAD23a homolog (S. cerevisiae)	Rad23a	92410_at
xeroderma pigmentosum, complementation group A	Xpa	92384_at
Ras-like without CAAX 1	Rit1	92376_at
thyroid hormone receptor alpha	Thra	92348_at
Son of sevenless homolog 2 (Drosophila)	Sos2	92302_at
max binding protein	Mnt	92300_at
retinoid X receptor alpha	Rxra	92234_at
bridging integrator 1	Bin1	92220_s_at
MAD homolog 7 (Drosophila)	Smad7	92216_at
feline sarcoma oncogene	Fes	92188_s_at
ferritin light chain 1	Ftl1	162479_f_at
phosphatidylethanolamine binding protein	Pbp	162299_f_at
fibroblast growth factor receptor 2	Fgfr2	162171_f_at
cytochrome P450, family 4, subfamily b, polypeptide 1	Cyp4b1	162044_f_at
endothelial differentiation sphingolipid G-protein-coupled receptor 1	Edg1	161788_f_at
retinoblastoma binding protein 6	Rbbp6	161760_s_at
heat shock protein 4	Hspa4	161745_f_at
ribosomal protein 10	Rpl10	161657_f_at
menage a trois 1	Mnat1	161557_at
DEAD (Asp-Glu-Ala-Asp) box polypeptide 1	Ddx1	161386_f_at
inhibitor of growth family, member 4	Ing4	161148_f_at
estrogen receptor 1 (alpha)	Esr1	161113_at
Bcl2-like 2	Bcl2l2	160920_at
Son of sevenless homolog 1 (Drosophila)	Sos1	160911_at
hairy and enhancer of split 1 (Drosophila)	Hes1	160887_at
protein tyrosine phosphatase 4a3	Ptp4a3	160862_at
nuclear factor I/B	Nfib	160859_s_at
methyl-CpG binding domain protein 2	Mbd2	160833_at
pescadillo homolog 1, containing BRCT domain (zebrafish)	Pes1	160788_at
replication factor C (activator 1) 2	Rfc2	160759_at
v-ral simian leukemia viral oncogene homolog B (ras related)	Ralb	160756_at
Rho-associated coiled-coil forming kinase 1	Rock1	160746_at
E74-like factor 1	Elf1	160721_at
growth factor receptor bound protein 2-associated protein 1	Gab1	160714_at
axin 1	Axin1	160701_at
protein kinase C, delta	Prkcd	160698_s_at
GATA binding protein 6	Gata6	160662_r_at
cyclin-dependent kinase 7 (homolog of Xenopus MO15 cdk-activating kinase)	Cdk7	160658_at
histone deacetylase 2	Hdac2	160643_at
phosphatase and tensin homolog	Pten	160614_at
peroxisome proliferator activated receptor binding protein	Pparbp	160603_at
enolase 1, alpha non-neuron	Eno1	160568_at
eukaryotic translation initiation factor 3, subunit 6	Eif3s6	160554_at
cyclin D3	Ccnd3	160545_at
Bcl2-associated athanogene 1	Bag1	160540_at
Harvey rat sarcoma virus oncogene 1	Hras1	160536_at
tropomyosin 1, alpha	Tpm1	160532_at
insulin-like growth factor binding protein 7	Igfbp7	160527_at
yes-associated protein 1, 65kDa	Yap1	160520_at
tumor rejection antigen gp96	Tra1	160499_at
LIM domain binding 1	Ldb1	160498_at
eukaryotic translation termination factor 1	Etf1	160451_at
programmed cell death 2	Pdcd2	160412_at
transcription elongation factor B (SIII), polypeptide 2	Tceb2	160402_at
beclin 1 (coiled-coil, myosin-like BCL2-interacting protein)	Becn1	160380_at
trefoil factor 1	Tff1	160300_at
tumor necrosis factor, alpha-induced protein 8	Tnfaip8	160246_at
Cytochrome c oxidase, subunit XVII assembly protein homolog (yeast)	Cox17	160230_at
phospholipase A2, activating protein	Plaa	160169_at
Max interacting protein 1	Mxi1	160138_at
LIM domains containing 1	Limd1	160066_at
T-cell leukemia translocation altered gene	Tcta	104739_at
E4F transcription factor 1	E4f1	104689_at
FIP1 like 1 (S. cerevisiae)	Fip1l1	104600_at
mutL homolog 1 (E. coli)	Mlh1	104577_at
Sloan-Kettering viral oncogene homolog	Ski	104576_at
myeloid/lymphoid or mixed-lineage leukemia	Mll	104569_at
myeloid/lymphoid or mixed-lineage leukemia	Mll	104568_at
dihydrofolate reductase	Dhfr	104547_at
MAD homolog 2 (Drosophila)	Smad2	104536_at
protein kinase C, delta	Prkcd	104531_at
retinoblastoma-like 1 (p107)	Rbl1	104476_at
histone deacetylase 6	Hdac6	104471_at
transcription factor 3	Tcf3	104458_at
postmeiotic segregation increased 2 (S. cerevisiae)	Pms2	104454_at
FMS-like tyrosine kinase 4	Flt4	104417_at
prostaglandin E synthase	Ptges	104406_at
integrin alpha V	Itgav	104386_f_at
brain and reproductive organ-expressed protein	Bre	104348_at
chromosome segregation 1-like (S. cerevisiae)	Cse1l	104317_at
cullin 4A	Cul4a	104288_at
restin (Reed-Steinberg cell-expressed intermediate filament-associated protein)	Rsn	104245_at
Notch gene homolog 2 (Drosophila)	Notch2	104188_at
ring finger protein (C3H2C3 type) 6	Rnf6	104049_at
mitogen activated protein kinase 8	Mapk8	104047_at
patched homolog 1	Ptch1	104031_at
v-crk sarcoma virus CT10 oncogene homolog (avian)-like	Crkl	103848_at
RAD17 homolog (S. pombe)	Rad17	103840_at
snail homolog 1 (Drosophila)	Snai1	103830_at
zinc finger and BTB domain containing 7	Zbtb7	103826_at
golgi autoantigen, golgin subfamily a, 5	Golga5	103808_at
major vault protein	Mvp	103793_at
GLI-Kruppel family member HKR3	Hkr3	103765_at
Abelson helper integration site	Ahi1	103734_at
caspase 9	Casp9	103711_at
HIV-1 tat interactive protein 2, homolog (human)	Htatip2	103671_at
decay accelerating factor 1	Daf1	103617_at
RAS-related C3 botulinum substrate 2	Rac2	103579_at
target of myb1 homolog (chicken)	Tom1	103578_at
T-box 3	Tbx3	103538_at
purine rich element binding protein A	Pura	103501_at
REV3-like, catalytic subunit of DNA polymerase zeta RAD54 like (S. cerevisiae)	Rev3l	103457_at
absent in melanoma 1	Aim1	103443_at
arginine glutamic acid dipeptide (RE) repeats	Rere	103404_at
cytochrome P450, family 4, subfamily b, polypeptide 1	Cyp4b1	103353_f_at
proteasome (prosome, macropain) 26S subunit, non-ATPase, 7	Psmd7	103350_at
Yamaguchi sarcoma viral (v-yes-1) oncogene homolog	Lyn	103349_at
FK506 binding protein 12-rapamycin associated protein 1	Frap1	103309_at
methyl-CpG binding domain protein 4	Mbd4	103285_at
ring finger protein 1	Ring1	103236_at
CASP8 and FADD-like apoptosis regulator	Cflar	103217_at
heat shock protein 2	Hspb2	103215_g_at
colony stimulating factor 2 receptor, beta 2, low-affinity (granulocyte-macrophage)	Csf2rb2	103210_at
homeo box A5	Hoxa5	103086_at
v-ral simian leukemia viral oncogene homolog A (ras related)	Rala	103067_at
cardiotrophin 1	Ctf1	103037_at
Transporter 1, ATP-binding cassette, sub-family B (MDR/TAP)	Tap1	103035_at
vascular endothelial growth factor B	Vegfb	103001_at
elongation factor RNA polymerase II	Ell	102996_at
MAD homolog 1 (Drosophila)	Smad1	102984_g_at
MAD homolog 1 (Drosophila)	Smad1	102983_at
RAD52 homolog (S. cerevisiae)	Rad52	102878_at
chondroitin sulfate proteoglycan 6	Cspg6	102853_at
exostoses (multiple) 1	Ext1	102811_at
lymphocyte protein tyrosine kinase	Lck	102809_s_at
jumping translocation breakpoint	Jtb	102790_at
v-abl Abelson murine leukemia oncogene 1	Abl1	102772_at
SET domain, bifurcated 1	Setdb1	102771_at
RNA binding motif protein 6	Rbm6	102758_at
transforming growth factor, beta receptor III	Tgfbr3	102637_at
glioblastoma amplified sequence	Gbas	102402_at
interferon regulatory factor 1	Irf1	102401_at
retinoid X receptor beta	Rxrb	102398_at
Jun proto-oncogene related gene d1	Jund1	102364_at
caspase 8	Casp8	102328_at
ribosomal protein L13	Rpl13	102109_at
FUS interacting protein (serine-arginine rich) 1	Fusip1	102046_at
WNT1 inducible signaling pathway protein 1	Wisp1	102044_at
Ras association (RalGDS/AF-6) domain family 5	Rassf5	102028_at
nuclear receptor coactivator 3	Ncoa3	102024_at
transcription elongation factor B (SIII), polypeptide 3	Tceb3	101943_at
sperm autoantigenic protein 17	Spa17	101850_at
epidermal growth factor receptor	Egfr	101842_g_at
epidermal growth factor receptor	Egfr	101841_at
Ras suppressor protein 1	Rsu1	101584_at
ubiquitin protein ligase E3A	Ube3a	101581_at
ribosomal protein S6	Rps6	101577_at
CCR4-NOT transcription complex, subunit 7	Cnot7	101564_at
RAS-related C3 botulinum substrate 1	Rac1	101555_at
protein (peptidyl-prolyl cis/trans isomerase) NIMA-interacting 1	Pin1	101492_at
ring finger protein 34	Rnf34	101481_at
B lymphoma Mo-MLV insertion region 1	Bmi1	101475_at
tissue inhibitor of metalloproteinase 1	Timp1	101464_at
wee 1 homolog (S. pombe)	Wee1	101458_at
HGF-regulated tyrosine kinase substrate	Hgs	101448_at
Purine rich element binding protein B	Purb	101395_at
pre B-cell leukemia transcription factor 2	Pbx2	101382_at
RAN, member RAS oncogene family	Ran	101254_at
ras homolog gene family, member A	Rhoa	101112_g_at
barrier to autointegration factor 1	Banf1	101105_at
C-terminal binding protein 1	Ctbp1	101081_at
basigin	Bsg	101078_at
growth factor receptor bound protein 2	Grb2	101034_at
splicing factor, arginine/serine-rich 3 (SRp20)	Sfrs3	101003_at
BCL2-like 11 (apoptosis facilitator)	Bcl2l11	100988_at
activating transcription factor 1	Atf1	100984_at
Rho-associated coiled-coil forming kinase 1	Rock1	100980_at
stromal interaction molecule 1	Stim1	100952_at
protein tyrosine phosphatase, receptor type, A	Ptpra	100908_at
B-cell linker	Blnk	100771_at
valosin containing protein	Vcp	100710_at
ribosomal protein S2	Rps2	100686_at
protein kinase C substrate 80K-H	Prkcsh	100684_at
eukaryotic translation initiation factor 4E binding protein 1	Eif4ebp1	100636_at
FK506 binding protein 8	Fkbp8	100613_at
selenium binding protein 1	Selenbp1	100596_at
protein tyrosine phosphatase 4a2	Ptp4a2	100595_at
glucose phosphate isomerase 1	Gpi1	100574_f_at
glucose phosphate isomerase 1	Gpi1	100573_f_at
leukotriene A4 hydrolase	Lta4h	100540_at
ral guanine nucleotide dissociation stimulator	Ralgds	100530_at
RAD50 homolog (S. cerevisiae)	Rad50	100459_at
hyaluronidase 2	Hyal2	100447_at
small proline-rich protein 1B	Sprr1b	100446_r_at
cyclin-dependent kinase 5	Cdk5	100444_at
spleen tyrosine kinase	Syk	100425_at
caspase 9	Casp9	100367_g_at
caspase 9	Casp9	100366_at
heat shock protein 4	Hspa4	100353_g_at
peroxiredoxin 2	Prdx2	100331_g_at
neural cell adhesion molecule 1	Ncam1	100153_at
tumor differentially expressed 1	Tde1	100151_at
CCCTC-binding factor	Ctcf	100148_at
Jun oncogene	Jun	100130_at
PCTAIRE-motif protein kinase 1	Pctk1	100093_at
matrix metalloproteinase 11	Mmp11	100016_at
Yamaguchi sarcoma viral (v-yes) oncogene homolog	Yes	100015_at
cadherin 11	Cdh11	100006_at
Somatostatin receptor 5	Sstr5	99889_at
calpain 9 (nCL-4)	Capn9	99833_at
peroxiredoxin 2	Prdx2	99608_at
discs, large homolog 7 (Drosophila)	Dlg7	98489_at
integrin alpha V	Itgav	98366_at
elongation factor RNA polymerase II 2	Ell2	97704_at
alpha-2-glycoprotein 1, zinc	Azgp1	96867_at
interleukin 9	Il9	96574_at
SET domain, bifurcated 1	Setdb1	95957_at
B lymphoid kinase	Blk	95893_at
eukaryotic translation elongation factor 1 alpha 2	Eef1a2	94429_at
UDP-glucose ceramide glucosyltransferase	Ugcg	94197_at
colony stimulating factor 3 (granulocyte)	Csf3	94142_at
killer cell lectin-like receptor subfamily K, member 1	Klrk1	93678_s_at
zeta-chain (TCR) associated protein kinase	Zap70	93662_s_at
wingless related MMTV integration site 10b	Wnt10b	92751_i_at
serine/threonine kinase 6	Stk6	92639_at
death-associated kinase 3	Dapk3	92566_at
neural precursor cell expressed, developmentally down-regulated gene 8	Nedd8	162180_r_at
steroidogenic acute regulatory protein	Star	161784_f_at
neural cell adhesion molecule 1	Ncam1	161750_f_at
polymerase (DNA directed), delta 1, catalytic subunit	Pold1	161528_r_at
forkhead box C1	Foxc1	160604_at
protease, serine, 8 (prostasin)	Prss8	160566_at
activating transcription factor 3	Atf3	104156_r_at
growth factor receptor bound protein 7	Grb7	103095_at
cell division cycle 25 homolog C (S. cerevisiae)	Cdc25c	102935_at
cell division cycle 25 homolog C (S. cerevisiae)	Cdc25c	102934_s_at
protein kinase inhibitor beta, cAMP dependent, testis specific	Pkib	102858_at
proviral integration site 2	Pim2	101926_at
N-myc (and STAT) interactor	Nmi	101424_at
matrix metalloproteinase 13	Mmp13	100484_at
kallikrein 6	Klk6	100061_f_at
transcription factor 1	Tcf1	100082_at
neural cell adhesion molecule 1	Ncam1	100152_at
procollagen, type IV, alpha 3	Col4a3	100285_at
macrophage stimulating 1 (hepatocyte growth factor-like)	Mst1	100286_at
DNA fragmentation factor, beta subunit	Dffb	100294_at
interleukin 10	Il10	100319_at
fibroblast growth factor 9	Fgf9	100346_at
heat shock protein 4	Hspa4	100352_at
cadherin 3	Cdh3	100409_at
excision repair cross-complementing rodent repair deficiency, complementation group 1	Ercc1	100424_at
small proline-rich protein 1B	Sprr1b	100445_f_at
peptidylglycine alpha-amidating monooxygenase	Pam	100496_at
Ras-like without CAAX 2	Rit2	100505_at
paired like homeodomain factor 1	Prop1	100698_at
CD38 antigen	Cd38	100778_at
growth hormone releasing hormone	Ghrh	100938_at
pituitary tumor-transforming 1	Pttg1	101026_at
anterior gradient 2 (Xenopus laevis)	Agr2	101075_f_at
calcitonin receptor	Calcr	101135_at
frizzled homolog 6 (Drosophila)	Fzd6	101142_at
frizzled homolog 7 (Drosophila)	Fzd7	101143_at
melanocortin 1 receptor	Mc1r	101161_at
recombination activating gene 2	Rag2	101163_at
activin A receptor, type 1B	Acvr1b	101177_at
somatostatin receptor 3	Sstr3	101309_at
T-cell acute lymphocytic leukemia 2	Tal2	101310_at
wingless-related MMTV integration site 7A	Wnt7a	101316_at
somatostatin receptor 1	Sstr1	101318_at
Notch gene homolog 2 (Drosophila)	Notch2	101342_at
phospholipase C, beta 3	Plcb3	101358_at
myelodysplasia syndrome 1 homolog (human)	Mds1	101711_at
somatostatin receptor 4	Sstr4	101717_at
melanoma antigen, family A, 4	Magea4	101807_at
procollagen, type XVIII, alpha 1	Col18a1	101880_at
hydroxysteroid (17-beta) dehydrogenase 2	Hsd17b2	101891_at
coagulation factor II	F2	101899_at
interleukin 2 receptor, alpha chain	Il2ra	101917_at
endothelial differentiation sphingolipid G-protein-coupled receptor 1	Edg1	101953_at
neuroblastoma, suppression of tumorigenicity 1	Nbl1	101969_at
leucine-rich repeats and immunoglobulin-like domains 1	Lrig1	101970_at
plasminogen	Plg	101985_at
microtubule-associated protein, RP/EB family, member 2	Mapre2	102037_at
parathyroid hormone	Pth	102078_at
Ras-like without CAAX 2	Rit2	102083_at
insulinoma-associated 1	Insm1	102085_at
insulin receptor	Insr	102146_at
achaete-scute complex homolog-like 1 (Drosophila)	Ascl1	102238_at
transcription factor 7-like 2, T-cell specific, HMG-box	Tcf7l2	102241_f_at
growth factor independent 1B	Gfi1b	102260_at
inhibin alpha	Inha	102266_at
peptidylprolyl isomerase E (cyclophilin E)	Ppie	102278_at
arachidonate 12-lipoxygenase	Alox12	102290_at
nerve growth factor, beta	Ngfb	102298_at
nuclear receptor subfamily 4, group A, member 1	Nr4a1	102371_at
myelin-associated glycoprotein	Mag	102405_at
chemokine (C-C motif) ligand 3	Ccl3	102424_at
bone morphogenetic protein 2	Bmp2	102559_at
homeo box D13	Hoxd13	102567_at
fibroblast growth factor 11	Fgf11	102574_at
cell adhesion molecule-related/down-regulated by oncogenes	Cdon	102621_at
sema domain, immunoglobulin domain (Ig), short basic domain, secreted, (semaphorin) 3 F	Sema3f	102623_at
urokinase plasminogen activator receptor	Plaur	102663_at
tyrosinase	Tyr	102666_at
wingless-related MMTV integration site 3A	Wnt3a	102667_at
aquaporin 4	Aqp4	102703_s_at
aquaporin 4	Aqp4	102704_at
c-myc binding protein	Mycbp	102766_at
growth arrest and DNA-damage-inducible 45 beta	Gadd45b	102779_at
interleukin 18	Il18	102802_at
selectin, lymphocyte	Sell	102838_at
protein tyrosine phosphatase, non-receptor type 12	Ptpn12	102840_at
homeo box A7	Hoxa7	102864_at
LIM-domain containing, protein kinase	Limk1	102888_s_at
LIM-domain containing, protein kinase	Limk1	102889_r_at
LIM homeobox protein 3	Lhx3	102902_at
mesothelin	Msln	102953_at
homeo box, msh-like 2	Msx2	102956_at
cytochrome P450, family 1, subfamily a, polypeptide 2	Cyp1a2	102998_at
heat shock protein 2	Hspb2	103214_at
wingless-related MMTV integration site 4	Wnt4	103238_at
membrane protein, palmitoylated 3 (MAGUK p55 subfamily member 3)	Mpp3	103247_at
growth factor independent 1	Gfi1	103259_at
G two S phase expressed protein 1	Gtse1	103270_at
low density lipoprotein receptor-related protein 6	Lrp6	103271_at
interleukin 1 beta	Il1b	103486_at
lymphoid enhancer binding factor 1	Lef1	103628_at
lymphoid enhancer binding factor 1	Lef1	103629_g_at
muscle and microspikes RAS	Mras	103653_at
roundabout homolog 1 (Drosophila)	Robo1	103675_at
mutS homolog 5 (E. coli)	Msh5	103719_at
wingless-related MMTV integration site 6	Wnt6	103735_at
ribosomal protein S6 kinase, polypeptide 2	Rps6kb2	103825_at
lectin, galactose binding, soluble 7	Lgals7	103846_at
insulin-like growth factor binding protein 1	Igfbp1	103896_f_at
Eph receptor A2	Epha2	103980_at
erythropoietin receptor	Epor	103997_at
SAM pointed domain containing ets transcription factor	Spdef	104008_at
homeo box A11	Hoxa11	104021_at
RAS-related C3 botulinum substrate 3	Rac3	104180_at
cut-like 1 (Drosophila)	Cutl1	104240_at
collapsin response mediator protein 1	Crmp1	104383_at
Forkhead box P1	Foxp1	104415_at
FMS-like tyrosine kinase 4	Flt4	104416_at
megakaryocyte-associated tyrosine kinase	Matk	104428_s_at
follistatin-like 3	Fstl3	104452_at
calcium channel, voltage-dependent, T type, alpha 1G subunit	Cacna1g	104460_at
neuropilin 2	Nrp2	104493_at
kallikrein 5	Klk5	104495_f_at
kallikrein 8	Klk8	104496_i_at
kallikrein 8	Klk8	104497_f_at
leukemia inhibitory factor receptor	Lifr	104657_at
TXK tyrosine kinase	Txk	104679_at
latent transforming growth factor beta binding protein 3	Ltbp3	160133_at
tetratricopeptide repeat domain 4	Ttc4	160212_at
MYC-associated zinc finger protein (purine-binding transcription factor)	Maz	160355_at
CCR4-NOT transcription complex, subunit 7	Cnot7	160401_r_at
prostate stem cell antigen	Psca	160508_at
RAB3A, member RAS oncogene family	Rab3a	160524_at
a disintegrin-like and metalloprotease (reprolysin type) with thrombospondin type 1 motif, 1	Adamts1	160606_r_at
TNFRSF1A-associated via death domain	Tradd	160689_r_at
active BCR-related gene	Abr	160762_at
Rap1, GTPase-activating protein 1	Rap1ga1	160822_at
telomeric repeat binding factor 1	Terf1	160879_at
8-oxoguanine DNA-glycosylase 1	Ogg1	160882_at
growth hormone releasing hormone	Ghrh	160910_at
non-catalytic region of tyrosine kinase adaptor protein 1	Nck1	160932_at
proteoglycan 2, bone marrow	Prg2	161048_at
p300/CBP-associated factor	Pcaf	161116_at
Eph receptor A5	Epha5	161119_at
thymidine kinase 1	Tk1	161150_at
transforming growth factor, beta induced	Tgfbi	161157_r_at
epiregulin	Ereg	161158_f_at
DNA methyltransferase 3A	Dnmt3a	161170_r_at
platelet derived growth factor receptor, alpha polypeptide	Pdgfra	161202_r_at
caspase 2	Casp2	161263_f_at
mitogen-activated protein kinase kinase kinase kinase 4	Map4k4	161295_r_at
ubiquitin specific protease 4 (proto-oncogene)	Usp4	161305_r_at
yes-associated protein 1, 65kDa	Yap1	161308_f_at
eukaryotic translation termination factor 1	Etf1	161344_r_at
ectonucleotide pyrophosphatase/phosphodiesterase 2	Enpp2	161350_f_at
transforming growth factor, beta 3	Tgfb3	161382_at
peripheral myelin protein	Pmp22	161442_at
cell division cycle 2 homolog (S. pombe)-like 1	Cdc2l1	161457_at
epidermal growth factor	Egf	161460_r_at
cardiotrophin 1	Ctf1	161479_f_at
annexin A7	Anxa7	161533_at
granulin	Grn	161546_r_at
valosin containing protein	Vcp	161550_r_at
X-ray repair complementing defective repair in Chinese hamster cells 1	Xrcc1	161560_f_at
mitogen activated protein kinase 1	Mapk1	161583_at
E74-like factor 1	Elf1	161584_r_at
glial cell line derived neurotrophic factor	Gdnf	161598_at
DNA methyltransferase (cytosine-5) 1	Dnmt1	161601_i_at
hyaluronidase 2	Hyal2	161608_r_at
plasminogen	Plg	161626_f_at
activating transcription factor 3	Atf3	161645_r_at
inositol polyphosphate-5-phosphatase D	Inpp5d	161678_at
X-ray repair complementing defective repair in Chinese hamster cells 5	Xrcc5	161686_i_at
prostaglandin-endoperoxide synthase 1	Ptgs1	161694_f_at
CD36 antigen	Cd36	161704_r_at
RAD52 homolog (S. cerevisiae)	Rad52	161727_r_at
ribonucleotide reductase M1	Rrm1	161731_at
recombination activating gene 1	Rag1	161740_r_at
eukaryotic translation initiation factor 3, subunit 9 (eta)	Eif3s9	161743_i_at
ral guanine nucleotide dissociation stimulator	Ralgds	161778_i_at
RAB3A, member RAS oncogene family	Rab3a	161790_at
sema domain, immunoglobulin domain (Ig), short basic domain, secreted, (semaphorin) 3B	Sema3b	161801_r_at
protein tyrosine phosphatase, receptor type, A	Ptpra	161811_f_at
CD151 antigen	Cd151	161823_r_at
myelin-associated glycoprotein	Mag	161846_r_at
heat shock protein 1, alpha	Hspca	161869_i_at
rhodopsin	Rho	161871_f_at
Bruton agammaglobulinemia tyrosine kinase	Btk	161971_r_at
PTK2 protein tyrosine kinase 2	Ptk2	161982_at
kinectin 1	Ktn1	161985_f_at
activating transcription factor 2	Atf2	162010_r_at
Bcl2-like 10	Bcl2l10	162021_r_at
ligase III, DNA, ATP-dependent	Lig3	162060_r_at
solute carrier family 19 (sodium/hydrogen exchanger), member 1	Slc19a1	162123_f_at
sulfotransferase family 1A, phenol-preferring, member 1	Sult1a1	162130_r_at
TXK tyrosine kinase	Txk	162137_f_at
RAB2, member RAS oncogene family	Rab2	162141_r_at
sushi-repeat-containing protein	Srpx	162156_f_at
chromogranin A	Chga	162192_f_at
anterior gradient 2 (Xenopus laevis)	Agr2	162200_r_at
RAD51 homolog (S. cerevisiae)	Rad51	162232_r_at
budding uninhibited by benzimidazoles 1 homolog (S. cerevisiae)	Bub1	162264_s_at
cathepsin B	Ctsb	162271_f_at
Transporter 1, ATP-binding cassette, sub-family B (MDR/TAP)	Tap1	162278_r_at
CCR4-NOT transcription complex, subunit 7	Cnot7	162314_at
S100 calcium binding protein A10 (calpactin)	S100a10	162340_r_at
SH3-domain binding protein 2	Sh3bp2	162373_r_at
serine (or cysteine) proteinase inhibitor, clade F, member 1	Serpinf1	162429_r_at
Terf1 (TRF1)-interacting nuclear factor 2	Tinf2	162444_r_at
insulin-like growth factor binding protein, acid labile subunit	Igfals	162450_f_at
advanced glycosylation end product-specific receptor	Ager	92181_at
steroidogenic acute regulatory protein	Star	92213_at
exonuclease 1	Exo1	92244_at
coagulation factor II (thrombin) receptor	F2r	92267_at
SWI/SNF related, matrix associated, actin dependent regulator of chromatin, subfamily a, member 3	Smarca3	92343_at
SWI/SNF related, matrix associated, actin dependent regulator of chromatin, subfamily a, member 3	Smarca3	92344_at
zinc finger protein, multitype 2	Zfpm2	92355_at
nel-like 2 homolog (chicken)	Nell2	92358_at
B lymphoid kinase	Blk	92359_at
Tal1 interrupting locus	Sil	92367_at
Protein tyrosine phosphatase, receptor type Z, polypeptide 1	Ptprz1	92378_at
Protein tyrosine phosphatase, receptor type Z, polypeptide 1	Ptprz1	92379_f_at
Protein tyrosine phosphatase, receptor type Z, polypeptide 1	Ptprz1	92380_r_at
wingless-related MMTV integration site 7B	Wnt7b	92404_at
chromogranin A	Chga	92422_at
matrix metalloproteinase 17	Mmp17	92461_at
pleiomorphic adenoma gene-like 1	Plagl1	92501_s_at
Hus1 homolog (S. pombe)	Hus1	92504_at
Hus1 homolog (S. pombe)	Hus1	92505_g_at
hydroxysteroid (17-beta) dehydrogenase 1	Hsd17b1	92557_at
SH3-domain binding protein 1	Sh3bp1	92666_at
T-box 2	Tbx2	92705_at
sine oculis-related homeobox 1 homolog (Drosophila)	Six1	92722_f_at
proteoglycan 2, bone marrow	Prg2	92728_at
phospholipase A2, group IIA (platelets, synovial fluid)	Pla2g2a	92735_at
glial cell line derived neurotrophic factor	Gdnf	92738_at
wingless related MMTV integration site 10b	Wnt10b	92750_s_at
wingless related MMTV integration site 10b	Wnt10b	92752_r_at
kinase suppressor of ras	Ksr	92765_s_at
prolactin	Prl	92803_at
suppressor of cytokine signaling 1	Socs1	92832_at
RAB1, member RAS oncogene family	Rab1	92883_at
cyclin A1	Ccna1	92911_at
fibroblast growth factor receptor 4	Fgfr4	92937_at
colony stimulating factor 2 (granulocyte-macrophage)	Csf2	92948_at
fyn-related kinase	Frk	92959_at
homeo box A10	Hoxa10	92970_at
serine (or cysteine) proteinase inhibitor, clade B, member 2	Serpinb2	92978_s_at
protein tyrosine phosphatase, receptor type, J	Ptprj	92983_at
protein tyrosine phosphatase, receptor type, J	Ptprj	92984_g_at
protein tyrosine phosphatase, receptor type, J	Ptprj	92985_at
Vav2 oncogene	Vav2	92998_at
teratocarcinoma-derived growth factor	Tdgf1	93002_r_at
translin	Tsn	93012_at
phosphatidylethanolamine binding protein	Pbp	93124_at
dickkopf homolog 3 (Xenopus laevis)	Dkk3	93188_at
colony stimulating factor 3 receptor (granulocyte)	Csf3r	93198_at
retinoblastoma binding protein 9	Rbbp9	93222_at
bone morphogenetic protein 7	Bmp7	93243_at
T-cell lymphoma breakpoint 1	Tcl1	93296_at
PTEN induced putative kinase 1	Pink1	93322_at
transformed mouse 3T3 cell double minute 4	Mdm4	93338_at
baculoviral IAP repeat-containing 4	Birc4	93401_g_at
E2F transcription factor 3	E2f3	93405_at
RAD9 homolog (S. pombe)	Rad9	93522_at
calreticulin	Calr	93523_at
pre B-cell leukemia transcription factor 3	Pbx3	93616_g_at
folate hydrolase	Folh1	93629_s_at
fibroblast growth factor 12	Fgf12	93654_at
Spi-B transcription factor (Spi-1/PU.1 related)	Spib	93657_at
zeta-chain (TCR) associated protein kinase	Zap70	93661_at
zeta-chain (TCR) associated protein kinase	Zap70	93663_r_at
Ets2 repressor factor	Erf	93671_at
killer cell lectin-like receptor subfamily K, member 1	Klrk1	93679_at
recombination activating gene 1	Rag1	93683_at
protein tyrosine phosphatase, non-receptor type 23	Ptpn23	93702_at
src homology 2 domain-containing transforming protein C1	Shc1	93713_at
Carbamoyl-phosphate synthetase 1	Cps1	93824_at
interleukin 1 receptor antagonist	Il1rn	93871_at
glial cell line derived neurotrophic factor family receptor alpha 1	Gfra1	93872_at
GATA binding protein 6	Gata6	93925_at
transcription elongation factor B (SIII), polypeptide 1	Tceb1	94010_g_at
elastase 2	Ela2	94037_at
interleukin 3	Il3	94086_at
macrophage scavenger receptor 1	Msr1	94140_at
chemokine (C-C motif) ligand 4	Ccl4	94146_at
X-ray repair complementing defective repair in Chinese hamster cells 2	Xrcc2	94172_at
chemokine (C-X-C motif) receptor 3	Cxcr3	94173_at
gastrulation brain homeobox 2	Gbx2	94200_at
cyclin D binding myb-like transcription factor 1	Dmtf1	94271_at
cyclin D binding myb-like transcription factor 1	Dmtf1	94272_g_at
growth arrest specific 2	Gas2	94337_at
purinergic receptor P2X-like 1, orphan receptor	P2rxl1	94631_at
homeo box A13	Hoxa13	94636_at
Max dimerization protein	Mad	94688_at
SKI-like	Skil	94752_s_at
interleukin 1 alpha	Il1a	94755_at
phospholipase A2, activating protein	Plaa	94825_at
cyclin-dependent kinase inhibitor 3	Cdkn3	94971_at
ATP-binding cassette, sub-family C (CFTR/MRP), member 2	Abcc2	95283_at
proteoglycan 3	Prg3	95300_at
fibroblast growth factor 18	Fgf18	95316_at
retinal G protein coupled receptor	Rgr	95331_at
metallothionein 3	Mt3	95340_at
damage specific DNA binding protein 1	Ddb1	95684_at
BRCA2 and CDKN1A interacting protein	Bccip	95719_at
colony stimulating factor 3 receptor (granulocyte)	Csf3r	95808_g_at
ubiquitin carboxy-terminal hydrolase L1	Uchl1	96244_at
tyrosine aminotransferase	Tat	96326_at
paired box gene 8	Pax8	96504_at
metastasis associated 2	Mta2	96505_at
mutY homolog (E. coli)	Mutyh	96558_at
rhodopsin	Rho	96567_at
pre B-cell leukemia transcription factor 3	Pbx3	96580_at
myosin heavy chain 10, non-muscle	Myh10	96980_at
hypermethylated in cancer 1	Hic1	96994_at
leukemia inhibitory factor receptor	Lifr	97006_s_at
folate hydrolase	Folh1	97089_at
tumor necrosis factor (ligand) superfamily, member 6	Tnfsf6	97113_at
PDZ domain containing 1	Pdzk1	97287_at
PDZ domain containing 1	Pdzk1	97288_at
filamin, alpha	Flna	97300_at
transcription factor Dp 1	Tfdp1	97565_r_at
tumor necrosis factor receptor superfamily, member 8	Tnfrsf8	97571_r_at
tyrosine kinase 2	Tyk2	97573_at
desmocollin 3	Dsc3	97655_at
transcription factor 7-like 2, T-cell specific, HMG-box	Tcf7l2	97660_s_at
breast carcinoma amplified sequence 2	Bcas2	97701_at
netrin 1	Ntn1	97728_at
ectodermal-neural cortex 1	Enc1	97729_at
thrombopoietin	Thpo	97734_at
platelet/endothelial cell adhesion molecule 1	Pecam1	97830_at
CD151 antigen	Cd151	97931_i_at
T-cell receptor alpha chain	Tcra	97945_at
antigen p97 (melanoma associated) identified by monoclonal antibodies 133.2 and 96.5	Mfi2	97970_at
nuclear factor, erythroid derived 2	Nfe2	98010_at
extracellular matrix protein 1	Ecm1	98054_at
growth factor receptor bound protein 2-associated protein 2	Gab2	98276_at
matrix metalloproteinase 16	Mmp16	98280_at
kallikrein 4 (prostase, enamel matrix, prostate)	Klk4	98288_at
forkhead box M1	Foxm1	98305_at
forkhead box M1	Foxm1	98306_g_at
Eph receptor A5	Epha5	98376_at
PTK6 protein tyrosine kinase 6	Ptk6	98384_at
kallikrein 11	Klk11	98391_at
B-cell translocation gene 4	Btg4	98583_at
progesterone receptor	Pgr	98726_at
tumor necrosis factor receptor superfamily, member 8	Tnfrsf8	98728_at
ELK4, member of ETS oncogene family	Elk4	98732_at
gastrin releasing peptide receptor	Grpr	98781_at
myeloid ecotropic viral integration site 1	Meis1	98790_s_at
epiregulin	Ereg	98802_at
reticuloendotheliosis oncogene	Rel	98813_at
insulin receptor substrate 1	Irs1	98824_at
integrin alpha 2	Itga2	98834_at
programmed cell death 1	Pdcd1	98836_at
paired box gene 9	Pax9	98838_at
BMX non-receptor tyrosine kinase	Bmx	98840_at
fibroblast growth factor 5	Fgf5	98845_at
gastric inhibitory polypeptide	Gip	98858_at
YY1 transcription factor	Yy1	99020_at
Bcl2-like 1	Bcl2l1	99026_at
DEAD/H (Asp-Glu-Ala-Asp/His) box polypeptide 26	Ddx26	99171_at
wingless-related MMTV integration site 3	Wnt3	99325_at
selectin, endothelial cell	Sele	99333_at
interferon gamma	Ifng	99334_at
interleukin 17	Il17	99349_at
erythropoietin	Epo	99374_at
BCL2-like 11 (apoptosis facilitator)	Bcl2l11	99418_at
BCL2-like 11 (apoptosis facilitator)	Bcl2l11	99419_g_at
fibroblast growth factor 14	Fgf14	99424_at
sema domain, immunoglobulin domain (Ig), short basic domain, secreted, (semaphorin) 3B	Sema3b	99460_at
L1 cell adhesion molecule	L1cam	99800_at
paired box gene 2	Pax2	99809_at
Burkitt lymphoma receptor 1	Blr1	99841_at
frizzled homolog 9 (Drosophila)	Fzd9	99844_at
bone morphogenic protein receptor, type II (serine/threonine kinase)	Bmpr2	99865_at
dentin matrix protein 1	Dmp1	99903_at
integrin beta 3	Itgb3	99904_at
protein kinase C, eta	Prkch	99916_at
telomeric repeat binding factor 1	Terf1	99920_at
DEAD/H (Asp-Glu-Ala-Asp/His) box polypeptide 26	Ddx26	99928_at
interleukin 10	Il10	AFFX-MurIL10_at
