# Supplementary material for: A Prognosis Classifier for Breast Cancer Based on Conserved Gene Regulation between Mammary Gland Development and Tumorigenesis: A Multiscale Statistical Model
Source: PLoS One. 2013 Apr 2;8(4):e60131. doi: 10.1371/journal.pone.0060131 (PMC3614930; doi:10.1371/journal.pone.0060131)
Supplement: File S5 — The Principal Component assay on the developmentally associated genes. The percentage temporal variances captured by each of the first five temporal PCs (of 18 non zero components) were 49.28, 26.98, 8.90, 3.92, and 3.15%, totaling 92.22%. (XLS) [file pone.0060131.s005.xls]

## Sheet: Sheet1
Probe ID	PC1	PC2	PC3
95324_at	-3.55621	-2.64009	-2.00932
98994_at	-3.61693	-2.58674	-1.88088
95603_at	-3.08541	-2.39851	-0.773141
96828_at	-3.15114	-2.38368	-0.985167
101783_i_at	-2.97574	-2.31667	-0.258813
102774_at	-4.00428	-2.22596	-3.11884
103046_at	-2.49098	-2.22447	-0.179465
104262_at	-2.94832	-2.10699	-1.47305
162467_r_at	-3.06019	-2.04832	-0.61998
97964_at	-2.65872	-2.02815	-0.259438
103957_at	-2.52054	-1.99766	-0.240545
96602_g_at	-3.79466	-1.97946	-2.64685
97755_at	-2.6293	-1.97802	-0.413926
94214_at	-3.06071	-1.93887	-0.581207
160084_at	-2.55812	-1.93153	-0.749351
96055_at	-3.33214	-1.92939	-1.8734
103432_at	-2.92916	-1.92852	-1.60099
94431_at	-2.92024	-1.91135	-1.05442
93146_at	-2.93233	-1.89573	-0.888554
160391_at	-2.54214	-1.83104	-0.792562
97525_at	-2.49303	-1.7871	0.0273561
93626_at	-2.7688	-1.72489	-0.376909
93496_at	-2.11409	-1.71676	-1.19848
104483_at	-1.94453	-1.71302	-0.01241
92222_f_at	-3.29507	-1.7024	-2.11804
160549_at	-2.35766	-1.65556	-0.244558
99994_at	-3.05133	-1.64104	-1.57522
100392_at	-1.9139	-1.63617	0.0182124
101351_at	-2.62573	-1.63274	-0.284395
161965_r_at	-2.25984	-1.62069	-0.322972
93568_i_at	-1.5431	-1.61923	-0.398425
97531_at	-1.57952	-1.61754	-0.148549
102960_at	-2.0576	-1.60503	-0.655961
160207_at	-1.66288	-1.58591	-0.587735
162388_r_at	-1.8107	-1.57455	-0.409276
93495_at	-2.64812	-1.56293	-1.12468
162463_at	-1.77224	-1.55464	-0.323709
94432_at	-2.77517	-1.55113	-0.697769
98063_at	-2.91609	-1.55021	-0.28385
160546_at	-2.92243	-1.54039	-0.60913
101665_at	-1.91958	-1.53639	-0.6527
95705_s_at	-2.04713	-1.53106	-0.528763
99965_at	-2.8713	-1.52711	-1.2397
160312_at	-2.39667	-1.50894	-0.206999
103958_g_at	-1.59982	-1.50612	0.253773
95642_at	-2.33321	-1.50213	-0.181293
96510_at	-1.79603	-1.49177	-0.561895
161252_r_at	-2.03361	-1.48967	-0.277657
103409_at	-2.59722	-1.4891	-0.476752
93738_at	-2.39023	-1.48662	-0.4193
161636_r_at	-2.42648	-1.4822	-0.804909
104477_at	-2.22181	-1.48016	-0.10596
99457_at	-1.06415	-1.47703	0.680238
95708_at	-2.08645	-1.46586	-0.279344
92642_at	-1.37875	-1.46361	1.47073
161227_r_at	-2.85513	-1.45555	-0.61258
92778_i_at	-2.48599	-1.43883	-0.298362
162358_i_at	-1.09695	-1.43772	-0.937564
93569_f_at	-1.41634	-1.42939	-0.270867
102918_at	-3.09362	-1.42443	-0.798612
95518_at	-2.81234	-1.41885	-0.628104
161888_r_at	-2.13917	-1.40428	-0.298529
93928_f_at	-2.44234	-1.40263	-0.229637
94326_r_at	-2.02562	-1.40173	-0.695843
98473_at	-2.52378	-1.38255	-0.636488
92736_at	-1.40929	-1.37327	-0.922594
161530_r_at	-1.79505	-1.36778	-0.63872
97895_f_at	-1.6225	-1.36572	0.0245998
97519_at	-2.51041	-1.36287	0.114943
100463_at	-2.41353	-1.35447	-0.164941
160770_at	-1.62044	-1.35291	0.016896
101889_s_at	-2.03008	-1.34686	-0.332067
99141_at	-2.00578	-1.34091	-0.368516
102708_at	-2.97484	-1.34023	-0.527555
93195_at	-1.76098	-1.34011	-0.295109
98045_s_at	-1.63187	-1.33688	-0.160886
103389_at	-2.42186	-1.33443	-0.0121521
104256_at	-2.45658	-1.33228	0.0127389
100318_at	-1.601	-1.32894	-0.0763126
104147_at	-2.255	-1.3242	-0.198038
97327_at	-1.21748	-1.32263	0.447184
104626_at	-2.14289	-1.31968	0.070782
160936_at	-2.04965	-1.31847	-0.565108
104257_g_at	-2.64175	-1.31799	-0.25302
94378_at	-1.13406	-1.3161	1.88374
103892_r_at	-2.08189	-1.31532	-0.474799
162006_r_at	-2.18549	-1.31353	-0.115668
161161_r_at	-2.69082	-1.31093	-0.63655
94807_at	-1.17761	-1.30778	-0.710171
97950_at	-2.84774	-1.30545	-1.03951
102931_at	-2.98069	-1.30444	-0.422791
95599_at	-1.14616	-1.29599	-0.440405
162469_r_at	-1.29421	-1.28816	-0.43771
93434_at	-0.819356	-1.2878	-0.824546
92540_f_at	-1.2405	-1.28767	-0.144636
161037_at	-1.72712	-1.28146	-0.210217
161563_r_at	-1.22994	-1.2801	-0.108108
161280_r_at	-2.56337	-1.27802	-0.908747
161609_at	-1.15902	-1.27399	1.66438
93147_f_at	-1.16971	-1.2721	-0.13415
160424_f_at	-1.53733	-1.26608	-0.18308
103066_at	-1.24487	-1.26554	-0.145024
103790_at	-1.38761	-1.26163	-0.427571
99065_at	-2.51928	-1.25872	-0.328959
162037_f_at	-1.83949	-1.25644	-0.600621
99098_at	-1.63555	-1.25588	-0.237484
94192_at	-1.65028	-1.24809	-0.645071
103891_i_at	-2.1125	-1.2474	-0.359868
103051_at	-2.39959	-1.24606	-0.260147
102001_at	-0.686855	-1.24355	0.864042
101681_f_at	-1.61119	-1.24181	-0.0808122
93316_at	-1.44139	-1.23494	-1.16383
95758_at	-1.04247	-1.2333	-0.483677
94057_g_at	-1.21328	-1.23186	-0.253528
161931_r_at	-1.55987	-1.22767	-0.188075
93087_r_at	-1.69765	-1.22622	-0.642361
101290_at	-1.32756	-1.22374	-0.132639
100156_at	-0.673345	-1.22333	0.735347
98575_at	-0.772122	-1.22154	-0.314901
101618_r_at	-2.06336	-1.22069	-0.38754
101771_r_at	-1.71862	-1.22031	-0.310434
95738_at	-1.74392	-1.2188	-0.0320308
160778_at	-1.72773	-1.21592	-0.273483
161500_i_at	-1.36474	-1.21581	-0.317876
93785_at	-3.2454	-1.21479	-1.01439
98814_at	-3.73975	-1.21313	-1.92173
93326_at	-1.80627	-1.2124	-1.17074
103343_at	-2.46178	-1.2103	-0.142249
162501_at	-1.59525	-1.20972	-0.526416
95571_at	-1.70855	-1.20632	0.193384
94319_at	-1.79824	-1.20205	-0.636296
96030_at	-2.0801	-1.20121	-0.109066
93949_at	-1.36198	-1.19929	-0.648964
103683_at	-1.10805	-1.19519	-0.278375
160934_s_at	-1.4687	-1.19082	-0.55502
102343_at	-1.9392	-1.19007	0.350707
92269_r_at	-1.27401	-1.18845	-0.269852
161284_r_at	-1.62195	-1.18323	-0.0825682
102571_at	-1.12684	-1.18076	2.47724
160249_at	-2.05278	-1.18036	-0.0805575
160250_at	-1.90874	-1.17827	-0.463306
94232_at	-0.265667	-1.17779	0.389157
92418_at	-1.51501	-1.17596	-0.0968227
95800_s_at	-1.22917	-1.17515	-0.101952
160339_at	-1.87082	-1.17154	-0.540686
96506_at	-1.40813	-1.1713	-0.445823
102682_at	-1.98167	-1.16733	-0.577882
99130_at	-2.16193	-1.16711	-0.100585
93964_s_at	-1.05328	-1.1667	0.520893
103680_at	-1.94061	-1.16665	-0.589881
161129_r_at	-1.76993	-1.16337	-0.168341
104373_at	-0.622593	-1.1605	-0.606856
96603_at	-3.64206	-1.15778	-2.39964
101470_at	-0.847454	-1.15516	-0.318513
101291_at	-1.29393	-1.15513	-0.420601
93206_g_at	-1.51039	-1.15495	0.414083
102335_at	-2.29476	-1.15441	-0.217476
103761_at	-1.21361	-1.15434	0.311198
97002_f_at	-1.809	-1.15426	-0.622657
160270_at	-1.33636	-1.15275	-0.133485
98632_at	-1.50615	-1.14376	0.449759
98484_at	-1.78219	-1.14351	0.239358
98892_at	-1.0195	-1.14237	-0.859367
161156_r_at	-1.25764	-1.14071	-0.269121
103746_at	-0.733175	-1.14038	0.252933
97722_at	-1.57125	-1.13872	0.0870145
94231_at	-0.57129	-1.13611	0.631606
93112_at	-0.309302	-1.13542	0.751623
98044_at	-1.29375	-1.13472	-0.227009
97723_at	-1.57019	-1.13416	-0.453168
103843_at	-1.55733	-1.1336	-0.880177
94420_f_at	-0.935292	-1.13249	0.403048
161474_r_at	-1.79755	-1.132	-0.284596
161469_r_at	-1.40548	-1.12926	-0.36869
104249_g_at	-0.709518	-1.12473	0.351055
94507_at	-0.902846	-1.12068	-0.982559
161120_r_at	-2.76338	-1.11799	-1.19897
97996_at	-1.06358	-1.11702	0.1475
162402_r_at	-2.0146	-1.11437	-0.557009
103264_at	-1.36502	-1.11345	-0.330724
94391_at	-1.1423	-1.11241	2.44815
161576_f_at	-1.07117	-1.10943	0.164592
92259_at	-1.58349	-1.10814	-0.344573
103669_at	-1.46698	-1.10622	-0.00627444
93842_at	-2.04563	-1.10347	-0.947517
95669_g_at	-1.22738	-1.10204	-0.412116
104248_at	-1.3722	-1.09978	0.13646
93411_at	-1.52616	-1.09781	-1.14227
95619_at	-1.41352	-1.09637	0.298854
162392_r_at	-1.64797	-1.09533	-0.253947
161524_r_at	-1.82151	-1.09448	-0.34924
104655_at	-0.948879	-1.0934	-0.696592
97998_at	-1.05249	-1.09045	-0.171975
100074_at	-0.9943	-1.09026	0.599174
160923_at	-1.02121	-1.08753	-0.316044
161378_r_at	-1.6752	-1.08561	-0.243625
101694_f_at	-1.2347	-1.08463	-0.354681
98459_at	-0.92383	-1.08459	0.524467
96763_at	-0.701037	-1.08311	-0.394795
162288_f_at	-0.625096	-1.08172	-0.11928
96540_at	-1.72346	-1.08108	-0.371966
94056_at	-1.21465	-1.07976	-0.310378
103809_r_at	-1.12371	-1.07907	-0.17779
97924_at	-1.50147	-1.07803	-0.0150691
161390_r_at	-0.608421	-1.07689	-0.492262
96053_i_at	-0.709244	-1.07629	0.179882
93464_at	-0.95825	-1.0704	0.47506
98086_r_at	-2.02107	-1.07022	-0.497902
162337_f_at	-1.34917	-1.06972	0.0318159
98492_at	-1.07574	-1.06924	-0.0877806
99553_f_at	-1.18059	-1.06866	0.633427
100600_at	-1.88986	-1.06839	0.662559
95244_at	-1.03193	-1.06839	-0.0612787
162201_r_at	-0.768303	-1.06528	-0.0330058
100717_at	-1.06601	-1.06476	-0.0904629
103654_at	-0.866403	-1.06235	0.21338
100970_at	-1.56138	-1.06216	-0.364237
161091_r_at	-2.31936	-1.06175	-0.349891
160441_at	-2.56744	-1.06028	-0.556977
101447_at	-1.34992	-1.05913	-0.314218
101993_at	-1.63949	-1.05756	0.0711114
160194_at	-1.32877	-1.05648	-0.250896
96569_at	-1.46156	-1.05591	-0.357979
161392_f_at	-1.34082	-1.05511	-0.58141
160906_i_at	-0.000793856	-1.05406	0.31944
95137_at	-1.10584	-1.05355	0.412187
160832_at	-0.952821	-1.05326	-0.485403
103064_at	-0.520015	-1.05267	0.494413
161995_r_at	-1.11853	-1.05109	-0.141925
94916_at	-1.21458	-1.05086	-0.137778
162428_i_at	-1.09489	-1.0495	-0.213486
161600_r_at	-3.47231	-1.04905	-2.04558
104173_at	-1.07078	-1.04811	-0.348894
99564_at	-0.279221	-1.04513	1.085
92933_at	-1.76648	-1.04466	-0.394903
103755_at	-1.34985	-1.04424	-0.193496
104533_at	-1.15279	-1.04415	0.342356
102841_at	-0.8639	-1.04167	-0.171219
92909_at	-1.06543	-1.04101	-0.233249
94024_at	-0.655669	-1.03985	0.467008
93400_at	-0.746409	-1.03384	-0.0717628
96976_f_at	-1.02165	-1.0337	-0.201991
96875_r_at	-2.14516	-1.03326	-0.551534
103670_at	-1.31954	-1.03173	-0.569297
104160_at	-1.2212	-1.03129	-0.145068
95986_at	-1.40705	-1.02989	-0.435054
96552_at	-1.14947	-1.02979	-0.383213
160964_at	-0.944791	-1.0288	-0.178907
160210_at	-1.29269	-1.02875	0.115376
160628_at	-0.731252	-1.02865	-0.0519694
92994_at	-3.50321	-1.02632	-1.53772
97004_at	-1.09018	-1.02539	-0.143738
99439_at	-1.52045	-1.02204	-0.272454
161655_at	-1.26769	-1.02086	0.145073
95351_at	-1.26124	-1.02013	0.339054
104201_at	-1.32664	-1.01995	-0.427917
161796_r_at	-0.972661	-1.01862	-0.536066
98027_at	-1.21804	-1.01736	-0.087701
162026_r_at	-1.15259	-1.01566	-0.315507
96943_at	-1.67039	-1.0122	-0.147358
101165_at	-1.42959	-1.01146	-0.295056
93264_at	-0.533183	-1.01135	-0.287788
102354_at	-0.458828	-1.01114	0.535099
93621_at	-0.395171	-1.01089	0.4391
95284_at	-1.3287	-1.00954	-0.0706438
101625_at	-1.32787	-1.00898	-0.461195
161258_at	-1.19221	-1.00639	-0.364712
103706_at	-0.928553	-1.00496	-0.0283908
94877_at	-1.35943	-1.00383	-0.299181
100702_at	-1.63537	-1.0002	-0.503718
99896_at	-1.29987	-0.998864	-0.245482
101712_at	-1.615	-0.998032	-0.295279
103013_at	-0.983306	-0.997481	-0.154469
100755_at	-1.18645	-0.995288	-0.481948
93308_s_at	-0.0978282	-0.994395	-0.483087
93965_r_at	-1.00791	-0.993784	0.499972
160264_s_at	-0.44912	-0.993639	0.336727
96839_at	-1.38551	-0.993177	-0.278781
102250_at	-1.0317	-0.990607	-0.26475
162272_r_at	-1.41341	-0.989585	-0.27335
100616_at	-0.77537	-0.989332	0.402878
100440_f_at	-1.07498	-0.987054	-0.52202
93594_r_at	-1.3142	-0.981469	-0.476126
102213_at	-0.954558	-0.98114	-0.100151
100213_f_at	-1.34784	-0.979547	-0.005363
93778_at	-1.22428	-0.979372	-0.418802
160737_at	-1.49182	-0.977071	0.0327075
162470_at	-1.14273	-0.976456	-0.218372
101421_at	-1.72971	-0.974841	-0.174231
103459_at	-1.91144	-0.972979	-0.565237
99825_at	-1.38893	-0.972591	-0.403224
101226_at	-1.36293	-0.972397	-0.184097
96008_at	-1.68199	-0.969913	-0.0706355
99015_at	-1.39494	-0.966977	-0.556852
96201_at	-1.94053	-0.966452	-0.181941
99661_r_at	-0.737915	-0.964932	0.0963779
162023_f_at	-1.35347	-0.959102	-0.577084
161561_r_at	-1.55153	-0.956871	-0.437001
97767_at	-0.975421	-0.955891	-0.202537
95383_at	-1.03676	-0.955778	-0.24779
100379_f_at	-0.561206	-0.955649	0.18398
97508_at	-1.22428	-0.954548	-0.177966
103002_at	-1.91162	-0.954244	-0.187994
98298_at	-1.01836	-0.952702	-0.112804
162415_f_at	-1.10769	-0.952461	-0.380667
94132_at	-0.858054	-0.947037	-0.224176
94697_at	-1.2399	-0.945991	-0.453226
160306_at	-0.85194	-0.945871	-0.532762
102986_at	-1.30718	-0.945337	-0.513456
103821_at	-0.0211014	-0.944725	0.374514
97696_r_at	-1.16459	-0.944441	0.241678
93193_at	-0.722426	-0.942775	-0.500117
103428_at	-1.3571	-0.942521	0.487265
104200_at	-1.15887	-0.941221	-0.487584
92345_g_at	-0.680864	-0.940943	0.0695522
96587_at	-1.68575	-0.938761	-0.289316
161633_r_at	-1.46982	-0.938199	-0.505908
101300_at	-1.35628	-0.935954	-0.335431
162362_f_at	-1.67228	-0.935594	0.203663
92880_at	-2.38357	-0.935027	-0.293103
160591_at	-1.5351	-0.934851	-0.636548
161112_at	-0.729589	-0.933542	-0.0326603
93987_f_at	-0.586939	-0.932679	0.662269
93382_at	-0.565209	-0.93233	-0.523467
101621_at	-0.638946	-0.929012	-0.155869
98390_at	-1.80107	-0.928795	-0.450654
92824_at	-1.72369	-0.92822	-0.0558634
100466_f_at	-1.52599	-0.92794	-0.24278
95545_at	-0.586037	-0.927625	-0.40155
161407_i_at	-0.77816	-0.926623	-0.172209
162089_r_at	-1.37703	-0.925534	-0.107962
102557_at	-2.19199	-0.925305	-0.757124
102924_at	-1.72613	-0.9252	-0.296849
161816_r_at	-1.27616	-0.924659	-0.221786
101769_at	-1.44771	-0.924487	-0.23332
96859_at	-0.546974	-0.92425	-0.161813
95633_r_at	-0.836155	-0.923725	0.310573
100885_at	-0.409318	-0.923283	1.10331
93047_at	-1.17247	-0.92282	0.0465827
97179_at	-0.883114	-0.922484	0.134119
97222_at	-1.01593	-0.920027	-0.170838
96533_at	-1.41834	-0.919535	-1.06227
96044_at	-1.04013	-0.918389	-0.239305
99397_at	-1.30784	-0.918164	-0.198563
96957_at	-1.11578	-0.917524	-0.178194
96269_at	-0.334917	-0.916413	0.465206
100128_at	-0.320361	-0.915869	1.21492
160362_at	-0.629435	-0.915332	-0.0123196
94706_s_at	-1.08211	-0.914327	-0.166864
101938_at	-1.17408	-0.912645	-0.590291
95295_s_at	-1.15003	-0.910959	-0.382595
160648_at	-0.427945	-0.91022	0.166298
104351_at	-1.03281	-0.909702	0.364776
98588_at	-0.977168	-0.909487	-0.477404
92199_at	-1.26961	-0.908819	0.0680087
101061_at	-1.43081	-0.908692	0.260486
160695_i_at	-2.05845	-0.908442	-0.477834
100005_at	-1.3203	-0.907654	0.255291
103963_f_at	-0.158228	-0.905191	-0.150113
160465_at	-1.34704	-0.904276	-0.265869
160907_at	-1.11818	-0.90314	-0.252831
104481_at	-2.15613	-0.902101	-0.824436
95733_at	-1.17495	-0.900521	0.218555
93180_at	-0.287549	-0.900445	0.722153
95611_at	-0.215585	-0.900145	-0.280003
95722_at	-2.40855	-0.900019	-0.507062
93676_at	-0.229118	-0.899263	0.727423
104760_at	-0.7232	-0.899252	0.40481
161818_f_at	-0.550367	-0.899164	0.319204
97269_f_at	-1.78348	-0.898598	-0.0707763
103926_at	-0.601955	-0.896919	0.400147
95385_at	-0.768793	-0.896656	0.145719
97944_f_at	-0.872908	-0.896508	-0.354549
101217_at	-0.280533	-0.893032	0.0417245
104527_at	-0.355208	-0.892794	0.725951
98624_at	-0.397179	-0.892459	0.302952
94322_at	-1.60046	-0.891987	-0.29593
92756_r_at	-1.43975	-0.890589	-0.116903
161446_r_at	-1.08676	-0.88873	-0.297782
101632_at	-2.33914	-0.886403	-0.249442
162227_r_at	-1.59883	-0.882942	-0.228716
95133_at	-1.24765	-0.882701	-0.394745
94297_at	-0.920097	-0.882227	-0.698726
94217_f_at	-0.499593	-0.88142	0.234195
98989_at	-0.966858	-0.880516	0.128034
99186_at	-0.221957	-0.878328	0.848929
96668_at	-1.17162	-0.878115	-0.0568423
94367_at	-1.56428	-0.877959	0.288874
97193_at	-1.25774	-0.876317	-0.0177249
99421_at	-1.31182	-0.875537	-0.378967
96416_f_at	-1.58385	-0.875307	-0.195492
102813_f_at	-1.39013	-0.874985	-0.427858
103479_at	-1.81616	-0.874175	0.0237797
99126_at	-0.617693	-0.873627	1.0207
94294_at	-0.267174	-0.873399	1.28231
100289_at	-1.27818	-0.872749	-0.26167
93690_at	-0.853549	-0.872423	-0.204051
94174_at	-1.29272	-0.870034	-0.121636
104025_at	-0.559006	-0.869939	0.747321
96260_at	-1.44087	-0.868296	0.467069
94104_at	-1.02213	-0.865071	-0.139276
103970_at	-1.26667	-0.863526	-0.0531262
160802_at	-0.216067	-0.862957	0.198587
96513_at	-0.671154	-0.862848	0.195505
96418_r_at	-1.68058	-0.862169	-0.44804
100423_f_at	-1.05149	-0.86143	0.340448
101685_f_at	-0.846075	-0.860884	-0.0777212
93105_s_at	-0.819873	-0.860476	-0.26316
160739_at	-0.402064	-0.859537	0.788477
161304_r_at	-1.12486	-0.857284	-0.0170134
160655_at	-0.413183	-0.856929	0.528412
93114_at	-1.64554	-0.856516	-0.405583
161535_at	-0.6433	-0.855984	-0.241015
161249_at	-0.70678	-0.855448	-0.429514
98623_g_at	-0.155809	-0.853905	0.326223
160517_at	-0.405575	-0.852588	1.14519
92406_at	-0.349187	-0.851515	0.55898
95978_at	-1.73341	-0.849911	-0.249026
92914_at	-0.537483	-0.847901	-0.473722
92624_r_at	-1.52822	-0.846691	-0.0711611
99964_at	-2.7807	-0.84652	-0.423225
102000_f_at	-0.736605	-0.846508	0.408762
92790_at	-0.420595	-0.84626	0.65086
96761_at	-0.468982	-0.846028	-0.164455
101607_at	-1.09144	-0.844707	-0.58869
104633_at	-0.856815	-0.842057	0.00484998
160189_at	-0.94693	-0.841944	-0.473992
162440_r_at	-1.44006	-0.841638	-0.293013
93479_at	-3.18827	-0.841444	-1.09775
98847_at	-1.53337	-0.84142	0.0610735
100344_at	-1.11243	-0.838076	-0.222212
99584_at	-2.3424	-0.837627	-0.160237
102584_at	-1.22566	-0.837385	0.0805631
103994_at	-0.404981	-0.836494	0.5283
95023_at	-1.54757	-0.835717	-0.173118
93414_at	-0.301064	-0.835437	-0.874165
104659_g_at	-1.07377	-0.834114	-0.709437
96117_r_at	-1.6894	-0.833926	0.150105
92835_at	-1.12248	-0.832773	-0.32438
96134_at	-2.07077	-0.83237	-0.356687
93720_at	-1.69236	-0.832314	-0.422717
100977_at	-1.31481	-0.832238	-0.170273
93590_at	-1.62426	-0.831817	0.291008
101942_at	-0.467528	-0.830961	-0.172832
104363_at	-1.41512	-0.830209	-0.273173
162275_f_at	-0.531905	-0.829255	0.0587535
97228_at	-1.99093	-0.827648	0.015445
103547_at	-2.04726	-0.827483	0.0729946
93924_f_at	-0.8914	-0.827358	0.238365
101764_at	-1.29285	-0.827159	-0.163791
161480_i_at	-0.462609	-0.826188	0.990216
104682_at	-0.615641	-0.826181	-0.209926
162077_f_at	-0.641915	-0.824887	-0.519005
97521_at	-1.49469	-0.824754	-0.00804962
160386_at	-1.4	-0.824499	-0.144641
102812_i_at	-1.81947	-0.823683	-0.445367
103721_at	-0.544228	-0.822084	1.59441
95305_at	-1.2378	-0.820984	-0.140925
100062_at	-0.272992	-0.820633	0.733944
101350_g_at	-0.288745	-0.820009	0.885544
94784_at	-0.675463	-0.818602	0.658113
102231_at	-1.35681	-0.818269	0.0295495
160789_at	-1.86337	-0.817915	-0.339289
162468_at	-1.14318	-0.814343	-0.447943
98780_at	-1.18305	-0.813891	-0.114713
160755_at	-0.348154	-0.813478	0.735413
93528_s_at	-0.477213	-0.813442	-0.107064
93455_s_at	-0.558508	-0.813291	-0.197228
97105_at	-0.945503	-0.813217	0.709441
104722_at	-0.762477	-0.812686	0.335574
101877_at	-1.58723	-0.812125	-0.157348
93551_at	-1.22175	-0.810443	-0.323897
161403_r_at	-1.6932	-0.81017	-0.554371
99810_at	-1.25268	-0.809927	-0.232493
92315_at	-0.159776	-0.808722	-0.704884
102414_i_at	-1.52443	-0.808075	0.178452
99890_at	-0.561341	-0.807861	-0.336704
104644_at	-0.349957	-0.807496	0.816587
96302_at	-0.00214249	-0.806194	0.879324
93463_at	-1.1019	-0.805931	-0.491109
93300_at	-0.665636	-0.805173	1.66117
160921_at	-2.21831	-0.80402	-0.73699
162177_f_at	-1.04755	-0.803023	-0.136435
95805_at	-0.0822805	-0.80231	-0.246896
102198_at	-1.82661	-0.801221	0.61265
101002_at	-1.31708	-0.800222	-0.684484
92782_at	-0.338942	-0.800093	0.536368
92460_at	-1.19277	-0.799708	-0.216501
160496_s_at	-0.103164	-0.7981	0.692562
92477_at	-0.969085	-0.797685	0.0812586
103693_at	-1.89619	-0.797626	-0.686576
162165_f_at	-1.04097	-0.796725	-0.0324691
93611_at	-1.0469	-0.796694	-0.431287
97268_i_at	-1.42478	-0.796569	-0.289289
97982_at	-0.222419	-0.796007	0.229241
92522_at	-1.90002	-0.795689	-0.377705
94369_at	-0.786646	-0.793514	0.0325382
98085_f_at	-1.18121	-0.793034	0.082492
101513_at	-1.37074	-0.791034	-0.171467
161826_r_at	-0.827242	-0.790601	-0.118849
98944_at	-1.31568	-0.789745	0.191955
162302_f_at	-3.06816	-0.789439	-0.727326
93856_at	-1.4295	-0.787837	-0.234799
102193_at	-0.2967	-0.787113	0.586086
99939_at	-3.0974	-0.786338	-0.680196
101658_f_at	-0.170505	-0.786332	-0.146993
94308_at	-0.515842	-0.784911	-0.615355
97957_at	-1.68095	-0.78485	-0.273796
93006_at	-0.381068	-0.784417	1.11934
161149_r_at	-1.5516	-0.783975	0.0514239
161250_at	-1.07583	-0.783281	0.495092
102933_at	-0.986698	-0.783269	-0.262735
96486_at	-0.341754	-0.783132	0.365164
93442_at	-1.21934	-0.781106	0.066991
95989_at	-1.39699	-0.780927	-0.158924
93736_at	-2.22325	-0.780869	-0.665875
103729_at	-0.96699	-0.780429	0.711126
92816_r_at	-1.12278	-0.779605	0.0662387
161367_f_at	-1.30108	-0.778804	-0.16598
103434_at	-0.941818	-0.777481	-0.105351
94399_at	-1.38828	-0.777456	-0.369049
97224_at	-1.44027	-0.77492	-0.0267293
98284_f_at	-0.857686	-0.774485	-0.515856
101186_at	-1.01038	-0.77399	0.239331
97390_at	-1.30871	-0.773879	0.31297
93912_at	-0.51033	-0.771418	-0.173179
95539_at	-2.06217	-0.771005	-0.241631
93556_at	-1.46633	-0.768941	-0.0791955
97482_at	-1.19915	-0.766263	-0.615878
104400_at	-1.50694	-0.765843	-0.271425
101344_at	-1.32176	-0.765195	-0.282204
92281_at	-1.2604	-0.762499	0.127268
98951_at	-0.705522	-0.762324	-0.152902
161510_f_at	-0.368016	-0.761466	-0.568163
97103_at	-1.55303	-0.759232	0.0174108
98344_f_at	-0.617909	-0.75918	0.00267151
96146_at	-2.70387	-0.756438	-1.276
103593_at	-1.73093	-0.756406	-0.0128667
99541_at	-0.077523	-0.755137	1.32632
96099_at	-1.02011	-0.754369	-0.103736
161348_r_at	-1.04259	-0.752672	-0.271116
98315_at	-1.41218	-0.751404	-0.205331
92357_at	-0.0477503	-0.751183	-0.218103
103029_at	-1.77948	-0.750809	0.214878
92979_at	-1.20589	-0.749581	-0.135719
100890_at	-1.43409	-0.749465	0.199288
104168_at	-1.63584	-0.746699	0.0754078
160967_at	-1.05053	-0.745587	0.144884
97295_at	-0.474737	-0.745167	1.01177
97468_at	-0.179855	-0.745071	0.722845
96139_at	-0.873073	-0.744333	0.394317
95417_at	-0.957945	-0.743545	-0.0336629
100882_at	-0.982094	-0.743386	1.60205
95964_at	-0.909472	-0.740927	0.294479
162475_f_at	-1.27708	-0.740665	0.940509
162313_f_at	-1.71894	-0.740339	-0.0628774
101025_f_at	-1.58808	-0.7379	-0.26401
92569_f_at	-0.119403	-0.736956	0.982856
101521_at	-0.216185	-0.736434	1.10674
92521_at	-1.10813	-0.735729	-0.228099
100054_s_at	-1.7073	-0.735167	0.0462419
103531_f_at	-1.44579	-0.730694	-0.16167
93632_g_at	-0.0517656	-0.727816	-0.323378
93757_at	-1.4362	-0.727345	-0.380418
96128_at	-1.75448	-0.726319	0.0965686
92563_at	-0.411092	-0.72474	0.0811614
102896_at	-1.2219	-0.723923	-0.251652
94208_at	-0.638555	-0.722356	0.312222
97890_at	-0.068865	-0.722312	-0.521947
100943_at	-1.90275	-0.721174	-0.639214
103498_at	-1.365	-0.721035	-0.167036
97560_at	-1.23115	-0.718003	0.0444964
94463_at	-1.79833	-0.717424	-0.110491
162032_f_at	-0.995521	-0.717279	-0.140624
99001_at	-0.761661	-0.717117	0.428961
92805_s_at	-0.884314	-0.716369	-0.479828
104696_at	-1.71933	-0.71628	-0.565258
101703_at	-0.99556	-0.714495	-0.266418
99658_f_at	-0.43993	-0.712875	0.102586
162311_f_at	-1.25631	-0.708776	-0.300473
162172_f_at	-1.00257	-0.705775	0.197037
94373_at	-1.31009	-0.705742	-0.349281
99350_at	-1.41785	-0.70349	0.28884
103619_at	-0.217558	-0.702838	-0.222673
95597_at	-1.60746	-0.702421	-0.644011
95046_s_at	-1.29249	-0.702334	0.153891
101763_at	-1.11447	-0.702279	-0.228566
96356_at	-2.82515	-0.699429	-0.990137
96708_at	-1.50792	-0.694479	-0.298418
98077_at	-0.248101	-0.692475	0.448212
101916_at	-1.89454	-0.692273	-0.144158
100465_i_at	-1.76558	-0.691195	-0.0481522
161512_r_at	-1.49519	-0.689246	0.0887648
104195_at	-0.231446	-0.68707	0.835699
97770_s_at	-0.332477	-0.685765	1.99227
102668_at	-0.0669569	-0.684674	-0.394639
103069_at	-1.12209	-0.684081	0.464792
160503_at	-0.124481	-0.681436	0.665416
101113_at	-0.340146	-0.679892	0.715256
104658_at	-1.36579	-0.678442	-0.627169
101180_at	-0.724792	-0.672596	0.538435
101487_f_at	-1.36358	-0.671346	0.121284
92275_at	-0.747807	-0.667446	1.16195
160731_at	-1.53539	-0.667338	-0.0813492
100935_at	-1.40936	-0.666308	-0.0391475
102865_at	-0.657755	-0.665489	-0.299673
103818_at	-1.47661	-0.662591	-0.871651
102171_r_at	-1.45911	-0.660244	-0.262293
103201_at	-0.0553245	-0.660171	1.33647
160569_at	-0.779642	-0.659892	0.413321
160462_f_at	-0.56976	-0.658712	0.507682
95541_at	-0.352312	-0.657689	2.27382
97933_at	-1.07224	-0.655759	0.0194885
102352_at	-1.18481	-0.655286	0.08584
162292_r_at	-1.12938	-0.653336	-0.488578
100498_g_at	-1.85754	-0.65266	0.0714532
102796_at	-1.14949	-0.650861	0.693572
101432_at	-1.15867	-0.650597	-0.342218
92907_at	-1.77372	-0.650548	0.483451
97886_at	-0.386954	-0.649531	0.527041
102415_r_at	-1.31527	-0.642413	0.255163
94158_f_at	-1.02521	-0.642263	-0.75102
101552_at	-1.14439	-0.641217	-0.182294
104314_r_at	-1.08105	-0.639106	-0.909882
92827_at	-1.1601	-0.637814	-0.302814
98778_at	-1.35493	-0.637253	-0.238676
104099_at	-1.8142	-0.629448	0.81623
98590_at	-1.6766	-0.629123	0.0706158
104035_at	-0.471047	-0.628942	0.282519
95481_at	-1.09765	-0.628718	-0.0427029
100091_at	-1.40648	-0.625319	-0.200528
100127_at	-0.899957	-0.624802	1.33953
161683_r_at	-1.10052	-0.62266	-0.397345
96493_at	-0.973941	-0.622552	-0.129044
93246_at	-0.265564	-0.621866	0.762182
101518_at	-0.94617	-0.620842	-0.0899801
160613_at	-0.318075	-0.61959	0.567762
101050_at	-1.49242	-0.619566	0.0778385
96106_at	-0.715885	-0.618243	0.965624
160688_at	-1.28825	-0.6168	0.0349662
104561_at	-1.48785	-0.613737	0.112737
160388_at	-0.666716	-0.613642	-0.227164
95505_at	-1.40057	-0.609677	-0.271233
100323_at	-0.498298	-0.609435	0.563028
101027_s_at	-0.443723	-0.608143	1.03134
97316_at	-1.14696	-0.606827	-0.681219
103294_at	-0.232804	-0.605731	0.400567
93901_at	-1.11305	-0.605532	-0.328547
102021_at	-1.38868	-0.603847	-0.0373717
98627_at	-0.191297	-0.602122	1.85833
92780_f_at	-2.05286	-0.600035	0.291314
97811_at	-2.21013	-0.598847	-0.624355
94542_at	-1.40129	-0.596135	0.257537
162500_f_at	-1.59011	-0.595042	-0.309427
101036_at	-0.908791	-0.594096	0.0421754
96627_at	-1.36988	-0.592327	0.121542
97771_r_at	-0.810819	-0.586922	1.56097
97405_at	-1.30532	-0.583033	0.133995
103308_at	-0.500076	-0.582926	0.889097
103814_at	-1.4794	-0.580426	-0.200285
99372_at	-1.29459	-0.580377	-0.127519
160193_at	-1.36092	-0.580244	-0.146353
94931_at	-1.27284	-0.580168	0.10631
96685_at	-1.30587	-0.579698	-0.111069
160659_at	-1.45816	-0.576947	0.12971
100336_s_at	-1.97253	-0.572862	0.00584116
94470_i_at	-0.803472	-0.572853	0.128045
101929_at	-0.676375	-0.569191	0.629853
98841_at	-1.07307	-0.568416	-0.241604
92759_at	-0.863379	-0.557845	1.68282
98766_at	-1.54314	-0.556746	0.0557479
102062_at	-0.155481	-0.556085	1.1776
103362_at	-0.938025	-0.555194	0.529063
97442_at	-3.58877	-0.554945	-2.23427
101979_at	-1.22512	-0.553622	0.821032
92637_at	-1.26233	-0.553449	0.216229
161152_r_at	-1.6065	-0.552041	0.242544
162496_r_at	-1.08524	-0.550138	-0.514136
98141_at	-1.08502	-0.549539	0.240726
160291_at	-1.0789	-0.548672	0.478559
160454_at	-0.983615	-0.548482	0.124733
92287_at	-1.19188	-0.547015	-0.135797
97104_g_at	-1.51022	-0.544817	0.0329607
96883_at	-0.685272	-0.544519	0.938862
162097_r_at	-1.18046	-0.54333	-0.0451873
160395_at	-0.0374076	-0.542507	0.644872
99422_at	-1.07171	-0.540984	0.65103
96318_at	-1.4657	-0.538632	0.15822
93548_at	-1.13705	-0.538031	0.261167
92288_at	-1.1432	-0.537307	-0.124634
94461_at	-1.14592	-0.535053	-0.70837
97824_at	-0.155741	-0.532577	1.20177
93019_at	-0.0542612	-0.532488	0.960521
162397_r_at	-1.49548	-0.532394	-0.252555
101578_f_at	-1.01745	-0.525866	0.227676
93471_at	-0.8895	-0.523817	-0.587258
95536_at	-1.37565	-0.522089	-0.382905
99847_at	-1.24667	-0.520279	-0.467659
103283_at	-2.14981	-0.519359	0.291641
96735_at	-1.95951	-0.518469	0.100502
101179_at	-0.742372	-0.517569	0.258898
103877_at	-1.79087	-0.516599	-0.209409
104198_at	-1.51966	-0.508657	0.734349
94748_g_at	-0.761533	-0.507693	-0.874719
96081_at	-0.0268149	-0.50768	0.83666
102317_at	-0.829982	-0.506136	-0.284951
102375_at	-0.709347	-0.501579	0.991629
92636_f_at	-0.883303	-0.500734	0.505627
92235_g_at	-1.18085	-0.495405	-0.2395
95888_at	-1.247	-0.494356	0.377223
103481_at	-0.00187396	-0.494316	0.218277
103637_at	-1.51553	-0.494182	-0.0803562
94398_s_at	-1.19298	-0.492253	-0.0764893
96773_at	-1.10938	-0.49116	0.157541
101446_at	-2.24148	-0.489954	-0.148558
162134_r_at	-0.875196	-0.477773	-0.431315
104216_at	-1.28151	-0.477118	-0.208238
160864_at	-0.878494	-0.476513	0.522034
92862_f_at	-0.654092	-0.475363	0.40755
95184_f_at	-1.41983	-0.475272	-0.433093
92398_at	-1.71726	-0.460948	0.262826
101019_at	-1.08636	-0.45879	-0.979472
102678_at	-0.482265	-0.457962	0.98687
94353_at	-1.57344	-0.451019	-0.0217394
93102_f_at	-1.38779	-0.44898	0.305253
98956_at	-1.49419	-0.448522	-0.255496
96025_g_at	-0.020183	-0.44782	1.14527
95694_at	-0.320675	-0.447758	0.920766
161906_f_at	-1.11524	-0.44773	-0.167589
98927_at	-0.715432	-0.446589	0.377008
98818_at	-0.314137	-0.446053	-0.77286
160415_at	-0.698138	-0.443599	0.371997
104545_at	-0.440688	-0.441881	0.554739
161648_at	-1.1262	-0.440025	0.424746
102836_at	-1.17025	-0.437755	-0.0996845
104211_at	-1.08365	-0.437053	0.0949616
97684_at	-1.58395	-0.430804	-0.407921
104433_at	-1.46818	-0.430361	-0.34389
92779_f_at	-2.01669	-0.430171	0.303245
92424_at	-0.521797	-0.429969	0.639834
161363_r_at	-1.46326	-0.427871	-0.0133798
104017_at	-1.97347	-0.427652	0.793344
96758_s_at	-1.73014	-0.424504	0.766192
103330_at	-1.17036	-0.422895	0.707074
161238_f_at	-0.733421	-0.415324	0.921065
103795_f_at	-1.36202	-0.414603	1.48858
94465_g_at	-1.77672	-0.410219	-0.210627
101921_at	-1.55193	-0.409801	0.374341
96532_at	-0.796501	-0.40956	0.43358
102801_at	-2.25023	-0.408319	0.0275189
160592_at	-1.55847	-0.40668	-0.345592
100514_at	-0.984581	-0.405437	-0.0660655
98589_at	-1.81876	-0.404516	0.195548
160533_r_at	-1.56457	-0.401505	-0.0379993
103832_at	-1.14284	-0.400174	-0.0604094
160352_at	-0.730392	-0.398847	0.0404242
103281_at	-1.06236	-0.398035	0.307988
92703_at	-0.54813	-0.393938	0.627005
104762_r_at	-1.19519	-0.39332	-0.25378
96542_at	-1.5799	-0.392523	-0.179219
160201_r_at	-1.3421	-0.392117	-0.199225
98283_at	-0.115649	-0.39157	1.11743
93701_at	-0.571461	-0.390569	0.391006
102123_at	-2.09793	-0.389909	-0.320362
95302_at	-1.31236	-0.389078	-0.19663
95434_at	-0.515607	-0.38848	0.635325
92830_s_at	-1.37356	-0.386749	-0.467057
99441_at	-1.28462	-0.38566	-0.251326
94376_s_at	-0.294086	-0.384976	0.812548
101908_s_at	-1.72002	-0.363986	0.72607
101409_at	-1.31181	-0.361493	0.302098
104199_at	-0.761526	-0.361227	0.0682371
101398_at	-1.49164	-0.361021	0.11196
96063_at	-1.05285	-0.35835	0.642666
99586_at	-0.580275	-0.353562	-0.93909
98793_at	-1.10744	-0.352141	0.61162
99561_f_at	-1.38112	-0.351711	0.813076
92689_at	-1.12023	-0.344752	-0.14506
100947_at	-0.632757	-0.34115	0.6775
92231_at	-1.02917	-0.337713	0.795991
104710_at	-1.25557	-0.33489	0.271156
92492_at	-0.778409	-0.333058	-0.466135
97885_at	-1.24751	-0.332596	0.640729
95627_at	-0.574292	-0.330981	0.538783
98499_s_at	-1.19676	-0.329483	0.185259
100368_at	-0.945866	-0.328743	-0.211552
101554_at	-0.278465	-0.32818	0.930444
160105_r_at	-1.40249	-0.327791	0.126
104480_at	-1.20793	-0.325436	0.959157
95030_at	-1.42375	-0.324064	-0.243383
95944_at	-0.196403	-0.323648	0.657815
97243_at	-1.48319	-0.322596	0.37183
94501_at	-1.24162	-0.321602	0.207244
103789_at	-0.271654	-0.321364	0.901332
100949_at	-2.10861	-0.318614	0.376911
104451_at	-1.13363	-0.314344	0.653836
103794_i_at	-1.27491	-0.307136	1.63943
94464_at	-1.66155	-0.306796	0.150543
161085_r_at	-1.60387	-0.299465	0.201811
102748_at	-1.97425	-0.294379	-0.36924
160149_at	-0.0628282	-0.292897	-0.066459
100499_at	-1.8156	-0.283068	0.615555
98254_f_at	-1.22226	-0.282481	0.597214
95556_at	-0.118842	-0.282166	0.933292
94821_at	-1.80771	-0.27857	-0.0879312
160702_at	-1.31099	-0.278318	0.846232
93729_at	-1.29879	-0.276795	0.394379
93930_at	-0.250038	-0.276461	-0.0254761
102804_at	-1.60676	-0.276245	0.788145
93606_s_at	-1.24492	-0.275758	0.631159
95478_at	-1.19304	-0.272121	0.362725
95937_at	-1.11419	-0.263594	0.530632
160995_at	-1.00326	-0.25283	-0.0540097
92608_at	-0.351338	-0.252453	1.02706
97710_f_at	-1.92793	-0.251488	-0.71307
102786_at	-1.71764	-0.250368	0.140353
99823_r_at	-1.0912	-0.246771	0.0324529
99942_s_at	-1.05734	-0.246307	0.737043
162482_at	-1.43734	-0.246206	0.777688
96530_at	-1.46859	-0.245555	-0.0162416
101484_at	-1.61733	-0.244311	-0.278718
97462_at	-0.76441	-0.2441	0.847228
100295_at	-1.31142	-0.24064	-0.266449
98143_at	-1.05781	-0.236923	-0.698119
98973_at	-0.324133	-0.233154	0.762099
160236_at	-0.0803295	-0.22867	0.988768
96841_at	-0.591362	-0.227209	-0.801511
96519_at	-1.40806	-0.221441	-0.17192
103863_at	-1.27774	-0.217749	-0.0158748
93809_at	-1.51875	-0.210781	-0.0192636
102893_at	-0.134491	-0.204002	0.743793
96677_at	-1.02145	-0.203905	0.390932
104326_at	-0.123364	-0.20348	0.106905
93908_f_at	-1.68595	-0.192515	0.104059
92471_i_at	-0.115749	-0.190379	0.403881
97423_at	-1.34018	-0.188675	-0.36545
160836_at	-1.60169	-0.18844	0.351887
93212_at	-0.615674	-0.186204	0.694235
97181_f_at	-1.22622	-0.18519	0.503551
100523_r_at	-1.47522	-0.182359	0.547724
97987_at	-2.00218	-0.179721	0.0622253
96704_at	-0.128153	-0.179579	0.726057
162204_r_at	-0.135695	-0.178935	0.375124
102225_at	-1.42067	-0.176944	-0.394346
96935_at	-1.80194	-0.171284	-0.00478131
102316_at	-1.67082	-0.164711	-0.232178
97335_at	-1.89263	-0.161589	0.553541
100909_at	-2.22568	-0.161505	0.155089
99828_at	-0.0813782	-0.16075	0.706335
93503_at	-0.156966	-0.160287	-1.21285
161684_r_at	-1.78971	-0.16024	-0.458803
92468_at	-0.401922	-0.159767	0.806856
95593_at	-1.23111	-0.156751	0.119996
97413_at	-2.43909	-0.151097	0.205501
92626_at	-1.43969	-0.149468	-0.203225
94753_at	-1.83147	-0.148208	-0.726561
101551_s_at	-0.782571	-0.147419	0.49442
103720_at	-0.64017	-0.145414	0.506648
161825_f_at	-3.67411	-0.143312	-1.77525
100529_at	-0.34332	-0.134795	-0.537728
100084_at	-0.6667	-0.132458	0.820912
98553_at	-1.03993	-0.131187	0.350202
95984_at	-1.51179	-0.129203	-0.221079
94324_f_at	-0.382476	-0.128713	-0.382156
160715_at	-1.38184	-0.12799	-0.214061
97997_at	-1.93331	-0.126174	-0.396038
99986_at	-1.34993	-0.124777	-0.0461576
99076_at	-0.231553	-0.122153	-0.503135
96605_at	-1.47544	-0.11841	0.966219
100283_at	-1.68582	-0.114099	0.184026
104192_at	-0.169186	-0.109975	0.839005
100479_at	-0.419999	-0.104501	0.0527462
101060_at	-0.0935177	-0.0943009	0.543854
98477_s_at	-0.560966	-0.0898534	0.687151
93909_f_at	-1.76988	-0.0873876	0.314891
96464_at	-1.09365	-0.0829929	0.0400951
160379_at	-1.49288	-0.0804012	-0.0143455
160565_at	-1.3267	-0.0802553	0.880821
161885_f_at	-1.58862	-0.0799897	-0.356844
99926_at	-3.13586	-0.0718316	-0.450773
102381_at	-1.8821	-0.0706475	0.733523
104210_at	-1.30804	-0.0696542	0.28325
98476_at	-0.759357	-0.0671555	1.01307
103460_at	-0.741316	-0.0650813	-0.323861
104221_at	-2.26556	-0.0474429	0.00465108
101514_at	-0.32102	-0.0462061	0.861652
94298_at	-1.41724	-0.0329825	0.4379
160872_f_at	-1.19929	-0.0301315	0.337387
94357_at	-2.36767	-0.0252129	0.168361
94282_at	-1.18663	-0.023605	-0.37068
101637_at	-3.11782	-0.0234625	-0.947674
161064_f_at	-0.996672	-0.0202266	0.467073
100522_s_at	-1.49892	-0.0175274	0.505471
95913_at	-0.546241	-0.00558842	0.753508
94835_f_at	-0.165116	0.000370249	0.721977
92550_at	-0.0877793	0.001239	1.32532
92473_at	-0.1315	0.00512404	-0.841317
93013_at	-0.950451	0.00699318	0.758565
98572_at	-0.0895455	0.0118033	0.358192
161603_r_at	-0.414102	0.0127965	1.13271
160650_at	-0.216884	0.0130459	0.454953
104207_at	-1.21843	0.0166937	0.791425
99034_at	-0.402018	0.0264181	0.883504
162011_f_at	-2.18639	0.0279192	-0.00225085
101445_at	-0.173823	0.0286105	0.893775
98768_at	-1.96415	0.0322074	-0.235707
103744_at	-1.41818	0.0342902	0.728164
102197_at	-2.74566	0.0348152	-0.579287
102121_f_at	-0.688362	0.0377348	1.04556
162049_f_at	-1.26811	0.0521246	0.0583491
95520_at	-1.24566	0.0616991	0.044705
93673_at	-0.683436	0.0626145	0.735105
96494_at	-0.513923	0.0656317	0.63474
104741_at	-1.43066	0.067732	0.193005
102063_at	-0.0893821	0.0693828	0.46903
101684_r_at	-0.880417	0.0772682	-0.137168
100404_at	-1.52686	0.0782778	-0.551483
97825_at	-1.19435	0.0804947	0.270163
93619_at	-0.0772788	0.0835849	0.191122
103311_at	-0.651934	0.0857517	-0.655681
92391_at	-1.59692	0.101906	-0.106056
99668_at	-1.48779	0.10458	0.269663
92339_at	-0.716507	0.105932	-0.139881
160927_at	-0.056441	0.116726	-0.551601
103751_at	-1.75216	0.122811	0.0455
93851_at	-1.33299	0.130268	0.47852
104643_at	-1.18911	0.135239	1.30759
96272_at	-0.842005	0.145092	1.00337
94872_at	-1.37778	0.145944	-0.931813
103275_at	-1.15471	0.151298	-0.427534
97928_at	-0.907547	0.161915	0.584303
97116_at	-1.13408	0.162761	-0.010417
92975_at	-0.771132	0.16343	-0.515841
96748_i_at	-1.66902	0.171663	-0.122389
102806_g_at	-1.61357	0.173232	1.20778
103770_at	-2.08479	0.174348	-0.317999
102348_at	-1.22454	0.176307	-0.388
102243_at	-1.41495	0.181502	0.67385
97960_at	-0.71724	0.181541	0.35896
160977_at	-1.49407	0.183913	0.457658
103386_at	-1.09627	0.183994	0.400135
104343_f_at	-1.41498	0.184212	0.13233
104063_at	-1.09062	0.185779	0.610978
102839_at	-1.4076	0.190681	1.18285
99931_at	-0.672245	0.196088	0.174943
102478_f_at	-1.21963	0.215687	-0.174415
96572_at	-1.02729	0.218868	0.0281656
104268_at	-2.08513	0.219803	-0.222823
95511_at	-1.02341	0.222034	0.842106
99011_at	-1.9358	0.224318	0.13458
103523_at	-0.645421	0.224577	-0.314637
92456_at	-0.212021	0.226023	0.792124
104302_f_at	-0.827317	0.22838	0.351495
99059_at	-1.47612	0.248505	0.392546
92633_at	-0.765532	0.251081	-0.440756
95355_at	-0.600139	0.257876	-0.359026
103699_i_at	-1.26836	0.259149	0.490199
93798_at	-1.399	0.270011	0.0679548
160275_at	-1.76893	0.272396	-0.500321
92440_at	-1.20433	0.282751	0.829131
101009_at	-0.761934	0.287442	0.880611
102221_at	-1.38539	0.291184	-0.321226
98547_at	-0.94748	0.293168	0.617172
95420_at	-1.03272	0.298189	0.0166915
103065_at	-2.61726	0.30105	-0.693767
100516_at	-1.56926	0.302428	-0.0176055
95745_g_at	-1.03898	0.305215	0.318703
100313_at	-2.44448	0.317546	-0.574176
98915_at	-1.48765	0.318471	0.454623
104320_at	-1.32617	0.318927	0.035716
102856_at	-1.91984	0.328707	0.0759088
104121_at	-1.1636	0.345843	0.042863
94492_at	-0.270503	0.349995	0.848806
93086_at	-2.19881	0.353261	-0.924511
161960_f_at	-0.35335	0.364276	0.467002
160639_at	-1.37456	0.37004	-0.034648
160960_at	-1.16899	0.371636	0.245047
96709_at	-1.72782	0.377525	0.190335
95654_at	-0.145679	0.379439	0.685076
100024_at	-1.01587	0.385502	0.724141
102861_at	-1.59555	0.38918	0.176005
161075_at	-3.07	0.394373	-1.00103
99144_s_at	-1.37295	0.406186	-0.42113
102052_at	-1.76542	0.417473	-0.194515
92363_at	-1.22515	0.426174	-0.131971
101973_at	-1.92644	0.430078	-0.233447
103581_at	-0.652029	0.436795	2.28423
97203_at	-0.608102	0.446107	0.881724
103824_at	-0.591401	0.448296	-0.107517
93305_f_at	-0.9163	0.451785	0.619004
99055_at	-2.96004	0.45406	-0.851304
94555_at	-1.11292	0.45555	0.312888
102304_f_at	-0.0996952	0.475544	0.0551948
161756_at	-0.981401	0.480995	-0.250863
102805_at	-1.67448	0.482344	0.877427
98969_at	-0.703854	0.483457	-0.582546
93179_at	-0.600035	0.490146	-0.209326
99934_at	-1.12073	0.501143	-0.0344341
160660_r_at	-1.66425	0.514036	-0.575289
92922_at	-1.03367	0.51483	0.57415
102827_at	-0.850147	0.515216	-0.368986
97990_at	-0.977647	0.521874	0.754622
160491_at	-1.52806	0.522721	0.0180293
104138_at	-0.458593	0.522785	1.23069
98423_at	-1.55703	0.523333	1.78981
101757_at	-0.751624	0.539297	-0.278239
101480_at	-0.209388	0.542387	0.47233
99085_at	-0.910763	0.553334	0.442296
160623_at	-0.0794879	0.555636	0.13268
97937_at	-1.18674	0.556054	0.0717347
103799_at	-0.0247709	0.557086	0.418582
98483_at	-0.266119	0.559207	0.899808
94048_at	-1.07842	0.560567	-0.081955
102273_at	-1.53225	0.565449	0.214155
104292_at	-1.45858	0.568502	0.0872296
100428_at	-0.84133	0.579154	0.855519
160697_at	-1.48305	0.581296	-0.314453
96680_at	-0.164042	0.581785	-0.540861
103054_at	-0.397749	0.591241	0.446183
100345_f_at	-0.947142	0.596846	0.85997
99080_at	-0.858809	0.598615	0.249146
93131_at	-1.62446	0.600093	-0.538336
103423_at	-2.05731	0.603697	-0.13552
96747_at	-1.71013	0.616409	0.0902598
101115_at	-3.19747	0.646467	-0.777491
102332_at	-1.26304	0.654675	-0.0670832
99185_at	-1.37074	0.661574	-0.00350637
104283_at	-0.164546	0.664087	0.0226961
97444_at	-1.48039	0.664831	0.195442
96151_at	-1.42183	0.674151	0.105872
104398_at	-1.57272	0.675596	0.766709
94147_at	-0.202275	0.680835	-0.621202
103993_at	-0.240344	0.681975	-0.0966655
95803_at	-0.483042	0.683054	-0.127053
92554_at	-0.0517499	0.684844	0.731036
97859_at	-0.0551442	0.686426	-0.45909
160668_at	-0.0640738	0.694627	0.502225
98505_i_at	-0.975862	0.694776	0.135988
160302_at	-0.329352	0.697722	-0.0863493
99452_at	-0.828764	0.698139	1.16479
103655_at	-0.943697	0.69842	0.42739
162282_f_at	-1.56992	0.707218	-0.157492
160564_at	-2.7722	0.709201	-0.117304
102331_at	-0.269802	0.711559	0.594036
98593_at	-1.26829	0.712134	-0.0659354
104006_at	-0.102312	0.714377	0.205806
93536_at	-0.229989	0.715291	0.71938
95804_g_at	-0.163062	0.721237	0.31133
99099_at	-1.00873	0.723791	0.0356644
103974_at	-0.953322	0.730443	-0.1506
160596_at	-0.0142805	0.730895	0.344217
104342_i_at	-1.01563	0.733483	0.309947
95952_at	-0.551847	0.756111	0.0117256
102979_at	-1.39916	0.763221	0.219108
97206_at	-1.66685	0.768308	0.585424
101102_at	-0.663935	0.771973	0.459506
98104_at	-1.01974	0.775875	-0.226775
161029_at	-1.12434	0.780231	0.0599286
162174_at	-1.8213	0.781309	-0.0297066
160497_at	-0.439878	0.781624	-0.229856
101984_at	-0.168512	0.784104	0.646717
93915_at	-2.02184	0.792634	-0.513876
95462_at	-0.306048	0.793676	1.22161
95661_at	-0.83635	0.794925	0.670576
99440_at	-0.723721	0.796466	0.461867
99582_at	-1.11033	0.799891	0.576098
101072_at	-1.05041	0.802739	0.075315
160693_at	-1.19852	0.80412	0.24754
99143_at	-0.460656	0.807924	-0.382062
103356_at	-0.435773	0.814569	0.36352
99123_s_at	-1.0155	0.826347	0.463575
104680_at	-1.93947	0.834152	0.0363374
104095_at	-1.34056	0.836734	-0.0561934
103355_at	-2.40198	0.837295	-0.0671123
104701_at	-0.283488	0.843849	-0.0968939
96838_at	-0.479204	0.847377	0.880922
96343_at	-0.633168	0.849884	0.514198
103276_at	-1.14691	0.8504	0.105757
94270_at	-0.633383	0.854224	0.796837
93797_g_at	-1.20055	0.859668	-0.0384483
92364_at	-1.52823	0.860691	-0.4169
101210_at	-0.258663	0.863714	0.46993
160707_at	-0.0458027	0.874234	0.300945
95746_at	-0.890769	0.876006	0.138643
96679_at	-1.08468	0.885835	-0.504795
98485_at	-2.39005	0.886636	-0.127608
101892_f_at	-0.596489	0.910169	0.205
97918_at	-1.01778	0.910429	0.563177
160795_at	-0.176839	0.917218	0.380889
160335_at	-0.746908	0.924463	0.402147
96518_at	-0.640509	0.928567	1.33053
160636_at	-0.228866	0.947693	0.0139858
92598_at	-0.0314053	0.950028	0.244893
93327_at	-0.00136064	0.951374	0.49633
160109_at	-0.756936	0.954272	1.14995
97740_at	-0.207272	0.957468	0.309831
160127_at	-0.525752	0.959327	-0.220195
104340_at	-0.966191	0.965551	0.345094
162219_f_at	-0.19157	0.966122	-0.124184
99982_at	-0.363951	0.966389	0.194205
94047_at	-0.979666	0.967114	0.0829559
96198_at	-1.49757	0.970381	0.591178
100136_at	-0.471692	0.971828	-0.173301
92262_at	-1.08484	0.97492	-0.0426034
101593_at	-0.056079	0.981477	0.857097
93011_at	-0.226525	1.0042	0.323648
160783_at	-0.818107	1.00445	0.0618313
102313_at	-1.34469	1.00577	-0.0944191
93604_f_at	-0.874058	1.00587	0.843758
100155_at	-0.511349	1.01026	0.248741
97320_at	-0.894929	1.01506	1.91784
93220_at	-0.0301883	1.03292	0.490623
95286_at	-1.77859	1.04398	0.326414
94458_at	-0.389057	1.04633	0.32874
101326_at	-2.08345	1.04677	-0.186602
96592_at	-1.19744	1.04707	-0.196891
92254_at	-2.02182	1.05646	0.461441
99100_at	-0.726362	1.05711	0.196364
100069_at	-0.536698	1.0625	-0.0247779
94485_at	-0.0522317	1.06323	0.402897
96992_r_at	-1.91929	1.07036	-0.366807
160827_at	-0.288781	1.08026	0.775435
101502_at	-0.277804	1.0847	0.616078
101878_at	-0.742777	1.09354	0.418931
103007_at	-0.96181	1.1002	-0.148696
99583_at	-0.761031	1.10058	-0.193688
95795_at	-0.173365	1.11941	-0.0603418
93017_at	-0.3919	1.12745	0.0654567
96037_at	-0.0457917	1.13379	0.209939
160108_at	-2.25869	1.13886	-0.763596
94299_at	-0.132148	1.15936	0.329692
102379_at	-0.310825	1.16431	-0.0565827
160901_at	-0.685478	1.16445	-0.436501
96729_at	-0.688662	1.16708	-0.0371746
102915_at	-0.873388	1.17854	0.281288
101069_g_at	-0.931729	1.18809	0.473138
102787_at	-0.945723	1.18813	-0.144803
160900_at	-0.0194322	1.19714	0.27529
102955_at	-0.899817	1.21386	-0.0869109
95502_at	-0.378573	1.22801	0.0379281
160713_at	-0.773788	1.23038	-0.0723542
94897_at	-0.591124	1.23786	0.191933
160292_at	-0.443405	1.24426	0.50047
102012_at	-0.0856867	1.24619	0.183715
101743_f_at	-1.73623	1.24958	-0.263478
103514_at	-0.321412	1.25275	0.427037
161895_s_at	-0.552801	1.25558	-0.0559474
103305_at	-0.906678	1.26169	1.09448
160112_at	-0.31952	1.26326	0.396658
96768_at	-1.16448	1.30442	0.480448
93725_at	-0.988297	1.31264	0.536576
92232_at	-0.492405	1.32955	-0.563172
103918_at	-1.72242	1.33364	0.628941
96056_at	-0.0959289	1.33372	-0.146124
95618_at	-1.08541	1.34067	0.035784
93392_at	-1.70458	1.34646	-0.453096
103816_at	-0.386031	1.35132	0.200556
96614_at	-1.29288	1.35724	0.356571
92925_at	-0.304566	1.36842	-0.0816356
161294_f_at	-2.25129	1.37653	0.346908
99922_at	-0.0365695	1.3793	-0.0274671
96596_at	-2.14374	1.38271	0.142888
102761_at	-0.589068	1.38797	0.429002
104284_at	-0.900815	1.42904	0.299652
96771_at	-1.03958	1.43715	1.07964
94493_at	-0.705165	1.44049	1.49314
102363_r_at	-0.596092	1.45034	0.884877
99973_s_at	-2.28366	1.45194	-0.317364
99527_at	-1.30678	1.48977	1.59878
160464_s_at	-1.99324	1.50369	0.12769
95586_at	-0.079591	1.50552	-0.212691
103020_s_at	-1.10158	1.50665	0.677593
104155_f_at	-0.205709	1.51804	0.133137
101834_at	-0.0181274	1.52104	-0.128815
93078_at	-0.0309354	1.52257	-0.416243
101995_at	-0.734862	1.53977	-0.0135884
93753_at	-1.30312	1.5494	0.127131
101894_s_at	-0.608992	1.57463	0.199946
96123_at	-2.73749	1.58228	-0.3077
95102_at	-0.0630679	1.61012	-0.207473
102751_at	-1.33747	1.6183	0.495978
103513_at	-0.86541	1.63512	1.2097
99500_at	-1.21688	1.66797	0.244484
93573_at	-1.41486	1.69083	0.396465
94339_at	-0.489231	1.69563	0.520619
101441_i_at	-0.00238361	1.7286	0.115421
101389_at	-0.532024	1.73793	-0.0392165
104584_f_at	-1.68606	1.74079	0.529351
99633_at	-0.776939	1.75569	0.227635
160835_i_at	-1.00175	1.76541	-0.373538
100924_at	-0.3465	1.77338	-0.0279808
103503_at	-0.949113	1.79802	-0.221535
101583_at	-0.73096	1.80586	0.400382
95418_at	-0.547965	1.85522	0.134834
99974_at	-2.51472	1.86337	-0.301212
161650_at	-1.00695	1.89331	0.498481
102114_f_at	-0.232809	1.8995	0.503327
101963_at	-0.696436	1.91129	-0.522831
96940_at	-1.5971	1.94284	0.229261
99133_at	-1.50902	1.95069	-0.0658983
161858_f_at	-0.479974	1.95307	-0.390619
92851_at	-1.9438	1.96567	0.253811
102053_at	-0.868209	2.01498	1.61626
161224_f_at	-0.910188	2.02276	-0.416122
102780_at	-0.475268	2.02837	-0.406326
93213_at	-2.0857	2.04769	-0.00671853
92399_at	-1.33778	2.05732	0.54192
102362_i_at	-0.323442	2.07612	0.713975
95674_r_at	-1.24218	2.08958	-0.0364439
161486_f_at	-2.41742	2.10302	-0.558603
101561_at	-0.651596	2.10656	0.910782
96953_at	-1.45976	2.1396	-0.272642
161696_f_at	-1.71896	2.1559	0.0734279
103367_at	-1.42275	2.16681	0.88495
101139_r_at	-3.23475	2.17891	-1.35043
100333_at	-2.87774	2.20642	0.0761198
100491_at	-1.46174	2.24569	-0.286774
101546_at	-1.19433	2.24587	-0.0483799
100034_at	-1.91854	2.29175	0.256263
93294_at	-1.08235	2.30521	0.0419032
97948_at	-0.339793	2.30829	-0.212093
101633_at	-2.75492	2.33248	-0.72084
102921_s_at	-0.421731	2.33893	-0.147509
103448_at	-1.89836	2.34246	0.00390646
102255_at	-0.0202635	2.34711	-0.373856
101745_f_at	-2.60109	2.35518	-0.527899
96975_at	-2.26325	2.40133	-0.504544
95349_g_at	-1.70306	2.46005	-0.190715
100322_at	-2.43508	2.48502	-0.568027
160894_at	-1.28865	2.48987	-0.328146
101055_at	-1.09324	2.50939	-0.00907248
94881_at	-0.63384	2.51714	-0.223738
101410_at	-0.978329	2.53141	0.918952
103465_f_at	-3.13298	2.5833	0.225197
98088_at	-2.23065	2.59114	0.267676
96657_at	-1.0191	2.61524	0.648859
103059_at	-1.65322	2.63341	0.442054
101747_f_at	-2.67007	2.77928	-0.399759
96119_s_at	-0.591113	2.87647	0.00233552
100436_at	-0.313037	2.90688	-0.62719
99405_at	-2.08611	2.94361	-0.41381
97575_f_at	-2.40388	3.08123	-0.404266
95348_at	-1.92536	3.12925	-0.289196
94384_at	-1.46729	3.13755	0.316144
100299_f_at	-2.74646	3.15545	-0.502435
98765_f_at	-2.32356	3.27845	-0.381109
92470_f_at	-2.17552	3.37156	0.17315
100583_at	-2.83318	3.38286	-0.747529
160914_at	-1.00178	3.39534	0.545611
100721_f_at	-3.11417	3.43715	-0.745304
102585_f_at	-2.575	3.51101	-0.48524
100360_f_at	-2.46033	3.51684	-0.349254
92316_f_at	-2.58162	3.53209	-0.552312
96971_f_at	-2.6905	3.53386	-0.640968
96963_s_at	-2.77771	3.54953	-0.27207
100376_f_at	-2.8052	3.6002	-0.529913
100682_f_at	-2.74037	3.62849	-0.588624
102156_f_at	-2.69888	3.63806	-0.614545
96766_s_at	-2.23365	3.64625	0.73697
101616_at	-2.87746	3.66824	-0.383538
103812_at	-1.36201	3.68526	0.198416
101751_f_at	-2.57865	3.68775	-0.44514
100377_f_at	-2.57796	3.69988	-0.519292
102076_at	-2.73434	3.71942	-0.580549
99369_f_at	-2.79325	3.74662	-0.616167
101871_f_at	-2.80425	3.75234	-0.474182
102049_at	-0.809971	3.80779	-0.324997
99420_at	-2.90084	3.81694	-0.723937
96964_at	-2.51852	3.84283	-0.476962
96643_at	-1.00802	3.85949	-0.204622
100437_g_at	-2.16214	3.87337	-0.61126
101656_f_at	-2.80718	3.89478	-0.413904
97420_at	-0.964284	3.91799	-0.482849
96973_f_at	-2.16702	3.98481	-0.503332
101320_f_at	-2.96657	3.9976	-0.605673
102372_at	-2.59603	4.02869	-0.428257
100362_f_at	-2.88527	4.04369	-0.39202
93227_f_at	-2.80407	4.07739	-0.547922
99952_at	-0.956638	4.11499	-0.390334
92858_at	-1.41355	4.14606	0.494264
102712_at	-1.25183	4.22137	-1.29686
93904_f_at	-2.72197	4.23824	-0.398065
97577_f_at	-2.62018	4.25623	-0.394115
95673_s_at	-1.10878	4.34795	0.00729654
102154_f_at	-2.83016	4.4266	-0.509089
97576_f_at	-3.13552	4.56687	-0.595014
96972_f_at	-2.75483	4.57186	-0.415027
97563_f_at	-3.1905	4.62866	-0.601473
101319_f_at	-3.00654	4.66902	-0.466226
97567_f_at	-2.69048	4.78731	-0.425495
94725_f_at	-2.83401	4.82606	-0.410992
97566_f_at	-2.82821	4.86455	-0.489353
102155_f_at	-3.16673	4.97363	-0.546148
97009_f_at	-2.94561	4.99235	-0.186436
101752_f_at	-2.89089	5.01643	-0.524854
101720_f_at	-2.6972	5.02821	-0.282779
101587_at	-1.56279	5.07127	0.0987847
101718_f_at	-2.78772	5.13549	-0.409099
102157_f_at	-3.19998	5.3468	-0.562944
97564_f_at	-3.01847	5.40269	-0.292099
97008_f_at	-2.80766	5.40517	-0.231911
104737_at	-2.36463	5.42224	-0.0385142
94539_f_at	-2.75978	5.48471	-0.1803
101640_f_at	-2.9908	5.48673	-0.473278
93927_f_at	-3.06866	5.5877	-0.426698
97574_f_at	-2.9501	5.68584	-0.372465
98612_at	-3.11912	6.11824	-0.167227
101331_f_at	-3.34327	6.25872	-0.503788
98041_at	-2.99417	6.58462	0.126407
101287_s_at	-2.99571	6.66091	-0.151584
94734_at	-3.52312	7.74872	-0.239558
93435_at	-3.56561	8.1355	-0.165162
93332_at	0.00349193	-0.718798	-0.451434
101430_at	0.00705349	1.4667	1.28612
96772_at	0.00768387	-0.612881	1.04574
92572_at	0.0134933	1.0193	0.038428
104232_at	0.0162078	-0.627906	0.37422
97681_f_at	0.0169389	-0.682778	-0.406895
162457_f_at	0.0179064	-0.586254	-0.189157
93430_at	0.0193013	1.3716	-1.01923
160353_i_at	0.02268	-0.0572909	-0.133882
93228_at	0.0238393	-0.952356	0.961788
102264_at	0.0239288	-0.568246	-0.645953
95282_at	0.0267729	0.00643702	0.855008
96283_at	0.0287404	-0.0221778	0.77496
104541_at	0.0345363	1.06835	-0.216976
94226_at	0.0345951	0.690644	0.17125
103243_at	0.0353651	0.0630773	-0.15635
96577_i_at	0.035987	0.955655	0.464696
96295_at	0.038855	-0.882154	0.485224
93902_at	0.0436773	0.0568711	0.420904
102196_at	0.0450792	0.583195	0.122186
93365_s_at	0.0455384	0.490939	0.69421
103885_at	0.0463265	-0.438483	1.08807
160159_at	0.0515724	-0.808379	0.946813
161522_i_at	0.0516855	0.000132899	-0.959837
160092_at	0.0525498	0.315826	-0.377704
101516_at	0.056988	1.79188	-0.462421
99901_at	0.0586582	-0.54223	-0.0902798
96222_at	0.061874	-0.105636	0.556115
92903_at	0.0648164	-0.111222	0.0358561
102144_f_at	0.0650759	0.333203	0.346824
99152_at	0.0651556	0.456019	1.94944
104333_at	0.067973	-0.762943	0.761767
160601_at	0.0687941	-0.530518	-0.422881
104393_at	0.0694074	0.335198	0.305874
95109_at	0.0698964	-0.840715	1.13069
92861_i_at	0.0741336	-0.570876	0.192822
98090_at	0.0745443	-0.714309	0.469222
95063_at	0.0749893	0.560723	0.814863
103057_at	0.0767892	-0.471431	0.659299
101429_at	0.0770473	0.663567	-0.0239387
103397_at	0.0805087	0.217315	0.90191
104500_at	0.082736	1.27188	-0.293572
96319_at	0.0831344	-0.912523	1.27888
103418_at	0.08317	-0.787019	1.12618
95453_f_at	0.0878145	0.938897	0.0165203
93758_at	0.0882195	-0.535086	0.756244
93971_f_at	0.0913225	0.456792	0.47901
103025_at	0.095054	0.358335	0.0449928
103534_at	0.0955571	-0.393732	-0.0269508
161980_f_at	0.0975924	0.781462	-0.147741
162206_f_at	0.0977185	0.97033	0.0626289
104118_at	0.100068	0.149003	1.0732
95312_at	0.100148	-0.480299	-0.879649
94020_at	0.100251	0.22989	0.484076
161947_f_at	0.101593	-0.915046	0.801975
95561_at	0.105314	0.106263	1.01384
93330_at	0.10954	-0.157477	-0.352794
160470_at	0.111325	-0.764704	-0.14555
102943_at	0.112132	0.969323	0.37217
104421_at	0.112425	-0.269654	0.0405702
98512_at	0.112433	0.0752256	0.208191
97265_at	0.113083	-0.0271994	0.704625
101065_at	0.114713	-0.479093	0.675931
101574_f_at	0.11611	-0.180126	-0.736917
97239_at	0.116574	-0.212132	-0.0376182
94987_at	0.117027	-0.183961	-0.118864
103648_at	0.117123	-0.659917	0.159996
100910_at	0.119361	0.956906	0.634507
96617_at	0.120572	0.507573	-0.0616212
93109_f_at	0.123135	-0.262786	-0.593689
98314_g_at	0.126293	-0.235245	0.718775
95378_at	0.127342	-0.764209	-0.414447
98525_f_at	0.12918	-0.591042	0.765662
160151_i_at	0.129549	-0.174974	-0.289223
96206_at	0.129926	-0.633498	-0.540189
94860_at	0.130805	0.464333	0.409993
100612_at	0.131241	-0.403197	1.06897
96293_at	0.132536	-0.452238	1.28312
96263_at	0.132755	0.765329	0.442748
101404_at	0.133231	-0.29767	0.537873
99367_at	0.135484	-0.225666	0.415779
99044_at	0.137191	0.470152	0.517666
98109_at	0.137413	0.625359	0.0318491
103689_at	0.138126	0.523574	-0.525455
100059_at	0.139988	0.210808	1.0585
95440_at	0.141377	0.345999	1.14954
104423_at	0.142062	-0.708406	1.09528
103080_at	0.144471	0.831261	0.0495011
102413_at	0.145128	-0.60611	0.131162
102859_at	0.145358	-0.542028	0.410678
104303_i_at	0.145544	-0.165887	0.67826
103555_at	0.146694	0.840911	-0.0705697
103520_at	0.148022	-0.402138	-0.809853
97808_at	0.15223	-0.340231	0.490219
104750_at	0.152583	-0.308284	0.615027
98400_at	0.154848	-0.672416	0.601747
160083_at	0.156616	-0.942963	-0.639345
93728_at	0.156715	1.87368	-0.0451182
102207_at	0.157614	0.777446	0.489972
97411_at	0.158188	-0.706298	0.9507
99993_at	0.158348	0.974675	0.88982
160069_at	0.160466	-0.422462	1.21628
160955_at	0.161677	-0.296844	0.881107
101407_at	0.165953	-0.059342	0.827833
93295_at	0.166144	-0.367026	0.81097
94341_at	0.167317	-0.436671	0.803191
101575_i_at	0.167437	-0.234142	-0.624223
94499_at	0.167637	0.738353	0.163787
104674_s_at	0.167756	-0.272777	-0.295423
161897_f_at	0.175882	0.0527848	0.322902
101883_s_at	0.176139	-0.646242	-0.0244999
101634_at	0.17657	-0.0252805	1.12152
95095_at	0.183422	0.859272	0.203038
103506_f_at	0.18392	-0.486536	1.12511
96930_at	0.185313	-0.0549375	0.440237
99613_at	0.187623	-0.548157	-0.321598
95032_at	0.189959	-0.641469	1.13952
98122_at	0.192735	-0.562452	1.11182
103911_at	0.19519	1.19254	-0.196022
101089_at	0.195555	0.258124	0.824425
103207_at	0.1961	-0.647818	0.772661
99672_at	0.199659	0.63053	-0.268097
92777_at	0.199721	0.686343	0.452735
103212_at	0.19986	-0.649789	1.02166
98111_at	0.2011	-0.0939687	0.282013
96738_at	0.203718	1.20592	-0.48
160780_at	0.203857	0.395093	-0.300483
161080_f_at	0.208245	0.0563957	0.931492
99598_g_at	0.208776	1.03446	0.194383
162499_f_at	0.208876	0.407688	0.265525
98550_at	0.213873	-0.389487	1.10171
161611_f_at	0.214457	-0.915906	0.720251
94819_f_at	0.214468	0.714548	0.253773
100410_at	0.214765	0.246069	0.260845
100033_at	0.21578	-0.546559	0.993691
93413_at	0.216281	-0.153927	0.52448
96196_i_at	0.219139	0.344488	0.642434
100513_at	0.224742	0.978064	-0.129024
94362_at	0.228148	0.816333	0.849643
101101_at	0.2282	0.99197	0.346099
161706_f_at	0.229195	-0.609908	0.323875
103736_at	0.230636	1.26539	-0.0701558
101007_at	0.230657	0.347052	-0.491499
93769_at	0.232277	0.240405	0.198159
94964_at	0.235071	-0.338707	0.300552
97909_at	0.235788	-0.0966414	1.60806
97896_r_at	0.238363	-0.381781	0.704037
160469_at	0.239307	1.70989	1.11445
94788_f_at	0.23935	-0.376811	0.868856
104648_at	0.240681	0.864514	0.613658
100718_at	0.241508	-0.214492	0.687901
103092_at	0.241682	-0.215821	0.642678
97903_at	0.241982	-0.269922	0.772146
100566_at	0.242083	1.21827	0.622442
92840_at	0.242577	0.279641	0.821893
101906_at	0.244335	-0.64663	0.904525
101653_f_at	0.248447	-0.596183	0.259376
103853_at	0.248937	-0.525422	0.737484
103614_at	0.254272	-0.321624	0.897537
161270_i_at	0.254578	-0.647673	1.37924
161380_f_at	0.255681	0.403417	0.23371
160869_at	0.256057	0.15145	0.377438
96140_at	0.256519	0.00353733	0.767248
103545_at	0.263619	-0.672466	0.992316
92724_at	0.263914	-0.563839	0.593091
102769_f_at	0.266645	-0.285553	-0.116045
97238_at	0.267246	-0.731311	1.46963
97102_at	0.267722	-0.0458038	0.488592
101843_at	0.268208	0.334144	0.279335
93164_at	0.26961	-0.349823	0.469274
92551_at	0.270173	-0.570617	1.13639
99087_at	0.27096	0.394898	0.387979
98530_at	0.274369	-0.472931	1.07556
101083_s_at	0.275431	-0.429744	0.881856
102782_at	0.277474	-0.158989	-0.101342
101950_at	0.27777	0.254591	-0.75868
98478_at	0.278954	0.975702	0.180876
160973_at	0.281686	-0.822342	1.20183
95134_at	0.281888	-0.404786	-0.375355
104730_at	0.281903	-0.345957	1.05226
160321_at	0.283371	0.393262	0.633567
104334_at	0.284384	0.604861	0.438179
100772_g_at	0.284482	0.735929	0.473606
160227_s_at	0.285068	-0.747519	0.666578
104214_at	0.285158	-0.0358435	-0.172904
104590_at	0.286283	0.597521	0.205225
94991_at	0.287883	1.14343	-0.00114944
92715_at	0.288071	-0.554729	2.15869
93853_at	0.292077	-0.467167	-0.612486
160791_at	0.293122	-0.0119343	0.0977765
160305_at	0.29428	0.416596	0.000302823
94209_g_at	0.29463	-0.105614	0.267153
160337_at	0.29497	0.233523	0.645688
102056_f_at	0.296571	0.735639	0.134842
98099_at	0.300247	0.655198	0.320748
93356_at	0.300479	-0.499893	1.22916
93689_at	0.301558	-0.582162	0.727463
98433_at	0.302702	0.675984	0.208337
92969_at	0.304418	-0.513507	0.199258
100125_at	0.305438	-0.584563	0.382499
160297_at	0.30666	0.111166	0.598059
97013_f_at	0.306785	0.200788	1.02475
96058_s_at	0.310891	-0.6175	-0.476075
99578_at	0.313673	-0.956617	1.23848
102968_at	0.31616	-0.498139	0.0624994
104097_at	0.31618	-0.646144	0.949375
95466_at	0.316186	0.611312	-0.114424
101959_r_at	0.316514	-0.0996821	0.685451
97497_at	0.316593	0.141676	0.795391
103411_at	0.317554	0.738911	-0.101403
103402_at	0.318494	0.916916	-0.234118
101582_at	0.320769	-0.200834	1.4717
100876_at	0.323087	-0.681558	-0.319049
97240_g_at	0.323287	0.775571	0.185191
160078_at	0.323985	0.0592203	0.84563
102854_s_at	0.32565	0.021265	0.632436
160671_at	0.329074	-0.0281637	0.740809
93529_at	0.329661	0.307855	-0.0939516
160166_r_at	0.33135	-0.257637	0.589163
95588_at	0.331612	0.184445	-0.0311476
94802_at	0.332005	0.527739	0.571082
93591_at	0.333772	0.345973	1.07397
93068_r_at	0.33504	-0.212345	-0.399569
96435_at	0.337379	0.798636	-0.401023
98507_at	0.338076	-0.00319272	-0.946864
160842_at	0.338116	-0.00783199	0.355809
92786_at	0.338353	-0.198098	-1.01706
95377_at	0.341484	-0.107584	-0.34482
93099_f_at	0.342751	-0.711921	1.44049
93776_at	0.343791	-0.275139	0.637736
93063_at	0.347146	0.144776	0.767141
95059_at	0.347565	0.622966	0.548999
98406_at	0.352518	-0.33701	0.225347
103316_at	0.357751	0.631972	0.197515
104601_at	0.358049	-0.53617	-0.951744
94483_at	0.359982	0.060562	0.874098
98408_at	0.363877	-0.519125	-0.0126885
97979_at	0.364176	0.278157	0.412876
104578_f_at	0.369223	0.221486	0.562758
93830_at	0.369422	0.355061	0.697627
97920_at	0.370779	0.481677	0.779979
95677_at	0.371756	-0.443801	0.741238
92660_f_at	0.372361	0.490809	-0.014736
101840_at	0.372731	-0.104934	0.196993
100578_at	0.372832	-0.490843	0.875502
104766_at	0.373343	-0.236324	1.05192
94954_at	0.374927	0.170972	0.548061
102821_s_at	0.377969	-0.330796	1.01964
94948_at	0.378001	0.280408	0.80691
102848_f_at	0.378098	-0.0205922	0.564028
92834_at	0.379154	-0.0269209	1.28919
93174_at	0.382694	0.158168	1.20692
92927_at	0.383175	-0.570417	-0.197794
98931_at	0.38379	1.05974	-0.469354
101565_f_at	0.386541	-0.228385	-0.621645
104132_at	0.389244	0.075793	0.593351
97293_at	0.393075	0.13387	0.732491
160455_s_at	0.394729	0.387048	0.494378
94379_at	0.395801	-0.458065	0.0523215
102734_at	0.397475	-0.471567	0.798659
92745_at	0.397558	-0.599946	-0.00868851
104645_at	0.398935	-0.271787	1.10169
160793_at	0.399002	0.60327	0.344813
96688_at	0.400236	0.623544	-0.556871
92768_s_at	0.4012	-0.449536	0.576377
95886_g_at	0.4035	0.326701	0.720445
93483_at	0.406184	0.131915	0.532987
93041_at	0.407453	-0.54764	0.723601
95069_at	0.407673	-0.239573	1.09459
103879_at	0.408901	-0.535491	0.0680339
103412_at	0.410153	-0.217795	-0.811972
98508_s_at	0.411585	0.0506602	-0.460718
94805_f_at	0.412445	-0.564455	1.5913
103251_at	0.416992	0.581235	0.20289
99856_r_at	0.417164	-0.758444	0.530631
97349_at	0.41782	-0.509382	1.10656
95555_at	0.418739	1.09252	-0.01421
93994_at	0.423123	0.557695	-0.621269
95753_at	0.424338	-0.655156	1.12114
99160_s_at	0.426768	0.706841	-0.269908
97464_at	0.428582	-0.191721	0.626763
101221_at	0.428797	-0.491877	-0.318254
94246_at	0.429325	0.00856667	0.48979
101509_at	0.429431	0.173398	0.615732
101954_at	0.430054	-0.398977	0.763737
160941_at	0.430407	-0.131185	-0.624169
160495_at	0.432013	0.472004	0.649805
96666_at	0.433256	0.789471	0.299122
99535_at	0.433766	-0.521591	-0.0842522
101419_at	0.434424	-0.755295	-0.383331
160618_at	0.435821	-0.144492	-0.193154
93645_at	0.436157	-0.754135	-0.964804
95020_at	0.437303	0.794954	0.386694
93937_at	0.437312	1.01539	0.493411
104148_at	0.438073	-0.607801	-0.214707
160939_at	0.438638	-0.476636	-0.354396
99007_at	0.439064	1.06764	-0.218654
160248_at	0.441177	0.074559	0.592379
104119_at	0.441337	-0.159988	0.987847
95092_at	0.442769	0.205764	-0.184444
104225_at	0.443076	-0.112486	-0.607538
94561_at	0.444771	0.987199	0.183446
102914_s_at	0.445299	0.609166	0.313221
94388_at	0.448273	1.00129	0.272774
94068_at	0.450212	0.0308483	1.02845
102768_i_at	0.453935	-0.291238	-0.468724
97276_at	0.455033	1.32103	0.62493
95657_f_at	0.456165	-0.0665599	0.562548
98531_g_at	0.457431	-0.0747237	1.01171
101108_at	0.458325	-0.39194	0.802151
96238_at	0.459102	0.198166	-0.319492
96590_f_at	0.459914	0.132179	0.497505
103959_at	0.459914	0.561601	0.185656
93383_at	0.459969	-0.52018	0.956493
92429_at	0.460288	-0.658668	-0.372339
95655_at	0.463277	0.371944	-0.346269
97409_at	0.46328	0.278673	-0.0812042
92474_at	0.464954	0.358758	0.278108
94490_at	0.465322	0.444683	0.0346198
161436_s_at	0.465604	-0.0164229	-0.673231
93467_at	0.465624	-0.583604	0.55733
160106_at	0.465718	0.772993	0.205339
92310_at	0.46619	-0.436639	0.0300977
160790_s_at	0.467017	0.772036	0.00470444
104153_at	0.467092	-0.529434	-0.372547
100081_at	0.467317	-0.252571	0.378743
161422_f_at	0.467826	-0.701078	0.0555826
161989_f_at	0.469902	0.485989	-0.281318
96526_at	0.47138	0.953152	0.153561
93437_f_at	0.472466	-0.0182155	0.437044
94406_at	0.472677	0.0677532	0.735569
96891_at	0.473443	-0.023856	0.973949
93476_at	0.473542	0.0219249	0.644285
160751_i_at	0.474606	0.432882	0.58658
95467_at	0.474783	-0.0931114	-0.0597518
97489_at	0.474846	0.134646	0.52676
98981_s_at	0.474876	0.144538	-0.0284993
92207_at	0.477578	0.211867	0.224833
104698_at	0.478395	-0.47379	0.13436
96240_at	0.478999	0.408921	0.0775208
92268_at	0.479648	0.0860286	0.669594
160371_at	0.479913	0.794508	0.281003
101708_at	0.481709	-0.171808	-0.267702
97430_at	0.481802	-0.0466354	0.0627393
92578_at	0.481817	-0.0593404	0.644717
94777_at	0.483936	-0.415259	-0.212193
98038_at	0.484305	0.20614	0.947472
92893_at	0.484594	-0.0040384	-0.434596
160372_at	0.486172	-0.360707	0.576412
99597_at	0.48752	0.404422	0.151332
97812_at	0.487664	0.108819	-0.513583
94827_at	0.48916	-0.3168	-0.591099
161497_f_at	0.489232	-0.196678	-0.434238
161173_f_at	0.490517	-0.147974	-0.183549
93069_at	0.49256	0.896943	0.425298
162138_s_at	0.493083	0.303693	0.423661
99632_at	0.494649	-0.444573	1.04543
93237_s_at	0.495614	-0.251178	1.01782
96266_at	0.495938	0.189095	0.664092
97365_at	0.497959	-0.321714	-0.340713
97360_at	0.498571	0.85451	-0.465558
160794_at	0.498972	0.692988	1.13752
92325_at	0.503149	-0.478111	1.54247
97689_at	0.505221	1.76772	-0.434013
98313_at	0.507345	-0.200754	0.787351
99559_at	0.510326	0.525471	0.159804
160971_at	0.511293	-0.288986	-0.598611
104631_g_at	0.511507	0.961225	0.235833
160585_at	0.511707	0.00331502	0.84853
160192_at	0.511829	-0.213577	0.860512
160633_at	0.512124	-0.0916403	0.759784
102936_at	0.512201	0.950537	-0.481825
162034_r_at	0.51324	0.0451279	-0.433313
160363_at	0.514206	0.86849	0.531142
95743_at	0.515867	0.33916	-0.247447
93008_at	0.516637	-0.198997	0.835019
104639_i_at	0.517288	0.0869741	0.47198
93821_at	0.5176	0.433482	0.147798
101498_at	0.521159	0.200307	0.0209043
98552_at	0.522078	0.079082	0.455879
160364_at	0.524981	-0.0844087	0.499501
94550_at	0.525332	0.185281	0.0345477
97385_at	0.526097	0.508853	-0.201552
96516_at	0.527	0.633432	0.25683
99641_at	0.527432	0.66498	0.284721
92849_at	0.528238	0.367024	-0.675512
93459_s_at	0.530778	-0.321669	0.245191
95696_at	0.531251	0.0430465	0.407925
160792_at	0.533542	0.703518	-0.0762667
96012_f_at	0.53362	0.0185416	0.489784
104046_at	0.5355	0.0534136	0.0673071
104085_at	0.53567	0.122636	0.318459
94375_at	0.535929	-0.499899	-0.373276
101444_at	0.536546	-0.0865193	0.560358
93252_at	0.536601	0.200285	0.10386
98953_at	0.536723	0.545374	0.445596
103063_at	0.53716	0.0374757	0.300102
98440_at	0.53968	0.422505	-0.278767
160807_at	0.54179	0.526002	0.0129321
104725_at	0.544123	1.21302	-0.206111
94346_at	0.545485	0.285382	-0.108456
97994_at	0.548436	0.208622	0.60179
92233_at	0.549221	0.153076	0.276861
92698_at	0.549667	-0.140774	0.166463
160979_at	0.551103	0.407817	0.737534
160378_at	0.551855	-0.446776	0.255447
95360_at	0.552685	-0.048265	-0.344681
160694_at	0.553946	0.510647	0.873967
160861_s_at	0.556516	-0.504073	-0.169211
103090_at	0.556934	0.116922	0.396104
103507_at	0.559003	-0.445611	-0.614413
160958_at	0.559577	0.178114	0.269069
92190_at	0.559972	0.236788	0.589427
96648_at	0.560465	0.412382	-0.0262287
92338_f_at	0.560641	0.240492	0.215185
160473_at	0.560642	0.224835	1.1326
97543_at	0.561441	0.15031	0.231917
98129_at	0.564653	0.790501	0.83457
101017_at	0.565344	0.140046	0.587268
97421_at	0.565495	-0.613935	1.04446
99071_at	0.566604	-0.220152	-0.421619
94415_at	0.566685	1.08277	-0.0112066
104743_at	0.567999	1.15515	-0.170885
96849_at	0.569879	-0.448556	0.860006
103483_at	0.570092	0.338188	0.25766
96426_at	0.571973	0.285954	0.839942
104714_at	0.57316	0.486347	0.296865
101004_f_at	0.574953	-0.0952569	0.605108
97456_at	0.576632	-0.0552837	0.523878
92496_at	0.577174	0.121801	0.5879
92568_at	0.577241	0.124123	-0.167554
92421_at	0.578227	0.533618	0.324813
97535_at	0.580083	0.33086	0.448662
161666_f_at	0.580678	0.436592	0.597068
93509_at	0.584946	0.420305	0.316789
104516_at	0.58505	0.887994	0.151048
104070_at	0.586022	0.448057	-0.601485
92694_at	0.58674	-0.623562	-0.602627
103015_at	0.587273	0.879851	-0.582176
103031_g_at	0.587389	-0.534038	-0.282914
97357_at	0.588004	0.218834	0.124884
104352_at	0.591615	0.39546	0.486243
93117_at	0.591708	-0.318933	0.475441
92762_at	0.59172	0.0655394	-0.431523
98579_at	0.593826	0.354661	0.303369
95474_at	0.597699	-0.0871458	0.720509
160839_at	0.600455	-0.195905	-0.529839
98424_at	0.601182	-0.00386572	0.0774111
100544_at	0.602952	0.379697	0.483691
104083_at	0.602986	0.413955	-0.342212
160466_at	0.603259	-0.0158555	0.377996
93999_at	0.60606	0.0960422	1.06737
93567_at	0.606329	-0.514436	1.18754
100903_at	0.606664	0.470076	0.604503
96764_at	0.607485	-0.29978	-0.674628
96057_at	0.608045	-0.407956	-0.375973
103850_at	0.608529	-0.406135	-0.112468
97972_at	0.610582	0.25979	0.430368
160361_at	0.610791	0.268853	0.147228
103200_at	0.611258	-0.430753	0.798736
98759_f_at	0.612506	-0.31467	0.640411
103611_at	0.613729	1.18128	0.0769598
98083_at	0.613985	0.910138	0.142107
161668_f_at	0.614108	-0.741587	-1.00347
98884_r_at	0.614173	0.147277	-0.508857
92632_at	0.616099	0.304319	0.417391
94947_g_at	0.616695	0.890994	-0.482762
96165_at	0.619147	0.368187	-0.0157338
161000_i_at	0.621664	-0.651115	0.945419
93835_at	0.623825	0.374204	-0.0880365
97204_s_at	0.62423	-0.329311	-0.195426
95635_g_at	0.625298	0.198718	0.565605
104717_at	0.626371	0.251552	0.521737
96096_f_at	0.627538	0.467038	0.424411
101015_s_at	0.627793	1.03122	-0.329701
161907_s_at	0.628426	-0.428213	-0.13358
97340_at	0.631229	0.125998	0.581922
95626_at	0.631314	0.849385	0.17766
94993_f_at	0.631496	-0.175128	-0.519652
160885_at	0.632245	-0.175598	0.640465
92793_at	0.633691	0.986525	-0.0965867
95489_at	0.633946	0.561601	0.0019793
103043_at	0.635626	-0.00984649	0.0776066
94459_at	0.636014	0.745385	0.528651
160857_at	0.639585	-0.201256	0.137709
93768_f_at	0.639696	0.463533	0.299331
102064_at	0.641783	0.70779	0.115343
101589_at	0.64201	0.0554068	0.548248
160234_at	0.642042	-0.259645	0.451966
99491_at	0.642817	0.514154	-0.06314
96127_at	0.646362	0.634436	-0.231362
98003_at	0.647265	-0.215589	-0.676446
94105_at	0.648714	0.2134	0.239355
94441_at	0.649663	0.464186	-0.250302
92256_at	0.650353	0.599602	-0.883196
102791_at	0.653277	-0.412138	0.922194
97527_at	0.653911	-0.564608	1.65667
98961_at	0.654189	0.158128	-0.123078
93460_at	0.65578	-0.378456	0.933867
161327_f_at	0.655966	-0.253234	0.619575
100116_at	0.656803	-0.564862	1.31733
99638_at	0.657141	-0.31152	0.263525
160661_at	0.657667	-0.547896	-0.186412
95358_at	0.658878	-0.0510563	-0.00424584
101939_at	0.658896	0.180335	0.13793
99180_at	0.659092	-0.424072	0.450124
98132_at	0.659153	-0.296124	-0.335517
97125_f_at	0.660129	-0.382657	-0.0907139
161997_f_at	0.660187	-0.394441	-0.386704
101039_at	0.660194	-0.145007	0.394315
97200_f_at	0.663092	0.187477	0.678042
104220_at	0.663799	-0.314328	-0.273525
96207_at	0.664093	0.387825	0.251407
93066_at	0.664939	0.954375	-0.400124
99465_at	0.665403	0.286321	-0.162584
95521_s_at	0.666143	0.28981	0.340847
101093_at	0.666533	-0.373922	0.567201
92280_at	0.668209	0.558897	0.281063
101562_at	0.669776	0.0265084	0.301384
102208_at	0.669792	-0.479627	-0.0560221
104488_at	0.670114	0.781779	0.112498
103017_at	0.670296	0.631291	-0.119792
100538_at	0.67064	0.122306	-0.551116
99621_s_at	0.671363	-0.0526423	0.895027
104759_at	0.673813	0.426787	0.124745
162287_r_at	0.674762	-0.716418	-0.967748
102895_at	0.676303	0.0209151	0.368492
160482_at	0.67713	0.440629	0.0636891
92829_at	0.678422	-0.122497	0.531098
92592_at	0.678474	-0.334088	-0.311038
96523_at	0.679117	-0.160345	-0.764255
95097_at	0.681889	0.460676	0.178349
98455_at	0.682178	0.226606	0.0255038
94963_at	0.683142	-0.119727	0.365374
94380_at	0.683853	0.266409	0.687422
92888_s_at	0.684778	-0.0524231	0.671721
96095_i_at	0.686141	0.684875	0.25316
96124_at	0.686201	0.215547	-0.0912366
160867_at	0.687784	-0.0982369	0.167385
104092_at	0.688121	0.0651911	0.297744
92579_at	0.688334	0.0300565	0.388866
160102_at	0.688503	0.154938	0.468944
160903_at	0.688743	0.13373	0.325975
101392_at	0.689231	0.304994	0.287319
93694_at	0.691599	-0.369927	-0.629555
102904_at	0.694261	-0.495442	-0.471292
92542_at	0.694586	0.163237	-0.011178
104586_at	0.696374	-0.257451	0.73863
102657_at	0.698141	-0.492108	-0.418424
104275_g_at	0.698447	0.0906036	1.51114
160104_at	0.698767	-0.070719	-0.614667
98996_at	0.698768	-0.388736	0.598421
102561_at	0.701162	-0.202156	0.209434
96876_at	0.702424	-0.3877	0.309931
97260_at	0.702711	-0.155304	0.323423
102412_at	0.704272	-0.249541	0.722776
93518_at	0.704525	0.144235	0.760877
92386_at	0.705486	0.601844	0.495809
95608_at	0.706538	1.03819	-0.699563
95712_at	0.7068	-0.465194	0.74196
96791_at	0.707335	-0.323479	0.311805
104712_at	0.707513	-0.498166	1.36142
102120_f_at	0.708468	0.0852382	0.328957
160590_r_at	0.708596	0.682102	0.527093
93364_at	0.709039	0.00600015	0.213602
97458_at	0.709499	0.267415	0.458891
100308_at	0.709835	0.1177	-0.703028
100471_at	0.712088	0.385708	0.132365
160530_at	0.712388	0.08869	-0.355972
95695_at	0.714179	0.552721	-0.00428842
97422_at	0.716224	0.15208	0.452004
97719_at	0.718415	-0.449074	-0.375265
98409_at	0.719788	-0.366418	0.376759
101422_at	0.720066	0.00826499	0.476482
102334_at	0.721802	-0.144596	-0.43748
95725_at	0.722174	-0.1831	0.0533571
102195_at	0.722661	0.737338	0.523718
94832_at	0.726927	0.142074	-0.349386
103748_at	0.728063	0.558874	0.44872
94456_at	0.729595	0.127596	0.231593
93866_s_at	0.730048	-0.165741	0.712075
98586_at	0.73005	0.194282	0.718504
93217_at	0.730691	-0.211309	0.0818257
103500_at	0.731214	0.17645	-0.132502
103624_at	0.731953	0.9976	-0.0543809
100931_at	0.733797	0.25788	-0.297408
102065_at	0.735055	-0.0418579	-1.02102
96753_at	0.735226	-0.0756122	0.53162
98533_at	0.736699	-0.19278	-0.423815
95156_g_at	0.73767	0.325012	1.1515
98946_at	0.737966	0.0132242	0.36944
96696_at	0.73827	-0.495046	1.26826
100990_g_at	0.738619	0.192052	-0.160694
93354_at	0.739149	-0.467458	0.262044
96909_at	0.739697	-0.355142	0.11083
103416_at	0.742792	0.21819	0.0779749
96331_at	0.745971	0.321887	-0.53446
94330_at	0.748567	0.674285	-0.292642
103435_at	0.74878	0.499955	0.237026
97491_at	0.748803	-0.157087	0.291451
160262_at	0.750933	0.227264	-0.0360981
92291_f_at	0.752072	-0.446126	-0.418962
94189_at	0.754582	-0.0570801	-0.364525
160624_at	0.755429	0.00872147	-0.279072
160834_at	0.755559	-0.110818	0.00944956
94256_at	0.755946	-0.144332	-0.316421
99628_at	0.76032	0.254878	0.107548
99959_at	0.762463	0.0394757	0.427577
101897_g_at	0.763401	0.213153	-0.584844
96743_at	0.765377	0.453574	0.119629
98966_at	0.765927	-0.558031	-0.467309
92866_at	0.766528	0.0136335	0.336623
103569_at	0.767202	-0.00150922	-0.32464
160970_at	0.767713	0.0949836	0.286144
99950_at	0.768121	-0.0290443	0.215226
96049_at	0.769481	0.468504	-0.0999091
94259_at	0.771409	-0.111568	0.536259
96852_at	0.772151	0.380093	0.139265
101047_at	0.77257	0.446175	0.306497
93451_at	0.774202	0.433267	0.390595
160461_f_at	0.774215	-0.383728	0.0550671
94789_r_at	0.774456	-0.226564	0.827445
160256_at	0.774839	0.273878	0.143741
96732_at	0.775338	-0.187708	0.300453
99596_f_at	0.778377	0.540946	0.176773
95656_i_at	0.78242	-0.000169094	0.561312
93118_at	0.783142	0.0402191	-0.464383
103889_at	0.783806	0.369385	-0.0407597
98001_at	0.78392	0.512417	-0.249111
94899_at	0.787575	0.187162	0.0646689
100603_at	0.787949	0.551739	0.184819
95620_at	0.788195	0.231002	-0.207113
160440_at	0.788848	0.490021	0.382446
160976_at	0.793628	1.14119	0.0610173
97820_at	0.793867	0.0178659	0.911293
98909_at	0.794379	-0.0587884	0.148549
101486_at	0.798522	-0.304559	0.570597
93724_at	0.79866	0.163756	0.46386
92997_g_at	0.799207	0.773182	-0.173924
103562_f_at	0.801692	0.279365	0.452003
94928_at	0.803585	-0.34494	-0.57888
92525_i_at	0.809552	0.643918	0.726207
97848_at	0.810207	0.00349983	0.138947
95064_at	0.810661	0.243514	0.267438
94247_at	0.810926	-0.304917	0.505669
97839_at	0.811314	0.292656	0.0899586
96033_at	0.811706	-0.439447	1.03816
160829_at	0.812298	-0.159185	1.98245
100998_at	0.812657	0.0370501	0.330298
104265_at	0.814233	-0.226456	-0.701041
101399_at	0.815542	0.00701625	0.320921
103873_i_at	0.816959	0.385383	0.245245
93081_at	0.818971	-0.202821	0.390568
98042_at	0.819087	1.07937	-0.291468
99390_at	0.819684	-0.236896	0.409528
93497_at	0.821872	-0.155205	0.506319
100122_at	0.822624	-0.303182	0.168559
160812_at	0.823237	0.273506	0.185285
96774_at	0.823595	0.17436	-0.201997
103442_at	0.824275	-0.235761	-0.300801
92289_at	0.824444	-0.212803	0.301069
94356_at	0.824476	0.167388	0.496592
95634_at	0.825471	0.188003	0.58772
102259_at	0.826119	-0.274353	0.0211104
96885_at	0.826291	-0.263248	0.59613
104641_f_at	0.826605	-0.477188	-0.0334638
101948_at	0.826738	-0.388334	-0.0570294
95044_at	0.826754	0.206122	0.507134
96048_at	0.827171	0.615228	0.181556
102658_at	0.829696	-0.377218	-0.329091
102299_at	0.829949	0.133606	0.0448356
160255_at	0.830792	0.748722	0.108381
103462_at	0.831726	0.452792	-0.307403
104606_at	0.831845	0.449266	-0.0945773
101451_at	0.831879	-0.432502	0.744429
97247_at	0.831923	0.478618	0.00992633
102639_at	0.834799	-0.100766	0.350305
98524_f_at	0.835369	-0.614657	2.00719
100300_at	0.836041	0.148474	-0.478662
104492_at	0.836456	-0.46323	-0.0539774
99191_at	0.843177	0.154432	-0.00755082
104462_at	0.843419	-0.216547	-0.34654
103314_at	0.844307	0.165273	0.552882
96752_at	0.844628	0.157426	1.02399
104350_at	0.845017	0.21456	0.0548676
160851_r_at	0.845207	-0.536666	-0.463432
101499_at	0.84726	0.160222	0.149533
[truncated: 940 more rows]
