# Supplementary material for: A Prognosis Classifier for Breast Cancer Based on Conserved Gene Regulation between Mammary Gland Development and Tumorigenesis: A Multiscale Statistical Model
Source: PLoS One. 2013 Apr 2;8(4):e60131. doi: 10.1371/journal.pone.0060131 (PMC3614930; doi:10.1371/journal.pone.0060131)
Supplement: File S6 — The 835 prognosis classifier. Genes in this list were altered in expression in at least two primary breast cancer databases. The details are described in the text. (XLS) [file pone.0060131.s006.xls]

## Sheet: Sheet1
Probe Set ID	Gene Title	Gene Symbol
101039_at	procollagen, type IV, alpha 2	Col4a2
102001_at	ribonucleotide reductase M2	Rrm2
94298_at	tissue specific transplantation antigen P35B	Tsta3
100412_g_at	AE binding protein 1	Aebp1
100606_at	prion protein	Prnp
101473_at	nicotinamide N-methyltransferase	Nnmt
101515_at	acyl-Coenzyme A oxidase 1, palmitoyl	Acox1
101840_at	epidermal growth factor receptor	Egfr
101916_at	lethal giant larvae homolog 2	Llglh2
101923_at	phospholipase A2, group VII (platelet-activating factor acetylhydrolase, plasma)	Pla2g7
102221_at	synaptogyrin 1	Syngr1
102712_at	serum amyloid A 3	Saa3
102751_at	transforming growth factor, beta 3	Tgfb3
102798_at	adrenomedullin	Adm
103064_at	checkpoint kinase 1 homolog (S. pombe)	Chek1
103243_at	epithelial membrane protein 2	Emp2
103821_at	cell division cycle 6 homolog (S. cerevisiae)	Cdc6
104097_at	budding uninhibited by benzimidazoles 1 homolog (S. cerevisiae)	Bub1
104400_at	RIKEN cDNA 0610042I15 gene	0610042I15Rik
104587_at	laminin, alpha 4	Lama4
104601_at	thrombomodulin	Thbd
160227_s_at	bystin-like	Bysl
160249_at	tumor protein D52	Tpd52
160319_at	SPARC-like 1 (mast9, hevin)	Sparcl1
160483_at	transcription factor 4	Tcf4
161161_r_at	expressed in non-metastatic cells 1, protein	Nme1
161703_f_at	annexin A1	Anxa1
161706_f_at	laminin, gamma 1	Lamc1
161753_f_at	glycerol-3-phosphate dehydrogenase 1 (soluble)	Gpd1
162023_f_at	thrombomodulin	Thbd
162097_r_at	cadherin 3	Cdh3
162302_f_at	folate receptor 1 (adult)	Folr1
162459_f_at	procollagen, type VI, alpha 1	Col6a1
162463_at	tumor protein D52	Tpd52
92534_at	GTP binding protein (gene overexpressed in skeletal muscle)	Gem
92567_at	procollagen, type V, alpha 2	Col5a2
92592_at	glycerol-3-phosphate dehydrogenase 1 (soluble)	Gpd1
92790_at	karyopherin (importin) alpha 2	Kpna2
92903_at	transcription factor AP-2 beta	Tcfap2b
93037_i_at	annexin A1	Anxa1
93038_f_at	annexin A1	Anxa1
93412_at	Duffy blood group	Dfy
93573_at	metallothionein 1	Mt1
93575_at	gamma-glutamyl hydrolase	Ggh
93738_at	solute carrier family 2 (facilitated glucose transporter), member 1	Slc2a1
93775_at	DNA segment, Chr 12, ERATO Doi 647, expressed	D12Ertd647e
93785_at	folate receptor 1 (adult)	Folr1
94238_at	protease, serine, 23	Prss23
94307_at	fibulin 1	Fbln1
94308_at	fibulin 1	Fbln1
94309_g_at	fibulin 1	Fbln1
95030_at	prolactin receptor	Prlr
95032_at	protein regulator of cytokinesis 1	Prc1
95079_at	platelet derived growth factor receptor, alpha polypeptide	Pdgfra
95493_at	procollagen, type VI, alpha 1	Col6a1
95511_at	integrin alpha 6	Itga6
95536_at	transcription elongation factor B (SIII), polypeptide 3	Tceb3
95557_at	bone morphogenetic protein 1	Bmp1
96081_at	thymidine kinase 1	Tk1
96319_at	cell division cycle 20 homolog (S. cerevisiae)	Cdc20
96346_at	cysteine dioxygenase 1, cytosolic	Cdo1
96592_at	phosphatidylinositol 3-kinase, regulatory subunit, polypeptide 1 (p85 alpha)	Pik3r1
96627_at	phenylalkylamine Ca2+ antagonist (emopamil) binding protein	Ebp
97160_at	secreted acidic cysteine rich glycoprotein	Sparc
97243_at	solute carrier family 9 (sodium/hydrogen exchanger), isoform 3 regulator 1	Slc9a3r1
97498_at	four and a half LIM domains 1	Fhl1
97500_g_at	four and a half LIM domains 1	Fhl1
97507_at	lectin, galactoside-binding, soluble, 3 binding protein	Lgals3bp
97997_at	secreted frizzled-related sequence protein 1	Sfrp1
98108_at	cellular retinoic acid binding protein I	Crabp1
98478_at	cyclin G2	Ccng2
99053_at	intercellular adhesion molecule 2	Icam2
99186_at	cyclin A2	Ccna2
99541_at	kinesin family member 11	Kif11
99632_at	MAD2 (mitotic arrest deficient, homolog)-like 1 (yeast)	Mad2l1
99637_at	procollagen, type XV	Col15a1
99956_at	kit oncogene	Kit
100062_at	minichromosome maintenance deficient 3 (S. cerevisiae)	Mcm3
100064_f_at	gap junction membrane channel protein alpha 1	Gja1
100065_r_at	gap junction membrane channel protein alpha 1	Gja1
100091_at	solute carrier family 35, member B1	Slc35b1
100116_at	RIKEN cDNA 2810417H13 gene	2810417H13Rik
100125_at	proliferation-associated 2G4	Pa2g4
100128_at	cell division cycle 2 homolog A (S. pombe)	Cdc2a
100323_at	S-adenosylmethionine decarboxylase 1 /// S-adenosylmethionine decarboxylase 2 /// similar to S-adenosylmethionine decarboxylase /// similar to S-adenosylmethionine decarboxylase	Amd1 /// Amd2 /// LOC432454 /// LOC545232
100423_f_at	signal transducer and activator of transcription 5A	Stat5a
100428_at	laminin, gamma 2	Lamc2
100529_at	ubiquitin-conjugating enzyme E2H	Ube2h
100616_at	centromere autoantigen A	Cenpa
100885_at	NIMA (never in mitosis gene a)-related expressed kinase 2	Nek2
100890_at	chromatin assembly factor 1, subunit B (p60)	Chaf1b
100924_at	GATA binding protein 3	Gata3
100927_at	phospholipid transfer protein	Pltp
100928_at	fibulin 2	Fbln2
100931_at	arylsulfatase A	Arsa
101009_at	keratin complex 2, basic, gene 8	Krt2-8
101027_s_at	pituitary tumor-transforming 1	Pttg1
101042_f_at	peptidase 4	Pep4
101048_at	protein tyrosine phosphatase, receptor type, C	Ptprc
101055_at	protective protein for beta-galactosidase	Ppgb
101065_at	proliferating cell nuclear antigen	Pcna
101073_at	low density lipoprotein receptor-related protein 1	Lrp1
101090_at	fibrillin 1	Fbn1
101095_at	microfibrillar-associated protein 2	Mfap2
101102_at	immunoglobulin (CD79A) binding protein 1	Igbp1
101115_at	lactotransferrin	Ltf
101130_at	procollagen, type I, alpha 2	Col1a2
101178_at	sema domain, immunoglobulin domain (Ig), short basic domain, secreted, (semaphorin) 3C	Sema3c
101290_at	gonadotropin releasing hormone 1	Gnrh1
101298_g_at	protein tyrosine phosphatase, receptor type, C	Ptprc
101410_at	claudin 4	Cldn4
101436_at	chemokine (C-X-C motif) ligand 9	Cxcl9
101521_at	baculoviral IAP repeat-containing 5	Birc5
101583_at	B-cell translocation gene 2, anti-proliferative	Btg2
101676_at	glutathione peroxidase 3	Gpx3
101861_at	sarcoglycan, epsilon	Sgce
101881_g_at	procollagen, type XVIII, alpha 1	Col18a1
101882_s_at	procollagen, type XVIII, alpha 1	Col18a1
102114_f_at	angiopoietin-like 4	Angptl4
102197_at	nucleobindin 2	Nucb2
102198_at	potassium intermediate/small conductance calcium-activated channel, subfamily N, member 4	Kcnn4
102322_at	UDP-glucose dehydrogenase	Ugdh
102327_at	amine oxidase, copper containing 3	Aoc3
102335_at	potassium channel, subfamily K, member 1	Kcnk1
102337_s_at	Fc receptor, IgG, low affinity IIb	Fcgr2b//cd32
102384_at	SWI/SNF related, matrix associated, actin dependent regulator of chromatin, subfamily a, member 2	Smarca2
102852_at	cadherin 2	Cdh2
102861_at	solute carrier family 22 (organic cation transporter), member 18	Slc22a18
102918_at	mucin 1, transmembrane	Muc1
103029_at	programmed cell death 4	Pdcd4
103305_at	integrin beta 4	Itgb4
103335_at	lectin, galactose binding, soluble 9	Lgals9
103418_at	replication factor C (activator 1) 4	Rfc4
103448_at	S100 calcium binding protein A8 (calgranulin A)	S100a8
103520_at	vascular endothelial growth factor A	Vegfa
103673_at	complement component 2 (within H-2S)	C2
103683_at	dihydroorotate dehydrogenase	Dhodh
103723_at	interleukin 13 receptor, alpha 1	Il13ra1
103994_at	eukaryotic translation initiation factor 2C, 2	Eif2c2
104083_at	cadherin 5	Cdh5
104155_f_at	activating transcription factor 3	Atf3
104172_at	folate receptor 2 (fetal)	Folr2
104262_at	parathyroid hormone-like peptide	Pthlh
104378_at	paraoxonase 2	Pon2
104527_at	RAD51 homolog (S. cerevisiae)	Rad51
104590_at	myocyte enhancer factor 2C	Mef2c
104592_i_at	myocyte enhancer factor 2C	Mef2c
104597_at	guanylate nucleotide binding protein 2	Gbp2
104633_at	disabled homolog 2 (Drosophila)	Dab2
104669_at	interferon regulatory factor 7	Irf7
104712_at	myelocytomatosis oncogene	Myc
104728_at	protein S (alpha)	Pros1
160083_at	lipoprotein lipase	Lpl
160084_at	similar to Ornithine decarboxylase (ODC)	LOC546355
160256_at	translocase of outer mitochondrial membrane 7 homolog (yeast)	Tomm7
160262_at	mitochondrial carrier homolog 2 (C. elegans)	Mtch2
160305_at	proteasome (prosome, macropain) 26S subunit, non-ATPase, 11	Psmd11
160308_at	---	---
160363_at	transcription factor-like 1	Tcfl1
160388_at	sterol-C4-methyl oxidase-like	Sc4mol
160406_at	cathepsin K	Ctsk
160469_at	thrombospondin 1	Thbs1
160482_at	acetyl-Coenzyme A acyltransferase 1	Acaa1
160496_s_at	minichromosome maintenance deficient 3 (S. cerevisiae)	Mcm3
160519_at	tissue inhibitor of metalloproteinase 3	Timp3
160546_at	aldolase 3, C isoform	Aldoc
160579_at	mannosidase 1, alpha	Man1a
160702_at	RIKEN cDNA 2210008M09 gene	2210008M09Rik
160770_at	mevalonate (diphospho) decarboxylase	Mvd
160790_s_at	beta-transducin repeat containing protein	Btrc
160839_at	solute carrier family 2 (facilitated glucose transporter), member 5	Slc2a5
160867_at	platelet derived growth factor receptor, beta polypeptide	Pdgfrb
160901_at	FBJ osteosarcoma oncogene	Fos
161000_i_at	nucleolar and spindle associated protein 1	Nusap1
161037_at	interleukin 15	Il15
161156_r_at	procollagen, type I, alpha 2	Col1a2
161249_at	adaptor protein complex AP-1, beta 1 subunit	Ap1b1
161380_f_at	RAB31, member RAS oncogene family	Rab31
161497_f_at	integrin alpha 7	Itga7
161650_at	secretory leukocyte protease inhibitor	Slpi
162201_r_at	KDEL (Lys-Asp-Glu-Leu) endoplasmic reticulum protein retention receptor 2	Kdelr2
162227_r_at	Uracil-DNA glycosylase	Ung
162469_r_at	cytochrome c-1	Cyc1
162483_f_at	Procollagen, type XVIII, alpha 1	Col18a1
92199_at	signal transducer and activator of transcription 5B	Stat5b
92210_at	angiopoietin 2	Angpt2
92235_g_at	retinoid X receptor alpha	Rxra
92325_at	PTK7 protein tyrosine kinase 7	Ptk7
92331_at	membrane metallo endopeptidase	Mme
92441_at	fibroblast activation protein	Fap
92469_at	secreted frizzled-related sequence protein 4	Sfrp4
92502_at	pleiomorphic adenoma gene-like 1	Plagl1
92558_at	vascular cell adhesion molecule 1	Vcam1
92559_at	vascular cell adhesion molecule 1	Vcam1
92636_f_at	SEC61, gamma subunit	Sec61g
92644_s_at	myeloblastosis oncogene	Myb
92715_at	ubiquitin D	Ubd
92777_at	cysteine rich protein 61	Cyr61
92782_at	thymopoietin	Tmpo
92858_at	secretory leukocyte protease inhibitor	Slpi
92914_at	homeo box B7	Hoxb7
92922_at	transcription factor AP-2, alpha	Tcfap2a
92969_at	discoidin domain receptor family, member 2	Ddr2
93009_at	glutathione S-transferase, mu 2	Gstm2
93013_at	inhibitor of DNA binding 2	Id2
93019_at	H2A histone family, member X	H2afx
93061_at	integrin alpha 7	Itga7
93063_at	amyloid beta (A4) precursor protein	App
93084_at	solute carrier family 25 (mitochondrial carrier, adenine nucleotide translocator), member 4	Slc25a4
93164_at	ring finger protein 2	Rnf2
93193_at	adrenergic receptor, beta 2	Adrb2
93264_at	sterol regulatory element binding factor 1	Srebf1
93276_at	hematological and neurological expressed sequence 1	Hn1
93278_at	sterol carrier protein 2, liver	Scp2
93294_at	connective tissue growth factor	Ctgf
93330_at	aquaporin 1	Aqp1
93332_at	CD36 antigen	Cd36
93353_at	lumican	Lum
93435_at	cytochrome P450, family 24, subfamily a, polypeptide 1	Cyp24a1
93451_at	LIM domain only 7	Lmo7
93455_s_at	bone morphogenetic protein 4	Bmp4
93495_at	peroxiredoxin 4	Prdx4
93749_at	monoamine oxidase A	Maoa
93835_at	fucosidase, alpha-L- 1, tissue	Fuca1
93836_at	BCL2/adenovirus E1B 19kDa-interacting protein 1, NIP3	Bnip3
93851_at	Rab geranylgeranyl transferase, a subunit	Rabggta
93914_at	interleukin 1 receptor, type I	Il1r1
93924_f_at	tubulin, alpha 7	Tuba7
93971_f_at	proteasome (prosome, macropain) 26S subunit, non-ATPase, 12	Psmd12
93981_at	plasminogen activator, tissue	Plat
93999_at	small nuclear ribonucleoprotein polypeptide G	Snrpg
94004_at	calponin 2	Cnn2
94008_at	transcription elongation factor B (SIII), polypeptide 1	Tceb1
94056_at	stearoyl-Coenzyme A desaturase 1	Scd1
94057_g_at	stearoyl-Coenzyme A desaturase 1	Scd1
94061_at	cysteine-rich protein 1 (intestinal)	Crip1
94224_s_at	interferon activated gene 204 /// interferon activated gene 205 /// myeloid cell nuclear differentiation antigen /// similar to Interferon-activatable protein 205 (IFI-205) (D3 protein)	Ifi204 /// Ifi205 /// Mnda /// LOC545386
94297_at	FK506 binding protein 5	Fkbp5
94322_at	squalene epoxidase	Sqle
94493_at	claudin 3	Cldn3
94550_at	sorting nexin 1	Snx1
94753_at	guanine nucleotide binding protein, alpha 15	Gna15
94833_at	follistatin-like 1	Fstl1
94928_at	tumor necrosis factor receptor superfamily, member 1b	Tnfrsf1b//TNFR2
94939_at	CD53 antigen	Cd53
95019_at	glutathione S-transferase, theta 1	Gstt1
95022_at	A kinase (PRKA) anchor protein (gravin) 12	Akap12
95133_at	asparagine synthetase	Asns
95348_at	chemokine (C-X-C motif) ligand 1	Cxcl1
95349_g_at	chemokine (C-X-C motif) ligand 1	Cxcl1
95453_f_at	S100 calcium binding protein A1	S100a1
95474_at	coagulation factor II (thrombin) receptor	F2r
95545_at	insulin-like growth factor 1	Igf1
95546_g_at	insulin-like growth factor 1	Igf1
95611_at	lipoprotein lipase	Lpl
95722_at	glutaredoxin 1 (thioltransferase)	Glrx1
95787_s_at	sterol carrier protein 2, liver	Scp2
95803_at	protein tyrosine phosphatase, non-receptor type substrate 1	Ptpns1
95804_g_at	protein tyrosine phosphatase, non-receptor type substrate 1	Ptpns1
96020_at	complement component 1, q subcomponent, beta polypeptide	C1qb
96047_at	retinol binding protein 4, plasma	Rbp4
96119_s_at	angiopoietin-like 4	Angptl4
96144_at	inhibitor of DNA binding 4	Id4
96224_at	beta-transducin repeat containing protein	Btrc
96596_at	N-myc downstream regulated gene 1 /// N-myc downstream regulated-like	Ndrg1 /// Ndrl
96602_g_at	quiescin Q6	Qscn6
96603_at	quiescin Q6	Qscn6
96614_at	RIKEN cDNA 4933426M11 gene	4933426M11Rik
96738_at	a disintegrin and metalloproteinase domain 9 (meltrin gamma)	Adam9
96771_at	v-erb-b2 erythroblastic leukemia viral oncogene homolog 3 (avian)	Erbb3
96811_at	RAB31, member RAS oncogene family	Rab31
96913_at	hydroxyacyl-Coenzyme A dehydrogenase/3-ketoacyl-Coenzyme A thiolase/enoyl-Coenzyme A hydratase (trifunctional protein), beta subunit	Hadhb
96943_at	G protein pathway suppressor 1	Gps1
97327_at	flap structure specific endonuclease 1	Fen1
97357_at	myocyte enhancer factor 2C	Mef2c
97444_at	interferon gamma inducible protein 30	Ifi30
97468_at	CDC28 protein kinase 1b	Cks1b
97504_at	cyclin D2	Ccnd2
97509_f_at	fibroblast growth factor receptor 1	Fgfr1
97519_at	secreted phosphoprotein 1	Spp1
97527_at	CDC28 protein kinase regulatory subunit 2	Cks2
97529_at	annexin A8	Anxa8
97722_at	signal sequence receptor, alpha	Ssr1
97833_at	phosphofructokinase, platelet	Pfkp
97834_g_at	phosphofructokinase, platelet	Pfkp
97835_at	retinoic acid receptor responder (tazarotene induced) 2	Rarres2
97949_at	fibrinogen-like protein 2	Fgl2
98025_at	ecotropic viral integration site 2a	Evi2a
98026_g_at	ecotropic viral integration site 2a	Evi2a
98041_at	ribonuclease, RNase A family, 1 (pancreatic)	Rnase1
98044_at	disabled homolog 2 (Drosophila)	Dab2
98045_s_at	disabled homolog 2 (Drosophila)	Dab2
98088_at	CD14 antigen	Cd14
98372_at	aldehyde dehydrogenase family 1, subfamily A3	Aldh1a3
98390_at	inosine 5'-phosphate dehydrogenase 1	Impdh1
98424_at	protein tyrosine phosphatase, non-receptor type 13	Ptpn13
98465_f_at	interferon activated gene 204	Ifi204
98475_at	matrilin 2	Matn2
98477_s_at	ankyrin 3, epithelial	Ank3
98483_at	calcium channel, voltage-dependent, beta 3 subunit	Cacnb3
98484_at	islet cell autoantigen 1	Ica1
98533_at	cytochrome b-5	Cyb5
98555_at	tetratricopeptide repeat domain 3	Ttc3
98579_at	early growth response 1	Egr1
98588_at	fumarylacetoacetate hydrolase	Fah
98589_at	adipose differentiation related protein	Adfp
98600_at	S100 calcium binding protein A11 (calizzarin)	S100a11
98623_g_at	insulin-like growth factor 2	Igf2
98759_f_at	tubulin, alpha 1 /// tubulin, alpha 2 /// tubulin, alpha 6 /// similar to Tubulin alpha-2 chain (Alpha-tubulin 2)	Tuba1 /// Tuba2 /// Tuba6 /// LOC545473
98817_at	follistatin	Fst
98822_at	interferon, alpha-inducible protein	G1p2
98859_at	acid phosphatase 5, tartrate resistant	Acp5
99011_at	UDP-N-acetyl-alpha-D-galactosamine:polypeptide N-acetylgalactosaminyltransferase 3	Galnt3
99067_at	growth arrest specific 6	Gas6
99390_at	wingless-related MMTV integration site 5A	Wnt5a
99440_at	nuclear factor I/B	Nfib
99476_at	procollagen, type XIV, alpha 1	Col14a1
99559_at	aldehyde dehydrogenase family 3, subfamily A2	Aldh3a2
99578_at	topoisomerase (DNA) II alpha	Top2a
99583_at	glutathione S-transferase, pi 1	Gstp1
99621_s_at	splicing factor proline/glutamine rich (polypyrimidine tract binding protein associated)	Sfpq
99638_at	procollagen, type XVIII, alpha 1	Col18a1
99890_at	platelet derived growth factor, B polypeptide	Pdgfb
99915_at	amphiregulin	Areg
99979_at	cytochrome P450, family 1, subfamily b, polypeptide 1	Cyp1b1
100012_at	lysosomal-associated protein transmembrane 5	Laptm5
100019_at	chondroitin sulfate proteoglycan 2	Cspg2
100034_at	serine (or cysteine) proteinase inhibitor, clade B, member 5	Serpinb5
100068_at	aldehyde dehydrogenase family 1, subfamily A1	Aldh1a1
100089_at	peptidylprolyl isomerase C	Ppic
100127_at	cellular retinoic acid binding protein II	Crabp2
100133_at	Fyn proto-oncogene	Fyn
100156_at	minichromosome maintenance deficient 5, cell division cycle 46 (S. cerevisiae)	Mcm5
100283_at	SRY-box containing gene 10	Sox10
100300_at	cytochrome b-245, beta polypeptide	Cybb
100308_at	procollagen, type VIII, alpha 1	Col8a1
100333_at	serum amyloid A 2	Saa2
100342_i_at	tubulin, alpha 1	Tuba1
100343_f_at	tubulin, alpha 1	Tuba1
100397_at	TYRO protein tyrosine kinase binding protein	Tyrobp
100436_at	orosomucoid 1	Orm1
100437_g_at	orosomucoid 1 /// orosomucoid 2	Orm1 /// Orm2
100479_at	DNA methyltransferase 3A	Dnmt3a
100491_at	solute carrier family 16 (monocarboxylic acid transporters), member 2	Slc16a2
100513_at	development and differentiation enhancing	Ddef1
100538_at	superoxide dismutase 1, soluble	Sod1
100539_at	brain acyl-CoA hydrolase	MGI:1917275
100566_at	insulin-like growth factor binding protein 5	Igfbp5
100571_at	lysosomal-associated protein transmembrane 4B	Laptm4b
100578_at	inosine 5'-phosphate dehydrogenase 2	Impdh2
100603_at	dynein, cytoplasmic, intermediate chain 2	Dncic2
100611_at	lysozyme	Lyzs
100612_at	ribonucleotide reductase M1	Rrm1
100951_at	polycystic kidney disease 2	Pkd2
100959_at	S100 calcium binding protein A13	S100a13
101002_at	antizyme inhibitor 1	Azin1
101007_at	MAP kinase-interacting serine/threonine kinase 2	Mknk2
101014_at	interferon (alpha and beta) receptor 2	Ifnar2
101015_s_at	interferon (alpha and beta) receptor 2	Ifnar2
101059_at	necdin	Ndn
101080_at	procollagen, type V, alpha 1	Col5a1
101093_at	procollagen, type IV, alpha 1	Col4a1
101108_at	nuclear autoantigenic sperm protein (histone-binding)	Nasp
101110_at	procollagen, type VI, alpha 3	Col6a3
101226_at	SH3 multiple domains 2	Sh3md2
101419_at	tubulin, beta 4	Tubb4
101429_at	DNA-damage inducible transcript 3	Ddit3
101445_at	DNA methyltransferase (cytosine-5) 1	Dnmt1
101446_at	tumor protein D52-like 1	Tpd52l1
101465_at	signal transducer and activator of transcription 1	Stat1
101487_f_at	lymphocyte antigen 6 complex, locus E	Ly6e
101503_at	dihydropyrimidinase-like 3	Dpysl3
101513_at	prefoldin 5 /// similar to Prefoldin subunit 5 (C-myc binding protein Mm-1) (Myc modulator 1) (EIG-1)	Pfdn5 /// LOC434860
101593_at	cysteine rich protein 2	Crip2
101681_f_at	histocompatibility 2, blastocyst	H2-Bl
101753_s_at	lysozyme /// P lysozyme structural	Lyzs /// Lzp-s
101853_f_at	complement component factor h	Cfh
101897_g_at	CD1d1 antigen /// CD1d2 antigen	Cd1d1 /// Cd1d2
101908_s_at	CEA-related cell adhesion molecule 1 /// CEA-related cell adhesion molecule 2	Ceacam1 /// Ceacam2
101918_at	transforming growth factor, beta 1	Tgfb1
101929_at	RIKEN cDNA 6720463E02 gene	6720463E02Rik
101948_at	laminin B1 subunit 1	Lamb1-1
101954_at	H2A histone family, member Z	H2afz
101963_at	cathepsin L	Ctsl
101984_at	ATX1 (antioxidant protein 1) homolog 1 (yeast)	Atox1
101991_at	flavin containing monooxygenase 1	Fmo1
102021_at	interleukin 4 receptor, alpha	Il4ra
102035_at	thiopurine methyltransferase	Tpmt
102049_at	pyruvate dehydrogenase kinase, isoenzyme 4	Pdk4
102064_at	caspase 1	Casp1
102123_at	lysosomal acid lipase 1	Lip1
102204_at	v-maf musculoaponeurotic fibrosarcoma oncogene family, protein B (avian)	Mafb
102280_at	protocadherin 7	Pcdh7
102302_at	branched chain ketoacid dehydrogenase E1, beta polypeptide	Bckdhb
102330_at	allograft inflammatory factor 1	Aif1
102351_at	carboxypeptidase A3, mast cell	Cpa3
102353_at	integrin beta 2	Itgb2
102362_i_at	Jun-B oncogene	Junb
102363_r_at	Jun-B oncogene	Junb
102373_at	glutamyl aminopeptidase	Enpep
102379_at	Ras association (RalGDS/AF-6) domain family 1	Rassf1
102395_at	peripheral myelin protein	Pmp22
102661_at	early growth response 2	Egr2
102720_at	endothelial-specific receptor tyrosine kinase	Tek
102736_at	chemokine (C-C motif) ligand 2	Ccl2
102786_at	chloride channel 3	Clcn3
102791_at	proteosome (prosome, macropain) subunit, beta type 8 (large multifunctional protease 7)	Psmb8
102806_g_at	CEA-related cell adhesion molecule 1	Ceacam1
102839_at	phospholipid scramblase 1	Plscr1
102849_at	potassium inwardly-rectifying channel, subfamily J, member 8	Kcnj8
102856_at	SRY-box containing gene 10	Sox10
102859_at	DNA segment, Chr 6, ERATO Doi 253, expressed	D6Ertd253e
102884_at	inositol polyphosphate-5-phosphatase D	Inpp5d
102886_at	glypican 4	Gpc4
102915_at	coagulation factor II (thrombin) receptor-like 1	F2rl1
102933_at	plexin A3	Plxna3
102990_at	procollagen, type III, alpha 1	Col3a1
103005_s_at	CD44 antigen	Cd44
103007_at	ephrin A1	Efna1
103016_s_at	CD68 antigen	Cd68
103017_at	transmembrane 7 superfamily member 1	Tm7sf1
103066_at	thymidylate kinase family LPS-inducible member	Tyki
103089_at	CD48 antigen	Cd48
103091_at	avian reticuloendotheliosis viral (v-rel) oncogene related B	Relb
103201_at	Ttk protein kinase	Ttk
103226_at	mannose receptor, C type 1	Mrc1
103254_at	TRAF type zinc finger domain containing 1	Trafd1
103283_at	E74-like factor 5	Elf5
103294_at	regulator of G-protein signaling 5	Rgs5
103331_at	RIKEN cDNA C030006K11 gene	C030006K11Rik
103389_at	aminoadipate-semialdehyde synthase	Aass
103397_at	HIV-1 Rev binding protein	Hrb
103402_at	Transmembrane 7 superfamily member 3	Tm7sf3
103409_at	BAI1-associated protein 2-like 1	Baiap2l1
103422_at	CD1d1 antigen	Cd1d1
103423_at	cytochrome b-561	Cyb561
103432_at	interferon-stimulated protein	Isg20
103462_at	dedicator of cyto-kinesis 2	Dock2
103465_f_at	serum amyloid A 2	Saa2
103483_at	excision repair cross-complementing rodent repair deficiency, complementation group 5	Ercc5
103499_at	Von Willebrand factor homolog	Vwf
103506_f_at	desmocollin 2	Dsc2
103514_at	tumor necrosis factor receptor superfamily, member 21	Tnfrsf21
103568_at	sushi-repeat-containing protein	Srpx
103611_at	CD47 antigen (Rh-related antigen, integrin-associated signal transducer)	Cd47
103644_at	Dipeptidase 1 (renal)	Dpep1
103646_at	carnitine acetyltransferase	Crat
103707_at	complement component 3a receptor 1	C3ar1
103804_at	reversion-inducing-cysteine-rich protein with kazal motifs	Reck
103818_at	solute carrier family 7 (cationic amino acid transporter, y+ system), member 7	Slc7a7
103824_at	Wolfram syndrome 1 homolog (human)	Wfs1
103850_at	lysyl oxidase-like 1	Loxl1
103891_i_at	elongation factor RNA polymerase II 2	Ell2
103892_r_at	elongation factor RNA polymerase II 2	Ell2
103904_at	insulin-like growth factor binding protein 6	Igfbp6
103918_at	solute carrier family 15 (H+/peptide transporter), member 2	Slc15a2
103957_at	transferrin receptor	Tfrc
103958_g_at	transferrin receptor	Tfrc
104006_at	epidermal growth factor receptor pathway substrate 15	Eps15
104014_at	hemochromatosis	Hfe
104093_at	lymphocyte specific 1	Lsp1
104132_at	neighbor of Cox4	Noc4
104136_at	discs, large homolog-associated protein 4 (Drosophila)	Dlgap4
104147_at	N-acetylneuraminic acid synthase (sialic acid synthase)	Nans
104154_at	transformation related protein 53	Trp53
104168_at	ARP2 actin-related protein 2 homolog (yeast)	Actr2
104192_at	translocated promoter region	Tpr
104221_at	solute carrier family 7 (cationic amino acid transporter, y+ system), member 5	Slc7a5
104225_at	sorting nexin 5	Snx5
104256_at	pleckstrin homology, Sec7 and coiled-coil domains, binding protein	Pscdbp
104257_g_at	pleckstrin homology, Sec7 and coiled-coil domains, binding protein	Pscdbp
104275_g_at	transformation related protein 53	Trp53
104280_at	synuclein, gamma	Sncg
104292_at	eyes absent 2 homolog (Drosophila)	Eya2
104320_at	pyridoxal (pyridoxine, vitamin B6) kinase	Pdxk
104354_at	colony stimulating factor 1 receptor	Csf1r
104371_at	diacylglycerol O-acyltransferase 1	Dgat1
104373_at	androgen-induced proliferation inhibitor	Aprin
104374_at	serine (or cysteine) proteinase inhibitor, clade A, member 3N	Serpina3n
104407_at	activated leukocyte cell adhesion molecule	Alcam
104412_at	guanine nucleotide binding protein, alpha inhibiting 1	Gnai1
104421_at	flavin containing monooxygenase 3	Fmo3
104545_at	casein kinase II, alpha 1 polypeptide	Csnk2a1
104580_at	phospholipase C, delta 1	Plcd1
104645_at	Kruppel-like factor 7 (ubiquitous)	Klf7
104698_at	GATA binding protein 6	Gata6
104701_at	basic helix-loop-helix domain containing, class B2	Bhlhb2
104716_at	retinol binding protein 1, cellular	Rbp1
104719_at	solute carrier family 12, member 7	Slc12a7
104743_at	cadherin 13	Cdh13
104760_at	interferon-related developmental regulator 2	Ifrd2
160092_at	interferon-related developmental regulator 1	Ifrd1
160095_at	lysyl oxidase	Lox
160105_r_at	phosphatidylinositol glycan, class K	Pigk
160106_at	capping protein (actin filament), gelsolin-like	Capg
160118_at	matrix metalloproteinase 14 (membrane-inserted)	Mmp14
160158_at	glypican 3	Gpc3
160159_at	cyclin B1, related sequence 1 /// cyclin B1	Ccnb1-rs1 /// Ccnb1
160166_r_at	RIKEN cDNA 2810409H07 gene	2810409H07Rik
160255_at	AHNAK nucleoprotein (desmoyokin)	Ahnak
160280_at	caveolin, caveolae protein 1	Cav1
160312_at	chemokine-like factor super family 6	Cklfsf6
160324_at	replication protein A3	Rpa3
160358_at	CD34 antigen	Cd34
160371_at	ADP-ribosylation factor-like 6 interacting protein 1	Arl6ip1
160375_at	carbonic anhydrase 3	Car3
160391_at	fatty acid desaturase 1	Fads1
160455_s_at	ZW10 interactor	Zwint
160465_at	RIKEN cDNA 3300001H21 gene	3300001H21Rik
160466_at	RAE1 RNA export 1 homolog (S. pombe)	Rae1
160473_at	expressed in non-metastatic cells 4, protein	Nme4
160481_at	phosphoenolpyruvate carboxykinase 1, cytosolic	Pck1
160495_at	aryl-hydrocarbon receptor	Ahr
160503_at	fibrillarin /// similar to Fibrillarin	Fbl /// LOC545184
160517_at	lamin B1	Lmnb1
160549_at	TPA regulated locus	Tparl
160565_at	creatine kinase, mitochondrial 1, ubiquitous	Ckmt1
160571_at	isocitrate dehydrogenase 1 (NADP+), soluble	Idh1
160592_at	Transmembrane channel-like gene family 6	Tmc6
160618_at	lectin, galactose binding, soluble 8	Lgals8
160633_at	THO complex 4	Thoc4
160638_at	cyclin-dependent kinase inhibitor 2C (p18, inhibits CDK4)	Cdkn2c
160671_at	ceroid-lipofuscinosis, neuronal 8	Cln8
160705_at	Cbp/p300-interacting transactivator with Glu/Asp-rich carboxy-terminal domain 1	Cited1
160726_at	quaking	Qk
160737_at	lanosterol synthase	Lss
160739_at	protein kinase, lysine deficient 1	Prkwnk1
160755_at	kinesin family member 2C	Kif2c
160795_at	secretory carrier membrane protein 1	Scamp1
160807_at	1-acylglycerol-3-phosphate O-acyltransferase 3	Agpat3
160832_at	low density lipoprotein receptor	Ldlr
160861_s_at	phosphodiesterase 1A, calmodulin-dependent	Pde1a
160870_at	adenylate cyclase 3	Adcy3
160896_at	reticulocalbin 1	Rcn1
160970_at	outer dense fiber of sperm tails 2	Odf2
160977_at	Rho guanine nucleotide exchange factor (GEF) 5	Arhgef5
161121_f_at	S100 calcium binding protein A13	S100a13
161270_i_at	protein kinase, lysine deficient 1	Prkwnk1
161294_f_at	clusterin	Clu
161378_r_at	runt related transcription factor 2	Runx2
161436_s_at	adenosine deaminase, RNA-specific, B1	Adarb1
161480_i_at	ribosomal protein, large, P1 /// similar to acidic ribosomal phosphoprotein P1	Rplp1 /// LOC545598
161500_i_at	Bcl-associated death promoter	Bad
161576_f_at	TRAF type zinc finger domain containing 1	Trafd1
161609_at	regulator of G-protein signaling 16	Rgs16
161610_at	N-myc downstream regulated gene 2	Ndrg2
161668_f_at	P450 (cytochrome) oxidoreductase	Por
161708_f_at	multiple PDZ domain protein	Mpdz
161819_f_at	lysosomal-associated protein transmembrane 5	Laptm5
161826_r_at	glutamate-ammonia ligase (glutamine synthase)	Glul
161858_f_at	retinoblastoma 1	Rb1
161859_f_at	synuclein, gamma	Sncg
161914_s_at	lymphocyte specific 1	Lsp1
161960_f_at	RIKEN cDNA 6720463E02 gene	6720463E02Rik
161980_f_at	Bcl2-associated athanogene 3	Bag3
161984_f_at	procollagen, type III, alpha 1	Col3a1
161989_f_at	carnitine acetyltransferase	Crat
161995_r_at	glutamate oxaloacetate transaminase 2, mitochondrial	Got2
162032_f_at	pyruvate kinase, muscle	Pkm2
162219_f_at	Coiled-coil-helix-coiled-coil-helix domain containing 2	Slc16a2
162286_r_at	Fc fragment of IgG binding protein	Fcgbp
162348_r_at	carboxypeptidase A3, mast cell	Cpa3
162402_r_at	homeo box A4	Hoxa4
162468_at	ras homolog gene family, member C	Rhoc
92202_g_at	zinc finger and BTB domain containing 16	Zbtb16
92275_at	transcription factor AP-2, gamma	Tcfap2c
92291_f_at	complement component factor h-like 1	Cfhl1
92308_at	protein tyrosine phosphatase, receptor type, M	Ptprm
92309_i_at	protein tyrosine phosphatase, receptor type, M	Ptprm
92310_at	polo-like kinase 2 (Drosophila)	Plk2
92354_at	---	---
92363_at	cadherin EGF LAG seven-pass G-type receptor 2	Celsr2
92364_at	cadherin EGF LAG seven-pass G-type receptor 2	Celsr2
92365_at	c-fos induced growth factor	Figf
92366_at	laminin, alpha 2	Lama2
92391_at	cytochrome b-561	Cyb561
92399_at	runt related transcription factor 1	Runx1
92414_at	a disintegrin and metalloproteinase domain 12 (meltrin alpha)	Adam12
92473_at	MAP kinase-interacting serine/threonine kinase 2	Mknk2
92474_at	phospholipase D1	Pld1
92521_at	AT motif binding factor 1	Atbf1
92539_at	S100 calcium binding protein A10 (calpactin)	S100a10
92551_at	ligase I, DNA, ATP-dependent	Lig1
92607_at	mesoderm specific transcript	Mest
92614_at	inhibitor of DNA binding 3	Id3
92632_at	calmodulin 3	Calm3
92633_at	cathepsin Z	Ctsz
92637_at	phosphofructokinase, liver, B-type	Pfkl
92642_at	carbonic anhydrase 2	Car2
92676_at	runt related transcription factor 2	Runx2
92703_at	RIKEN cDNA 2310032M22 gene	MGI:1923998
92736_at	solute carrier family 7 (cationic amino acid transporter, y+ system), member 2	Slc7a2
92773_at	neuropilin 1	Nrp1
92795_at	microtubule-associated protein 4	Mtap4
92805_s_at	ADP-ribosylation factor-like 4	Arl4
92851_at	ceruloplasmin	Cp
92861_i_at	keratin complex 1, acidic, gene 17	Krt1-17
92862_f_at	keratin complex 1, acidic, gene 17	Krt1-17
92877_at	transforming growth factor, beta induced	Tgfbi
92893_at	nuclear factor I/A	Nfia
92909_at	placental growth factor	Pgf
92925_at	CCAAT/enhancer binding protein (C/EBP), beta	Cebpb
92936_at	contactin 1	Cntn1
93051_at	epoxide hydrolase 2, cytoplasmic	Ephx2
93083_at	annexin A5	Anxa5
93085_at	proteosome (prosome, macropain) subunit, beta type 9 (large multifunctional protease 2)	Psmb9
93090_at	fibroblast growth factor receptor 2	Fgfr2
93102_f_at	actin, gamma 2, smooth muscle, enteric	Actg2
93104_at	B-cell translocation gene 1, anti-proliferative	Btg1
93285_at	dual specificity phosphatase 6	Dusp6
93300_at	transforming growth factor, beta 2	Tgfb2
93320_at	carnitine palmitoyltransferase 1a, liver	Cpt1a
93326_at	tetraspanin 7	Tspan7
93349_at	procollagen C-proteinase enhancer protein	Pcolce
93351_at	hydroxyprostaglandin dehydrogenase 15 (NAD)	Hpgd
93354_at	apolipoprotein C-I	Apoc1
93356_at	minichromosome maintenance deficient 7 (S. cerevisiae)	Mcm7
93383_at	procollagen, type VII, alpha 1	Col7a1
93389_at	prominin 1	Prom1
93390_g_at	prominin 1	Prom1
93397_at	chemokine (C-C motif) receptor 2	Ccr2
93416_at	tumor necrosis factor (ligand) superfamily, member 11	Tnfsf11
93464_at	A kinase (PRKA) anchor protein (yotiao) 9	Akap9
93483_at	hemopoietic cell kinase	Hck
93503_at	secreted frizzled-related sequence protein 2	Sfrp2
93517_at	procollagen, type VI, alpha 2	Col6a2
93528_s_at	Kruppel-like factor 9	Klf9
93556_at	keratin complex 2, basic, gene 10	Krt2-10
93563_s_at	nidogen 2	Nid2
93592_at	apolipoprotein D	Apod
93598_at	sorting nexin 5	Snx5
93615_at	pre B-cell leukemia transcription factor 3	Pbx3
93619_at	period homolog 1 (Drosophila)	Per1
93736_at	transcobalamin 2	Tcn2
93750_at	gelsolin	Gsn
93826_at	protein phosphatase 2, regulatory subunit B (B56), alpha isoform	Ppp2r5a
93866_s_at	matrix Gla protein	Mgp
93887_at	multiple PDZ domain protein	Mpdz
93892_at	CUG triplet repeat, RNA binding protein 2	Cugbp2
93898_at	sarcoglycan, beta (dystrophin-associated glycoprotein)	Sgcb
93912_at	HLA-B-associated transcript 3	Bat3
93940_at	paraoxonase 3	Pon3
93956_at	interferon-induced protein with tetratricopeptide repeats 3	Ifit3
94048_at	cell division cycle 34 homolog (S. cerevisiae)	Cdc34
94109_at	zinc finger protein 281	Zfp281
94147_at	serine (or cysteine) proteinase inhibitor, clade E, member 1	Serpine1
94174_at	catenin (cadherin associated protein), alpha-like 1	Ctnnal1
94207_at	protein disulfide isomerase associated 6	Pdia6
94208_at	protein disulfide isomerase associated 6	Pdia6
94209_g_at	protein disulfide isomerase associated 6	Pdia6
94217_f_at	cell division cycle associated 3	Cdca3
94231_at	cyclin D1	Ccnd1
94232_at	cyclin D1	Ccnd1
94246_at	E26 avian leukemia oncogene 2, 3' domain	Ets2
94247_at	desmoplakin	Dsp
94270_at	keratin complex 1, acidic, gene 18	Krt1-18
94282_at	N-acylsphingosine amidohydrolase 1	Asah1
94294_at	cyclin B2	Ccnb2
94304_at	annexin A6	Anxa6
94305_at	procollagen, type I, alpha 1	Col1a1
94326_r_at	mitochondrial ribosomal protein S18A	Mrps18a
94345_at	interleukin 6 signal transducer	Il6st
94362_at	neuroblastoma ras oncogene	Nras
94375_at	hexokinase 2	Hk2
94378_at	regulator of G-protein signaling 16	Rgs16
94380_at	insulin degrading enzyme	Ide
94383_at	tissue factor pathway inhibitor 2	Tfpi2
94456_at	SET translocation	Set
94463_at	chloride channel 3	Clcn3
94464_at	chloride channel 3	Clcn3
94465_g_at	chloride channel 3	Clcn3
94485_at	peroxisomal delta3, delta2-enoyl-Coenzyme A isomerase	Peci
94697_at	Gardner-Rasheed feline sarcoma viral (Fgr) oncogene homolog	Fgr
94712_at	vascular endothelial growth factor C	Vegfc
94734_at	orosomucoid 2	Orm2
94748_g_at	colony stimulating factor 2 receptor, beta 1, low-affinity (granulocyte-macrophage) /// colony stimulating factor 2 receptor, beta 2, low-affinity (granulocyte-macrophage)	Csf2rb1 /// Csf2rb2
94811_s_at	general transcription factor II H, polypeptide 1 /// necdin	Gtf2h1 /// Ndn
94813_at	growth arrest specific 1	Gas1
94821_at	X-box binding protein 1	Xbp1
94832_at	heterogeneous nuclear ribonucleoprotein H2	Hnrph2
94852_at	glutamate-ammonia ligase (glutamine synthase)	Glul
94930_at	thrombospondin 2	Thbs2
94940_at	methylcrotonoyl-Coenzyme A carboxylase 1 (alpha)	Mccc1
94948_at	thyroid hormone receptor interactor 6	Trip6
94993_f_at	complement component factor h	Cfh
95016_at	neuropilin 1	Nrp1
95020_at	CD47 antigen (Rh-related antigen, integrin-associated signal transducer)	Cd47
95024_at	ubiquitin specific protease 18	Usp18
95026_at	RIKEN cDNA 0610039N19 gene	0610039N19Rik
95064_at	acetyl-Coenzyme A acyltransferase 2 (mitochondrial 3-oxoacyl-Coenzyme A thiolase)	Acaa2
95074_at	peroxisome biogenesis factor 19	Pex19
95092_at	protein phosphatase 3, catalytic subunit, alpha isoform	Ppp3ca
95096_at	quaking	Qk
95286_at	clusterin	Clu
95295_s_at	FMS-like tyrosine kinase 3	Flt3
95345_at	trophoblast glycoprotein	Tpbg
95415_f_at	complement component 1, r subcomponent	C1r
95420_at	phosphogluconate dehydrogenase	Pgd
95425_at	acetyl-Coenzyme A dehydrogenase, long-chain	Acadl
95471_at	cyclin-dependent kinase inhibitor 1C (P57)	Cdkn1c
95478_at	differentially expressed in B16F10 1	Deb1
95593_at	golgi phosphoprotein 2	Golph2
95599_at	ST3 beta-galactoside alpha-2,3-sialyltransferase 4	St3gal4
95603_at	glycine decarboxylase	Gldc
95633_r_at	mevalonate kinase	Mvk
95661_at	CD9 antigen	Cd9
95673_s_at	Brain abundant, membrane attached signal protein 1	Basp1
95674_r_at	Brain abundant, membrane attached signal protein 1	Basp1
95706_at	lectin, galactose binding, soluble 3	Lgals3
95712_at	origin recognition complex, subunit 6-like (S. cerevisiae)	Orc6l
95731_at	Sestrin 1	Sesn1
95753_at	barren homolog (Drosophila)	Brrn1
95937_at	RIKEN cDNA 0610040J01 gene	0610040J01Rik
95986_at	Subcommissural organ spondin	Scospondin
96012_f_at	matrin 3	Matr3
96033_at	syndecan 1	Sdc1
96038_at	ribonuclease, RNase A family 4	Rnase4
96056_at	ras homolog gene family, member C	Rhoc
96057_at	aldehyde dehydrogenase 2, mitochondrial	Aldh2
96058_s_at	aldehyde dehydrogenase 2, mitochondrial	Aldh2
96088_at	N-myc downstream regulated gene 2	Ndrg2
96106_at	ribonuclease H2, large subunit	Rnaseh2a
96114_at	protein phosphatase 1, regulatory (inhibitor) subunit 1A	Ppp1r1a
96128_at	PCTAIRE-motif protein kinase 3	Pctk3
96140_at	pericentriolar material 1	Pcm1
96146_at	B-cell translocation gene 3	Btg3
96198_at	protein kinase C, zeta	Prkcz
96203_at	calmodulin-like 4	Calml4
96206_at	pleckstrin homology-like domain, family B, member 1	Phldb1
96238_at	RAB11a, member RAS oncogene family	Rab11a
96240_at	DNA segment, Chr 15, ERATO Doi 405, expressed	D15Ertd405e
96255_at	BCL2/adenovirus E1B 19kDa-interacting protein 3-like	Bnip3l
96269_at	isopentenyl-diphosphate delta isomerase	Idi1
96272_at	protein tyrosine phosphatase, receptor type, F	Ptprf
96283_at	integral membrane protein 2C	Itm2c
96356_at	Actin related protein 2/3 complex, subunit 1B	Arpc1b
96519_at	pyridoxal (pyridoxine, vitamin B6) kinase	Pdxk
96562_at	solute carrier family 11 (proton-coupled divalent metal ion transporters), member 1	Slc11a1
96648_at	coronin, actin binding protein 1A	Coro1a
96662_at	phosphatidic acid phosphatase type 2B	Ppap2b
96668_at	translocator of inner mitochondrial membrane 17b	Timm17b
96696_at	heterogeneous nuclear ribonucleoproteins methyltransferase-like 2 (S. cerevisiae)	Hrmt1l2
96742_at	dermatopontin	Dpt
96752_at	intercellular adhesion molecule	Icam1
96758_s_at	SEC14-like 2 (S. cerevisiae)	Sec14l2
96784_at	anillin, actin binding protein (scraps homolog, Drosophila)	Anln
96801_at	adenylate kinase 1	Ak1
96803_at	glucan (1,4-alpha-), branching enzyme 1	Gbe1
96825_at	tensin like C1 domain-containing phosphatase	Tenc1
96838_at	Ras and a-factor-converting enzyme 1 homolog (S. cerevisiae)	Rce1
96865_at	Myristoylated alanine rich protein kinase C substrate	Marcks
96935_at	PDZK1 interacting protein 1	Pdzk1ip1
96947_at	electron transferring flavoprotein, beta polypeptide	Etfb
96953_at	chemokine (C-X-C motif) ligand 14	Cxcl14
97109_at	mast cell protease 7	Mcpt7
97179_at	cDNA sequence BC048355	BC048355
97195_at	guanine nucleotide binding protein, alpha inhibiting 1	Gnai1
97224_at	proline-rich nuclear receptor coactivator 1	Pnrc1
97238_at	transforming, acidic coiled-coil containing protein 3	Tacc3
97255_at	CUG triplet repeat, RNA binding protein 2	Cugbp2
97295_at	cell division cycle associated 8	Cdca8
97320_at	solute carrier family 39 (zinc transporter), member 4	Slc39a4
97349_at	RIKEN cDNA 4930488L10 gene	4930488L10Rik
97390_at	cell division cycle 25 homolog A (S. cerevisiae)	Cdc25a
97411_at	ect2 oncogene	Ect2
97442_at	solute carrier family 39 (metal ion transporter), member 8	Slc39a8
97462_at	RIKEN cDNA 3110006P09 gene	3110006P09Rik
97464_at	RIKEN cDNA 3110006P09 gene	3110006P09Rik
97474_r_at	pleiotrophin	Ptn
97489_at	brain glycogen phosphorylase	Pygb
97521_at	argininosuccinate synthetase 1	Ass1
97525_at	glycerol kinase	Gyk
97681_f_at	glutathione S-transferase, mu 3	Gstm3
97689_at	coagulation factor III	F3
97719_at	macrophage stimulating 1 receptor (c-met-related tyrosine kinase)	Mst1r
97755_at	dopamine receptor 4	Drd4
97773_at	CD34 antigen	Cd34
97826_at	Fc fragment of IgG binding protein	Fcgbp
97890_at	serum/glucocorticoid regulated kinase	Sgk
97909_at	stathmin 1	Stmn1
97920_at	keratin complex 2, basic, gene 7	Krt2-7
97948_at	retinoblastoma 1	Rb1
98018_at	protein C receptor, endothelial	Procr
98034_at	histocompatibility 2, class II, locus Mb1	H2-DMb1
98038_at	high mobility group box 3	Hmgb3
98090_at	HIV-1 Rev binding protein 2	Hrb2
98104_at	ATPase, H+ transporting, V0 subunit B	Atp6v0b
98107_at	coronin, actin binding protein 1C	Coro1c
98109_at	mitochondrial ribosomal protein L55	Mrpl55
98136_at	spermine synthase	Sms
98331_at	procollagen, type III, alpha 1	Col3a1
98423_at	gap junction membrane channel protein beta 2	Gjb2
98451_at	DnaJ (Hsp40) homolog, subfamily B, member 10	Dnajb10
98452_at	FMS-like tyrosine kinase 1	Flt1
98543_at	cathepsin S	Ctss
98550_at	SET translocation	Set
98572_at	DnaJ (Hsp40) homolog, subfamily B, member 11	Dnajb11
98624_at	RNA-binding region (RNP1, RRM) containing 1	Rnpc1
98627_at	insulin-like growth factor binding protein 2	Igfbp2
98766_at	SH3-domain binding protein 5 (BTK-associated)	Sh3bp5
98818_at	nuclear receptor subfamily 3, group C, member 1	Nr3c1
98833_at	matrix metalloproteinase 3	Mmp3
98892_at	lipin 1	Lpin1
98931_at	glucosamine (N-acetyl)-6-sulfatase	Gns
98944_at	SEC23B (S. cerevisiae)	Sec23b
98966_at	dihydrolipoamide branched chain transacylase E2	Dbt
98984_f_at	glycerol phosphate dehydrogenase 2, mitochondrial	Gpd2
98989_at	7-dehydrocholesterol reductase	Dhcr7
99010_at	immunoglobulin superfamily containing leucine-rich repeat	Islr
99019_at	P450 (cytochrome) oxidoreductase	Por
99051_at	S100 calcium binding protein A4	S100a4
99055_at	ST6 (alpha-N-acetyl-neuraminyl-2,3-beta-galactosyl-1,3)-N-acetylgalactosaminide alpha-2,6-sialyltransferase 2	St6galnac2
99057_at	thymus cell antigen 1, theta	Thy1
99059_at	E74-like factor 3	Elf3
99076_at	nuclear receptor subfamily 1, group D, member 2	Nr1d2
99085_at	ubiquitin specific protease 3	Usp3
99087_at	ZW10 interactor	Zwint
99107_at	growth hormone receptor	Ghr
99108_s_at	growth hormone receptor	Ghr
99133_at	solute carrier family 3 (activators of dibasic and neutral amino acid transport), member 2	Slc3a2
99141_at	GM2 ganglioside activator protein	Gm2a
99152_at	fibromodulin	Fmod
99180_at	GTP binding protein 4	Gtpbp4
99364_at	retinoblastoma binding protein 6	Rbbp6
99422_at	Finkel-Biskis-Reilly murine sarcoma virus (FBR-MuSV) ubiquitously expressed (fox derived)	Fau
99452_at	liver-specific bHLH-Zip transcription factor	MGI:1927471
99457_at	antigen identified by monoclonal antibody Ki 67	Mki67
99500_at	solute carrier family 12, member 2	Slc12a2
99536_at	calcium and integrin binding family member 2	Cib2
99628_at	splicing factor, arginine/serine-rich 5 (SRp40, HRS)	Sfrs5
99668_at	bridging integrator 1	Bin1
99806_at	natriuretic peptide receptor 3	Npr3
99922_at	solute carrier family 9 (sodium/hydrogen exchanger), member 1	Slc9a1
99942_s_at	calponin 1	Cnn1
99952_at	chitinase 3-like 1	Chi3l1
