# Supplementary material for: A Prognosis Classifier for Breast Cancer Based on Conserved Gene Regulation between Mammary Gland Development and Tumorigenesis: A Multiscale Statistical Model
Source: PLoS One. 2013 Apr 2;8(4):e60131. doi: 10.1371/journal.pone.0060131 (PMC3614930; doi:10.1371/journal.pone.0060131)
Supplement: File S7 — Enrichment of ontology in the 835 prognosis classifier. Only processes and pathways in which EASE score was less than 0.05 are listed here. (XLS) [file pone.0060131.s007.xls]

## Sheet: Sheet1
System	Gene Category	List Hits	List Total	Population Hits	Population Total	percentage of Hit(list/population hit)	EASE score	Bonferroni	Gene identifiers	Affymetrix probesets
GO Biological Process	cell cycle	112	710	620	7661	18.0645	1.38e-12	3.58e-09	11622; 11629; 11636; 11799; 12228; 12235; 12315; 12428; 12429; 12442; 12443; 12444; 12452; 12530; 12534; 12577; 12580; 12649; 12721; 12978; 13198; 13605; 13649; 13867; 14062; 14156; 14191; 14205; 14281; 14360; 14451; 14825; 14884; 15277; 15902; 16000; 16002; 16477; 16551; 16590; 16647; 16881; 16952; 17215; 17218; 17220; 17345; 17863; 17869; 17984; 18005; 18027; 18028; 18102; 18176; 18536; 18538; …	100062_AT; 100125_AT; 100128_AT; 100133_AT; 100156_AT; 100612_AT; 100885_AT; 100890_AT; 100951_AT; 101027_S_AT; 101059_AT; 101065_AT; 101429_AT; 101465_AT; 101521_AT; 101840_AT; 101918_AT; 102001_AT; 102330_AT; 102362_I_AT; 102363_R_AT; 102395_AT; 102751_AT; 103064_AT; 103091_AT; 103201_AT; 103418_AT; 103520_AT; 103804_AT; 103821_AT; 104097_AT; 104154_AT; 104275_G_AT; 104354_AT; 104527_AT; 104712…
GO Biological Process	cell proliferation	149	710	933	7661	15.97	3.29e-12	8.55e-09	11622; 11629; 11636; 11799; 11839; 12226; 12227; 12228; 12235; 12315; 12428; 12429; 12442; 12443; 12444; 12452; 12514; 12530; 12534; 12577; 12580; 12649; 12721; 12822; 12925; 12978; 13132; 13198; 13605; 13649; 13711; 13731; 13809; 13858; 13867; 14062; 14156; 14191; 14205; 14254; 14255; 14281; 14360; 14451; 14456; 14714; 14735; 14825; 14884; 15277; 15902; 15951; 15976; 15983; 16000; 16002; 16007; …	100062_AT; 100125_AT; 100128_AT; 100133_AT; 100156_AT; 100612_AT; 100885_AT; 100890_AT; 100951_AT; 101014_AT; 101015_S_AT; 101027_S_AT; 101059_AT; 101065_AT; 101073_AT; 101290_AT; 101429_AT; 101465_AT; 101521_AT; 101583_AT; 101593_AT; 101840_AT; 101881_G_AT; 101882_S_AT; 101918_AT; 102001_AT; 102330_AT; 102362_I_AT; 102363_R_AT; 102373_AT; 102395_AT; 102751_AT; 102886_AT; 103016_S_AT; 103064_AT; …
GO Biological Process	cell adhesion	82	710	407	7661	20.1474	9.42e-12	2.45e-08	11489; 11568; 11658; 11754; 11820; 11853; 12490; 12491; 12505; 12527; 12554; 12558; 12560; 12562; 12805; 12818; 12819; 12822; 12825; 12826; 12827; 12831; 12832; 12833; 12834; 12835; 12836; 12837; 12842; 12843; 13003; 13506; 14219; 15894; 15896; 16007; 16403; 16404; 16414; 16423; 16773; 16775; 16777; 16782; 16854; 16859; 17475; 17533; 18074; 18186; 18214; 18764; 19116; 19261; 19268; 20296; 20392; …	100019_AT; 100308_AT; 100412_G_AT; 100423_F_AT; 100428_AT; 100951_AT; 101039_AT; 101080_AT; 101093_AT; 101110_AT; 101130_AT; 101861_AT; 101881_G_AT; 101882_S_AT; 101908_S_AT; 101929_AT; 101948_AT; 102280_AT; 102327_AT; 102353_AT; 102720_AT; 102736_AT; 102806_G_AT; 102852_AT; 102990_AT; 103005_S_AT; 103226_AT; 103305_AT; 103335_AT; 103499_AT; 103506_F_AT; 103520_AT; 103568_AT; 103611_AT; 104083_AT…
GO Biological Process	regulation of cell cycle	76	710	369	7661	20.5962	2.07e-11	5.38e-08	11629; 11636; 12228; 12235; 12428; 12429; 12442; 12443; 12444; 12452; 12530; 12534; 12577; 12580; 12649; 12978; 13198; 13605; 13649; 13867; 14062; 14191; 14205; 14281; 14360; 14451; 14825; 14884; 15277; 15902; 16002; 16477; 16590; 17218; 17345; 17863; 17869; 17984; 18005; 18102; 18176; 18536; 18538; 18591; 18654; 18764; 18813; 18858; 19242; 19645; 19647; 19698; 20846; 21335; 21803; 21808; 21809; …	100125_AT; 100128_AT; 100133_AT; 100156_AT; 100885_AT; 100951_AT; 101059_AT; 101065_AT; 101429_AT; 101465_AT; 101840_AT; 101918_AT; 102330_AT; 102362_I_AT; 102363_R_AT; 102395_AT; 102751_AT; 103064_AT; 103091_AT; 103201_AT; 103520_AT; 103804_AT; 103821_AT; 104097_AT; 104154_AT; 104275_G_AT; 104354_AT; 104712_AT; 160159_AT; 160638_AT; 160901_AT; 161000_I_AT; 161161_R_AT; 161858_F_AT; 92365_AT; 925…
GO Biological Process	cellular process	473	710	4368	7661	10.8288	3.07e-08	7.99e-05	11468; 11489; 11502; 11535; 11555; 11568; 11601; 11622; 11629; 11636; 11658; 11735; 11739; 11754; 11764; 11799; 11812; 11815; 11820; 11826; 11839; 11853; 11861; 11867; 11906; 11927; 11988; 12015; 12159; 12176; 12177; 12226; 12227; 12228; 12234; 12235; 12267; 12297; 12315; 12362; 12389; 12394; 12428; 12429; 12442; 12443; 12444; 12452; 12475; 12479; 12480; 12490; 12491; 12505; 12506; 12508; 12514; …	100012_AT; 100019_AT; 100034_AT; 100062_AT; 100064_F_AT; 100065_R_AT; 100089_AT; 100091_AT; 100125_AT; 100127_AT; 100128_AT; 100133_AT; 100156_AT; 100283_AT; 100308_AT; 100342_I_AT; 100343_F_AT; 100397_AT; 100412_G_AT; 100423_F_AT; 100428_AT; 100436_AT; 100437_G_AT; 100491_AT; 100538_AT; 100566_AT; 100571_AT; 100603_AT; 100606_AT; 100611_AT; 100612_AT; 100616_AT; 100885_AT; 100890_AT; 100924_AT; …
GO Biological Process	response to external stimulus	146	710	1079	7661	13.531	6.71e-07	0.00175	11535; 11622; 11629; 11658; 11754; 11927; 12260; 12263; 12267; 12332; 12475; 12479; 12480; 12505; 12506; 12508; 12560; 12608; 12628; 12759; 12772; 12822; 12925; 12978; 12983; 13040; 13058; 13078; 13198; 13349; 13653; 13809; 13850; 14062; 14066; 14118; 14130; 14156; 14191; 14219; 14255; 14281; 14462; 14469; 14579; 14609; 14619; 14778; 14815; 14825; 14863; 14963; 14999; 15216; 15469; 15894; 15926; …	100034_AT; 100064_F_AT; 100065_R_AT; 100089_AT; 100283_AT; 100300_AT; 100333_AT; 100397_AT; 100423_F_AT; 100436_AT; 100437_G_AT; 100538_AT; 100606_AT; 100611_AT; 100924_AT; 100951_AT; 101014_AT; 101015_S_AT; 101048_AT; 101090_AT; 101102_AT; 101115_AT; 101178_AT; 101298_G_AT; 101429_AT; 101436_AT; 101465_AT; 101487_F_AT; 101676_AT; 101681_F_AT; 101753_S_AT; 101853_F_AT; 101881_G_AT; 101882_S_AT; 1…
GO Biological Process	mitotic cell cycle	53	710	283	7661	18.7279	8.68e-07	0.00226	11799; 12235; 12428; 12429; 12442; 12443; 12452; 12530; 12534; 12577; 12649; 12721; 14156; 14451; 14884; 15902; 16000; 16551; 16647; 16881; 17215; 17218; 17220; 18005; 18027; 18028; 18538; 19821; 20133; 20135; 20195; 21973; 22137; 23834; 30939; 54124; 56086; 56150; 56452; 66197; 66923; 67182; 68240; 68743; 69724; 73804; 106344; 107995; 108907; 110749; 215387; 216150; 233406	100062_AT; 100128_AT; 100156_AT; 100612_AT; 100885_AT; 100890_AT; 101027_S_AT; 101065_AT; 101521_AT; 102001_AT; 103064_AT; 103201_AT; 103418_AT; 103821_AT; 104097_AT; 160159_AT; 160324_AT; 160496_S_AT; 160755_AT; 161000_I_AT; 92551_AT; 92703_AT; 92790_AT; 92893_AT; 93013_AT; 93164_AT; 93356_AT; 94048_AT; 94231_AT; 94232_AT; 94294_AT; 94456_AT; 94811_S_AT; 94813_AT; 95032_AT; 95471_AT; 95545_AT; 9…
GO Biological Process	response to biotic stimulus	106	710	731	7661	14.5007	1.54e-06	0.00401	11629; 11658; 11754; 11927; 12260; 12263; 12267; 12332; 12475; 12479; 12480; 12505; 12506; 12508; 12608; 12628; 12759; 12772; 12925; 12978; 12983; 13040; 13058; 13198; 13349; 13653; 13809; 13850; 14066; 14130; 14191; 14255; 14281; 14462; 14469; 14579; 14778; 14815; 14825; 14963; 14999; 15216; 15469; 15894; 15926; 15951; 15959; 15976; 16168; 16177; 16190; 16195; 16414; 16534; 16854; 16912; 16913; …	100034_AT; 100089_AT; 100300_AT; 100333_AT; 100397_AT; 100423_F_AT; 100436_AT; 100437_G_AT; 100538_AT; 100606_AT; 100611_AT; 100924_AT; 101014_AT; 101015_S_AT; 101048_AT; 101102_AT; 101115_AT; 101178_AT; 101298_G_AT; 101429_AT; 101436_AT; 101465_AT; 101487_F_AT; 101676_AT; 101681_F_AT; 101753_S_AT; 101853_F_AT; 101897_G_AT; 101918_AT; 101923_AT; 101984_AT; 102021_AT; 102198_AT; 102327_AT; 102330_…
GO Biological Process	innate immune response	35	710	166	7661	21.0843	6.48e-06	0.0169	11629; 11754; 12267; 12475; 12479; 12480; 12608; 12772; 13058; 13349; 13850; 14281; 14815; 14825; 14963; 16177; 16414; 16854; 16952; 17105; 17110; 17329; 18405; 19124; 20201; 20209; 20296; 20716; 20750; 21803; 21938; 27226; 54123; 57266; 94176	100300_AT; 100333_AT; 100436_AT; 100437_G_AT; 100611_AT; 101436_AT; 101681_F_AT; 101753_S_AT; 101897_G_AT; 101918_AT; 101923_AT; 102327_AT; 102330_AT; 102353_AT; 102736_AT; 103422_AT; 103448_AT; 103462_AT; 103465_F_AT; 103707_AT; 104374_AT; 104669_AT; 160901_AT; 161703_F_AT; 92925_AT; 93037_I_AT; 93038_F_AT; 93051_AT; 93397_AT; 93412_AT; 93914_AT; 94928_AT; 95348_AT; 95349_G_AT; 95706_AT; 96953_A…
GO Biological Process	defense response	96	710	668	7661	14.3713	8.03e-06	0.0209	11629; 11658; 11754; 12260; 12263; 12267; 12475; 12479; 12480; 12505; 12506; 12508; 12608; 12628; 12759; 12772; 12925; 12978; 12983; 13040; 13058; 13349; 13653; 13809; 13850; 14066; 14130; 14255; 14281; 14462; 14469; 14579; 14815; 14825; 14963; 14999; 15216; 15469; 15894; 15951; 15959; 16168; 16177; 16190; 16195; 16414; 16534; 16854; 16912; 16913; 16952; 16985; 17002; 17069; 17105; 17110; 17230; …	100034_AT; 100089_AT; 100300_AT; 100333_AT; 100397_AT; 100423_F_AT; 100436_AT; 100437_G_AT; 100611_AT; 100924_AT; 101048_AT; 101102_AT; 101115_AT; 101178_AT; 101298_G_AT; 101436_AT; 101487_F_AT; 101681_F_AT; 101753_S_AT; 101853_F_AT; 101897_G_AT; 101918_AT; 101923_AT; 102021_AT; 102198_AT; 102327_AT; 102330_AT; 102337_S_AT; 102353_AT; 102373_AT; 102712_AT; 102736_AT; 102791_AT; 102806_G_AT; 10300…
GO Biological Process	immune response	86	710	586	7661	14.6758	1.19e-05	0.0309	11629; 11658; 11754; 12260; 12263; 12267; 12475; 12479; 12480; 12508; 12608; 12628; 12759; 12772; 12925; 12978; 12983; 13040; 13058; 13349; 13653; 13850; 14066; 14130; 14255; 14281; 14469; 14579; 14815; 14825; 14963; 14999; 15216; 15951; 15959; 16168; 16177; 16190; 16195; 16414; 16854; 16912; 16913; 16952; 16985; 17002; 17105; 17110; 17329; 18173; 18405; 18406; 18518; 18708; 19038; 19039; 19116; …	100034_AT; 100089_AT; 100300_AT; 100333_AT; 100397_AT; 100423_F_AT; 100436_AT; 100437_G_AT; 100611_AT; 101048_AT; 101102_AT; 101115_AT; 101178_AT; 101298_G_AT; 101436_AT; 101681_F_AT; 101753_S_AT; 101853_F_AT; 101897_G_AT; 101918_AT; 101923_AT; 102021_AT; 102327_AT; 102330_AT; 102337_S_AT; 102353_AT; 102712_AT; 102736_AT; 102791_AT; 102806_G_AT; 103091_AT; 103422_AT; 103448_AT; 103462_AT; 103465_…
GO Biological Process	response to stress	97	710	699	7661	13.877	3.07e-05	0.0799	11535; 11622; 11629; 11658; 11754; 11927; 12227; 12260; 12263; 12267; 12332; 12475; 12479; 12480; 12508; 12608; 12628; 12649; 12759; 12772; 12925; 12978; 12983; 13058; 13198; 13349; 13850; 14062; 14156; 14191; 14219; 14281; 14778; 14815; 14825; 14871; 14884; 14963; 14999; 15270; 15926; 15976; 16177; 16414; 16854; 16881; 16952; 16985; 17002; 17105; 17110; 17329; 17347; 18173; 18405; 18406; 18538; …	100034_AT; 100089_AT; 100300_AT; 100333_AT; 100397_AT; 100436_AT; 100437_G_AT; 100538_AT; 100606_AT; 100611_AT; 100890_AT; 101007_AT; 101014_AT; 101015_S_AT; 101027_S_AT; 101048_AT; 101065_AT; 101115_AT; 101298_G_AT; 101429_AT; 101436_AT; 101465_AT; 101583_AT; 101676_AT; 101681_F_AT; 101753_S_AT; 101853_F_AT; 101897_G_AT; 101918_AT; 101923_AT; 101984_AT; 102327_AT; 102330_AT; 102353_AT; 102712_AT…
GO Biological Process	response to pest/pathogen/parasite	63	710	402	7661	15.6716	3.14e-05	0.0816	11629; 11658; 11754; 12260; 12263; 12267; 12332; 12475; 12479; 12480; 12508; 12608; 12628; 12759; 12772; 12925; 12978; 12983; 13058; 13349; 13850; 14191; 14281; 14815; 14825; 14963; 14999; 15976; 16177; 16414; 16854; 16952; 16985; 17002; 17105; 17110; 17329; 18173; 18405; 18406; 19038; 19039; 19124; 19264; 19698; 20201; 20209; 20210; 20296; 20716; 20724; 20750; 20846; 21803; 21938; 22177; 24108; …	100034_AT; 100089_AT; 100300_AT; 100333_AT; 100397_AT; 100436_AT; 100437_G_AT; 100611_AT; 101014_AT; 101015_S_AT; 101048_AT; 101115_AT; 101298_G_AT; 101436_AT; 101465_AT; 101681_F_AT; 101753_S_AT; 101853_F_AT; 101897_G_AT; 101918_AT; 101923_AT; 102327_AT; 102330_AT; 102353_AT; 102712_AT; 102736_AT; 103091_AT; 103422_AT; 103448_AT; 103462_AT; 103465_F_AT; 103673_AT; 103707_AT; 104093_AT; 104354_AT…
GO Biological Process	cell growth and/or maintenance	309	710	2801	7661	11.0318	4.52e-05	0.118	11468; 11555; 11601; 11622; 11629; 11636; 11735; 11739; 11764; 11799; 11812; 11815; 11820; 11826; 11839; 11853; 11861; 11927; 11988; 12226; 12227; 12228; 12235; 12297; 12315; 12389; 12394; 12428; 12429; 12442; 12443; 12444; 12452; 12475; 12491; 12506; 12514; 12530; 12534; 12554; 12577; 12580; 12615; 12649; 12721; 12725; 12798; 12805; 12822; 12832; 12870; 12894; 12903; 12904; 12908; 12925; 12978; …	100012_AT; 100062_AT; 100064_F_AT; 100065_R_AT; 100091_AT; 100125_AT; 100127_AT; 100128_AT; 100133_AT; 100156_AT; 100342_I_AT; 100343_F_AT; 100436_AT; 100437_G_AT; 100491_AT; 100566_AT; 100571_AT; 100603_AT; 100606_AT; 100612_AT; 100616_AT; 100885_AT; 100890_AT; 100927_AT; 100951_AT; 100959_AT; 101009_AT; 101014_AT; 101015_S_AT; 101027_S_AT; 101055_AT; 101059_AT; 101065_AT; 101073_AT; 101115_AT; …
GO Biological Process	inflammatory response	32	710	160	7661	20	5.15e-05	0.134	11629; 11754; 12267; 12475; 12608; 12772; 13058; 13349; 13850; 14281; 14815; 14825; 16177; 16414; 16854; 16952; 17105; 17110; 17329; 18405; 19124; 20201; 20209; 20296; 20716; 20750; 21803; 21938; 27226; 54123; 57266; 94176	100300_AT; 100333_AT; 100436_AT; 100437_G_AT; 100611_AT; 101436_AT; 101753_S_AT; 101918_AT; 101923_AT; 102327_AT; 102330_AT; 102353_AT; 102736_AT; 103448_AT; 103462_AT; 103465_F_AT; 103707_AT; 104374_AT; 104669_AT; 160901_AT; 161703_F_AT; 92925_AT; 93037_I_AT; 93038_F_AT; 93051_AT; 93397_AT; 93412_AT; 93914_AT; 94928_AT; 95348_AT; 95349_G_AT; 95706_AT; 96953_AT; 97519_AT; 98018_AT; 98088_AT; 9881…
GO Biological Process	protein-ER targeting	16	710	54	7661	29.6296	7.52e-05	0.196	12475; 12506; 12554; 12805; 13479; 13636; 14275; 14276; 14735; 16956; 17069; 19122; 21838; 22329; 54208; 107513	100606_AT; 101487_F_AT; 102886_AT; 103007_AT; 103089_AT; 103644_AT; 104172_AT; 104743_AT; 160083_AT; 160371_AT; 162302_F_AT; 92558_AT; 92559_AT; 92936_AT; 93785_AT; 95611_AT; 97722_AT; 98088_AT; 99057_AT
GO Biological Process	posttranslational membrane targeting	14	710	44	7661	31.8182	0.000113063	0.294	12475; 12506; 12554; 12805; 13479; 13636; 14275; 14276; 14735; 16956; 17069; 19122; 21838; 22329	100606_AT; 101487_F_AT; 102886_AT; 103007_AT; 103089_AT; 103644_AT; 104172_AT; 104743_AT; 160083_AT; 162302_F_AT; 92558_AT; 92559_AT; 92936_AT; 93785_AT; 95611_AT; 98088_AT; 99057_AT
GO Biological Process	lipid metabolism	58	710	377	7661	15.3846	0.000115409	0.3	11363; 11430; 11535; 11671; 11812; 11815; 11883; 11886; 12491; 12759; 12894; 12908; 13350; 13360; 13595; 14245; 14555; 14571; 14667; 14933; 15446; 16835; 16889; 16952; 16956; 16971; 16987; 17855; 18534; 18799; 18805; 18830; 19116; 19659; 20249; 20280; 20716; 20775; 20787; 21917; 22122; 23986; 27226; 28169; 52538; 54135; 56847; 66234; 67815; 67916; 70025; 76267; 94181; 109672; 113868; 192156; 2079…	100539_AT; 100927_AT; 100931_AT; 101073_AT; 101515_AT; 101923_AT; 102123_AT; 102798_AT; 103646_AT; 104147_AT; 104371_AT; 104374_AT; 104580_AT; 104716_AT; 160083_AT; 160388_AT; 160391_AT; 160481_AT; 160482_AT; 160737_AT; 160770_AT; 160807_AT; 160832_AT; 161294_F_AT; 161703_F_AT; 161753_F_AT; 161989_F_AT; 92474_AT; 92592_AT; 92782_AT; 93037_I_AT; 93038_F_AT; 93264_AT; 93278_AT; 93320_AT; 93332_AT; …
GO Biological Process	protein-membrane targeting	16	710	56	7661	28.5714	0.000118534	0.308	12475; 12506; 12554; 12805; 13479; 13636; 14275; 14276; 14735; 16956; 17069; 19122; 21838; 22329; 54208; 107513	100606_AT; 101487_F_AT; 102886_AT; 103007_AT; 103089_AT; 103644_AT; 104172_AT; 104743_AT; 160083_AT; 160371_AT; 162302_F_AT; 92558_AT; 92559_AT; 92936_AT; 93785_AT; 95611_AT; 97722_AT; 98088_AT; 99057_AT
GO Biological Process	metal ion homeostasis	16	710	58	7661	27.5862	0.000182095	0.474	11820; 11927; 12870; 13850; 15216; 17002; 17748; 17869; 17984; 18764; 19122; 19227; 20296; 20393; 22042; 53322	100606_AT; 100951_AT; 101059_AT; 101115_AT; 101984_AT; 102197_AT; 102736_AT; 103957_AT; 103958_G_AT; 104014_AT; 104262_AT; 104712_AT; 92851_AT; 93051_AT; 93063_AT; 93573_AT; 97890_AT
GO Biological Process	cell ion homeostasis	18	710	71	7661	25.3521	0.000192301	0.5	11820; 11927; 12870; 13850; 15216; 17002; 17748; 17869; 17984; 18764; 19122; 19227; 20296; 20393; 20544; 22042; 26941; 53322	100606_AT; 100951_AT; 101059_AT; 101115_AT; 101984_AT; 102197_AT; 102736_AT; 103957_AT; 103958_G_AT; 104014_AT; 104262_AT; 104712_AT; 92851_AT; 93051_AT; 93063_AT; 93573_AT; 97243_AT; 97890_AT; 99922_AT
GO Biological Process	ion homeostasis	18	710	71	7661	25.3521	0.000192301	0.5	11820; 11927; 12870; 13850; 15216; 17002; 17748; 17869; 17984; 18764; 19122; 19227; 20296; 20393; 20544; 22042; 26941; 53322	100606_AT; 100951_AT; 101059_AT; 101115_AT; 101984_AT; 102197_AT; 102736_AT; 103957_AT; 103958_G_AT; 104014_AT; 104262_AT; 104712_AT; 92851_AT; 93051_AT; 93063_AT; 93573_AT; 97243_AT; 97890_AT; 99922_AT
GO Biological Process	regulation of cell proliferation	42	710	253	7661	16.6008	0.000244015	0.635	11629; 12226; 12227; 12228; 12577; 12580; 12649; 12822; 14205; 14254; 14255; 14451; 14714; 14825; 15902; 16000; 16012; 16168; 16952; 17869; 17984; 18102; 18186; 18654; 18858; 19227; 19242; 19882; 20195; 20750; 21803; 21809; 22137; 22339; 22341; 23834; 68337; 100710; 104009; 107513; 140742; 224727	101059_AT; 101290_AT; 101583_AT; 101593_AT; 101881_G_AT; 101882_S_AT; 101918_AT; 102330_AT; 102395_AT; 102751_AT; 103064_AT; 103201_AT; 103520_AT; 103821_AT; 103904_AT; 104262_AT; 104373_AT; 104712_AT; 160638_AT; 161037_AT; 161161_R_AT; 161703_F_AT; 92365_AT; 92909_AT; 93013_AT; 93037_I_AT; 93038_F_AT; 93104_AT; 93912_AT; 94712_AT; 94813_AT; 95016_AT; 95295_S_AT; 95348_AT; 95349_G_AT; 95471_AT; 9…
GO Biological Process	cation homeostasis	17	710	66	7661	25.7576	0.000253044	0.658	11820; 11927; 12870; 13850; 15216; 17002; 17748; 17869; 17984; 18764; 19122; 19227; 20296; 20393; 20544; 22042; 53322	100606_AT; 100951_AT; 101059_AT; 101115_AT; 101984_AT; 102197_AT; 102736_AT; 103957_AT; 103958_G_AT; 104014_AT; 104262_AT; 104712_AT; 92851_AT; 93051_AT; 93063_AT; 93573_AT; 97890_AT; 99922_AT
GO Biological Process	response to wounding	41	710	247	7661	16.5992	0.000294021	0.765	11535; 11629; 11754; 12267; 12475; 12608; 12772; 13058; 13349; 13850; 14062; 14219; 14281; 14815; 14825; 16177; 16414; 16854; 16952; 16985; 17105; 17110; 17329; 18405; 18591; 19039; 19124; 19264; 19698; 20201; 20209; 20296; 20716; 20750; 21803; 21938; 22177; 27226; 54123; 57266; 94176	100300_AT; 100333_AT; 100397_AT; 100436_AT; 100437_G_AT; 100611_AT; 101048_AT; 101298_G_AT; 101436_AT; 101753_S_AT; 101918_AT; 101923_AT; 102327_AT; 102330_AT; 102353_AT; 102736_AT; 102798_AT; 103091_AT; 103448_AT; 103462_AT; 103465_F_AT; 103707_AT; 104093_AT; 104374_AT; 104669_AT; 160901_AT; 161703_F_AT; 161914_S_AT; 92925_AT; 93037_I_AT; 93038_F_AT; 93051_AT; 93294_AT; 93397_AT; 93412_AT; 93914…
GO Biological Process	obsolete biological process	62	710	427	7661	14.5199	0.000332448	0.865	11739; 11752; 11799; 11988; 12428; 12429; 12442; 12443; 12444; 12452; 12530; 12534; 12772; 12825; 13710; 14182; 14462; 14734; 14735; 14863; 14864; 14870; 15270; 15415; 15469; 16007; 16881; 17218; 17748; 18005; 18400; 18516; 18595; 18764; 18799; 20198; 20377; 20384; 20544; 20665; 20969; 21809; 21855; 21985; 21987; 22418; 22634; 23834; 30939; 30956; 53381; 54124; 56086; 66197; 68743; 100986; 107995…	100128_AT; 100156_AT; 100283_AT; 100885_AT; 100924_AT; 100951_AT; 101027_S_AT; 101446_AT; 101521_AT; 102751_AT; 102856_AT; 102861_AT; 102886_AT; 102990_AT; 103389_AT; 103821_AT; 104136_AT; 104580_AT; 160158_AT; 160159_AT; 160249_AT; 161000_I_AT; 161984_F_AT; 162463_AT; 92502_AT; 92551_AT; 92736_AT; 92777_AT; 92914_AT; 93009_AT; 93019_AT; 93084_AT; 93397_AT; 93464_AT; 93495_AT; 93573_AT; 93615_AT;…
GO Biological Process	di-\, tri-valent inorganic cation homeostasis	15	710	55	7661	27.2727	0.000355145	0.924	11820; 11927; 12870; 13850; 15216; 17002; 17748; 17869; 17984; 18764; 19122; 19227; 20296; 22042; 53322	100606_AT; 100951_AT; 101059_AT; 101115_AT; 101984_AT; 102197_AT; 102736_AT; 103957_AT; 103958_G_AT; 104014_AT; 104262_AT; 104712_AT; 92851_AT; 93051_AT; 93063_AT; 93573_AT
GO Biological Process	cytokinesis	18	710	75	7661	24	0.000387393	1	12428; 12429; 12442; 12443; 12444; 12452; 12530; 12534; 16881; 17218; 18005; 23834; 54124; 66197; 107995; 108907; 216150; 233406	100128_AT; 100156_AT; 100885_AT; 103821_AT; 160159_AT; 161000_I_AT; 92551_AT; 94048_AT; 94231_AT; 94232_AT; 94294_AT; 95032_AT; 96319_AT; 97390_AT; 97468_AT; 97504_AT; 97527_AT; 98478_AT; 99186_AT
GO Biological Process	homeostasis	21	710	96	7661	21.875	0.000405882	1	11820; 11927; 12870; 13850; 15216; 16835; 17002; 17748; 17869; 17984; 18117; 18764; 19122; 19126; 19227; 20296; 20393; 20544; 22042; 26941; 53322	100606_AT; 100951_AT; 101059_AT; 101115_AT; 101984_AT; 102197_AT; 102736_AT; 103957_AT; 103958_G_AT; 104014_AT; 104132_AT; 104262_AT; 104712_AT; 160832_AT; 92851_AT; 93051_AT; 93063_AT; 93389_AT; 93390_G_AT; 93573_AT; 97243_AT; 97890_AT; 99922_AT
GO Biological Process	transition metal ion homeostasis	9	710	23	7661	39.1304	0.000719101	1	11820; 11927; 12870; 15216; 17002; 17748; 17869; 19122; 22042	100606_AT; 101115_AT; 101984_AT; 103957_AT; 103958_G_AT; 104014_AT; 104712_AT; 92851_AT; 93063_AT; 93573_AT
GO Biological Process	morphogenesis	131	710	1093	7661	11.9854	0.000946979	1	11468; 11489; 11568; 11601; 11671; 11853; 12153; 12159; 12393; 12479; 12480; 12505; 12558; 12772; 12822; 12825; 12834; 12835; 12836; 12837; 12842; 12843; 12904; 13078; 13132; 13350; 13595; 13649; 13653; 13654; 13710; 13867; 14007; 14049; 14062; 14118; 14182; 14183; 14199; 14205; 14219; 14254; 14255; 14281; 14360; 14462; 14465; 14600; 14609; 14734; 14735; 14825; 14864; 14870; 15162; 15401; 15415; …	100064_F_AT; 100065_R_AT; 100127_AT; 100133_AT; 100283_AT; 100308_AT; 100342_I_AT; 100343_F_AT; 100412_G_AT; 100423_F_AT; 100428_AT; 100538_AT; 100924_AT; 100951_AT; 101059_AT; 101090_AT; 101110_AT; 101130_AT; 101178_AT; 101503_AT; 101593_AT; 101840_AT; 101861_AT; 101881_G_AT; 101882_S_AT; 101897_G_AT; 101918_AT; 102204_AT; 102395_AT; 102661_AT; 102720_AT; 102736_AT; 102751_AT; 102852_AT; 102856_…
GO Biological Process	regulation of cellular process	47	710	314	7661	14.9682	0.00104676	1	11629; 12226; 12227; 12228; 12577; 12580; 12649; 12822; 14205; 14219; 14254; 14255; 14451; 14714; 14825; 15902; 16000; 16007; 16008; 16011; 16012; 16168; 16952; 17869; 17984; 18102; 18186; 18654; 18858; 19227; 19242; 19882; 20195; 20750; 21803; 21809; 22059; 22137; 22339; 22341; 23834; 68337; 100710; 104009; 107513; 140742; 224727	100566_AT; 101059_AT; 101290_AT; 101583_AT; 101593_AT; 101881_G_AT; 101882_S_AT; 101918_AT; 102330_AT; 102395_AT; 102751_AT; 103064_AT; 103201_AT; 103520_AT; 103821_AT; 103904_AT; 104154_AT; 104262_AT; 104275_G_AT; 104373_AT; 104712_AT; 160638_AT; 161037_AT; 161161_R_AT; 161703_F_AT; 92365_AT; 92777_AT; 92909_AT; 93013_AT; 93037_I_AT; 93038_F_AT; 93104_AT; 93294_AT; 93912_AT; 94712_AT; 94813_AT; …
GO Biological Process	negative regulation of cell proliferation	23	710	118	7661	19.4915	0.00105655	1	11629; 12226; 12227; 12228; 12577; 12580; 12649; 12822; 14451; 14714; 14825; 16012; 17984; 18102; 18858; 19227; 20195; 21803; 21809; 23834; 100710; 104009; 140742	101059_AT; 101290_AT; 101583_AT; 101881_G_AT; 101882_S_AT; 101918_AT; 102330_AT; 102395_AT; 102751_AT; 103064_AT; 103821_AT; 103904_AT; 104262_AT; 104373_AT; 160638_AT; 161161_R_AT; 93104_AT; 94813_AT; 95348_AT; 95349_G_AT; 95471_AT; 95731_AT; 96146_AT; 96602_G_AT; 96603_AT; 98600_AT
GO Biological Process	cell-matrix adhesion	14	710	55	7661	25.4545	0.00121705	1	11853; 12505; 14219; 16403; 16404; 16414; 16423; 18074; 18764; 19261; 20392; 20750; 21687; 192897	100951_AT; 101861_AT; 102353_AT; 102720_AT; 103005_S_AT; 103305_AT; 103611_AT; 161497_F_AT; 162468_AT; 93061_AT; 93294_AT; 93563_S_AT; 95020_AT; 95511_AT; 95803_AT; 95804_G_AT; 96056_AT; 97519_AT
GO Biological Process	blood vessel development	15	710	62	7661	24.1935	0.0012904	1	11601; 12822; 14205; 14219; 14254; 16007; 18186; 18654; 18787; 19317; 21687; 21825; 22339; 22341; 67916	101881_G_AT; 101882_S_AT; 102720_AT; 103520_AT; 160469_AT; 160726_AT; 92210_AT; 92365_AT; 92777_AT; 92909_AT; 93294_AT; 94147_AT; 94712_AT; 95016_AT; 95096_AT; 96662_AT; 98452_AT
GO Biological Process	endocytosis	18	710	83	7661	21.6867	0.00131785	1	11555; 11764; 11820; 12389; 12475; 12721; 13132; 14275; 15216; 16423; 16835; 16971; 17533; 19261; 22042; 23790; 30948; 56440	101073_AT; 103226_AT; 103611_AT; 103957_AT; 103958_G_AT; 104014_AT; 104633_AT; 160280_AT; 160832_AT; 161249_AT; 162302_F_AT; 93063_AT; 93193_AT; 93785_AT; 94550_AT; 95020_AT; 95803_AT; 95804_G_AT; 96648_AT; 98044_AT; 98045_S_AT; 98088_AT; 98107_AT; 99668_AT
GO Biological Process	cell communication	234	710	2141	7661	10.9295	0.00144157	1	11489; 11502; 11535; 11555; 11568; 11601; 11622; 11658; 11735; 11754; 11820; 11839; 11853; 11861; 12159; 12234; 12267; 12315; 12362; 12475; 12490; 12491; 12505; 12508; 12527; 12554; 12558; 12560; 12562; 12772; 12805; 12818; 12819; 12822; 12825; 12826; 12827; 12831; 12832; 12833; 12834; 12835; 12836; 12837; 12842; 12843; 12903; 12904; 12978; 12983; 12995; 13003; 13349; 13491; 13506; 13605; 13636; …	100019_AT; 100064_F_AT; 100065_R_AT; 100089_AT; 100127_AT; 100133_AT; 100308_AT; 100397_AT; 100412_G_AT; 100423_F_AT; 100428_AT; 100538_AT; 100566_AT; 100606_AT; 100890_AT; 100951_AT; 101007_AT; 101014_AT; 101015_S_AT; 101039_AT; 101048_AT; 101080_AT; 101093_AT; 101102_AT; 101110_AT; 101130_AT; 101290_AT; 101298_G_AT; 101436_AT; 101465_AT; 101487_F_AT; 101503_AT; 101840_AT; 101861_AT; 101881_G_AT…
GO Biological Process	regulation of biological process	47	710	319	7661	14.7335	0.00146122	1	11629; 12226; 12227; 12228; 12577; 12580; 12649; 12822; 14205; 14219; 14254; 14255; 14451; 14714; 14825; 15902; 16000; 16007; 16008; 16011; 16012; 16168; 16952; 17869; 17984; 18102; 18186; 18654; 18858; 19227; 19242; 19882; 20195; 20750; 21803; 21809; 22059; 22137; 22339; 22341; 23834; 68337; 100710; 104009; 107513; 140742; 224727	100566_AT; 101059_AT; 101290_AT; 101583_AT; 101593_AT; 101881_G_AT; 101882_S_AT; 101918_AT; 102330_AT; 102395_AT; 102751_AT; 103064_AT; 103201_AT; 103520_AT; 103821_AT; 103904_AT; 104154_AT; 104262_AT; 104275_G_AT; 104373_AT; 104712_AT; 160638_AT; 161037_AT; 161161_R_AT; 161703_F_AT; 92365_AT; 92777_AT; 92909_AT; 93013_AT; 93037_I_AT; 93038_F_AT; 93104_AT; 93294_AT; 93912_AT; 94712_AT; 94813_AT; …
GO Biological Process	steroid biosynthesis	15	710	63	7661	23.8095	0.0015212	1	11535; 13360; 13595; 16835; 16987; 17855; 19116; 20280; 20775; 20787; 22122; 66234; 67815; 192156; 207933	102798_AT; 160388_AT; 160737_AT; 160770_AT; 160832_AT; 93264_AT; 93278_AT; 94298_AT; 94322_AT; 95030_AT; 95633_R_AT; 96269_AT; 96627_AT; 96758_S_AT; 98989_AT
GO Biological Process	mitosis	20	710	99	7661	20.202	0.0015931	1	12235; 12428; 12429; 12442; 12452; 12530; 12534; 12721; 16551; 18005; 22137; 30939; 56150; 66923; 68743; 73804; 107995; 108907; 215387; 233406	100128_AT; 100885_AT; 101027_S_AT; 103201_AT; 104097_AT; 160159_AT; 160755_AT; 161000_I_AT; 92703_AT; 94294_AT; 95032_AT; 95753_AT; 96319_AT; 96648_AT; 96784_AT; 97390_AT; 98478_AT; 99186_AT; 99541_AT; 99632_AT
GO Biological Process	M phase of mitotic cell cycle	20	710	100	7661	20	0.00180109	1	12235; 12428; 12429; 12442; 12452; 12530; 12534; 12721; 16551; 18005; 22137; 30939; 56150; 66923; 68743; 73804; 107995; 108907; 215387; 233406	100128_AT; 100885_AT; 101027_S_AT; 103201_AT; 104097_AT; 160159_AT; 160755_AT; 161000_I_AT; 92703_AT; 94294_AT; 95032_AT; 95753_AT; 96319_AT; 96648_AT; 96784_AT; 97390_AT; 98478_AT; 99186_AT; 99541_AT; 99632_AT
GO Biological Process	sterol biosynthesis	8	710	21	7661	38.0952	0.00206236	1	13360; 13595; 17855; 20775; 66234; 67815; 192156; 207933	160388_AT; 160770_AT; 94322_AT; 95633_R_AT; 96269_AT; 96627_AT; 96758_S_AT; 98989_AT
GO Biological Process	cell homeostasis	18	710	88	7661	20.4545	0.00255957	1	11820; 11927; 12870; 13850; 15216; 17002; 17748; 17869; 17984; 18764; 19122; 19227; 20296; 20393; 20544; 22042; 26941; 53322	100606_AT; 100951_AT; 101059_AT; 101115_AT; 101984_AT; 102197_AT; 102736_AT; 103957_AT; 103958_G_AT; 104014_AT; 104262_AT; 104712_AT; 92851_AT; 93051_AT; 93063_AT; 93573_AT; 97243_AT; 97890_AT; 99922_AT
GO Biological Process	skeletal development	24	710	135	7661	17.7778	0.00284084	1	11568; 12153; 12159; 12393; 12842; 12843; 13595; 14118; 14182; 14219; 14600; 16000; 16002; 17022; 17313; 18162; 19227; 19242; 20692; 20750; 21803; 21833; 21943; 23872	100412_G_AT; 101090_AT; 101130_AT; 101918_AT; 104262_AT; 161156_R_AT; 161378_R_AT; 92676_AT; 93294_AT; 93353_AT; 93416_AT; 93455_S_AT; 93866_S_AT; 94246_AT; 94305_AT; 95545_AT; 95546_G_AT; 95557_AT; 96627_AT; 97160_AT; 97474_R_AT; 97509_F_AT; 97519_AT; 98623_G_AT; 99076_AT; 99107_AT; 99108_S_AT; 99806_AT
GO Biological Process	DNA replication and chromosome cycle	26	710	152	7661	17.1053	0.00311775	1	14156; 16000; 16881; 17215; 17218; 17220; 18027; 18028; 18538; 20133; 20135; 20195; 21973; 23834; 30939; 56086; 56150; 56452; 67182; 68240; 69724; 106344; 108907; 110749; 215387; 216150	100062_AT; 100156_AT; 100612_AT; 100890_AT; 101027_S_AT; 101065_AT; 102001_AT; 103418_AT; 103821_AT; 160324_AT; 160496_S_AT; 161000_I_AT; 92551_AT; 92893_AT; 93356_AT; 94048_AT; 94456_AT; 95545_AT; 95546_G_AT; 95712_AT; 95753_AT; 96106_AT; 96935_AT; 97327_AT; 98550_AT; 98600_AT; 99440_AT; 99578_AT; 99632_AT
GO Biological Process	angiogenesis	13	710	54	7661	24.0741	0.00323675	1	11601; 12822; 14205; 14219; 14254; 16007; 18186; 18654; 18787; 21687; 21825; 22339; 22341	101881_G_AT; 101882_S_AT; 102720_AT; 103520_AT; 160469_AT; 92210_AT; 92365_AT; 92777_AT; 92909_AT; 93294_AT; 94147_AT; 94712_AT; 95016_AT; 98452_AT
GO Biological Process	organogenesis	117	710	991	7661	11.8063	0.00323818	1	11468; 11489; 11568; 11601; 11671; 11853; 12153; 12159; 12393; 12479; 12480; 12505; 12558; 12772; 12822; 12825; 12834; 12835; 12836; 12837; 12842; 12843; 12904; 13078; 13350; 13595; 13653; 13654; 13710; 13867; 14007; 14049; 14118; 14182; 14183; 14199; 14205; 14219; 14254; 14255; 14281; 14360; 14465; 14600; 14609; 14734; 14825; 14864; 14870; 15162; 15401; 15415; 15469; 15902; 15951; 15982; 16000; …	100064_F_AT; 100065_R_AT; 100127_AT; 100133_AT; 100308_AT; 100342_I_AT; 100343_F_AT; 100412_G_AT; 100428_AT; 100538_AT; 100951_AT; 101059_AT; 101090_AT; 101110_AT; 101130_AT; 101178_AT; 101503_AT; 101593_AT; 101861_AT; 101881_G_AT; 101882_S_AT; 101897_G_AT; 101918_AT; 102204_AT; 102395_AT; 102661_AT; 102720_AT; 102736_AT; 102751_AT; 102852_AT; 102990_AT; 103005_S_AT; 103091_AT; 103422_AT; 103462_…
GO Biological Process	DNA replication	22	710	121	7661	18.1818	0.00338809	1	14156; 16000; 16881; 17215; 17218; 17220; 18027; 18028; 18538; 20133; 20135; 20195; 21973; 23834; 56086; 56452; 67182; 68240; 69724; 106344; 110749; 216150	100062_AT; 100156_AT; 100612_AT; 100890_AT; 101065_AT; 102001_AT; 103418_AT; 103821_AT; 160324_AT; 160496_S_AT; 92551_AT; 92893_AT; 93356_AT; 94048_AT; 94456_AT; 95545_AT; 95546_G_AT; 95712_AT; 96106_AT; 96935_AT; 97327_AT; 98550_AT; 98600_AT; 99440_AT; 99578_AT
GO Biological Process	alcohol metabolism	31	710	195	7661	15.8974	0.00362498	1	11669; 11676; 11910; 12040; 13360; 13595; 14555; 14571; 14933; 15277; 15446; 16835; 17161; 17855; 18113; 18534; 18641; 18746; 20775; 20787; 22122; 22235; 27273; 56421; 56847; 66234; 67815; 71665; 110208; 192156; 207933	101473_AT; 102049_AT; 102302_AT; 102322_AT; 104155_F_AT; 160388_AT; 160481_AT; 160546_AT; 160770_AT; 160832_AT; 161753_F_AT; 162032_F_AT; 92592_AT; 92637_AT; 93264_AT; 93351_AT; 93749_AT; 93835_AT; 94298_AT; 94322_AT; 94375_AT; 95420_AT; 95633_R_AT; 96057_AT; 96058_S_AT; 96269_AT; 96627_AT; 96758_S_AT; 97525_AT; 97833_AT; 97834_G_AT; 98372_AT; 98984_F_AT; 98989_AT
GO Biological Process	physiological process	636	710	6610	7661	9.62179	0.0036474	1	11363; 11430; 11433; 11468; 11489; 11502; 11535; 11555; 11568; 11601; 11622; 11629; 11636; 11658; 11668; 11669; 11671; 11676; 11703; 11735; 11739; 11747; 11749; 11752; 11754; 11764; 11799; 11812; 11815; 11820; 11826; 11839; 11853; 11861; 11883; 11886; 11898; 11906; 11910; 11927; 11988; 12015; 12040; 12153; 12159; 12176; 12177; 12226; 12227; 12228; 12234; 12235; 12260; 12263; 12267; 12297; 12315; …	100012_AT; 100034_AT; 100062_AT; 100064_F_AT; 100065_R_AT; 100068_AT; 100089_AT; 100091_AT; 100125_AT; 100127_AT; 100128_AT; 100133_AT; 100156_AT; 100283_AT; 100300_AT; 100323_AT; 100333_AT; 100342_I_AT; 100343_F_AT; 100397_AT; 100412_G_AT; 100423_F_AT; 100428_AT; 100436_AT; 100437_G_AT; 100479_AT; 100491_AT; 100513_AT; 100529_AT; 100538_AT; 100539_AT; 100566_AT; 100571_AT; 100578_AT; 100603_AT; …
GO Biological Process	copper ion homeostasis	5	710	8	7661	62.5	0.003758	1	11820; 11927; 12870; 17748; 19122	100606_AT; 101984_AT; 92851_AT; 93063_AT; 93573_AT
GO Biological Process	cell cycle checkpoint	9	710	29	7661	31.0345	0.00382195	1	12235; 12428; 12452; 12649; 19645; 22059; 22137; 23834; 56150	103064_AT; 103201_AT; 103821_AT; 104097_AT; 104154_AT; 104275_G_AT; 161858_F_AT; 97948_AT; 98478_AT; 99186_AT; 99632_AT
GO Biological Process	JAK-STAT cascade	9	710	29	7661	31.0345	0.00382195	1	12772; 14062; 15976; 18764; 19116; 20296; 20846; 20850; 20851	100423_F_AT; 100951_AT; 101014_AT; 101015_S_AT; 101465_AT; 102736_AT; 92199_AT; 93397_AT; 95030_AT; 95474_AT
GO Biological Process	development	177	710	1597	7661	11.0833	0.00408318	1	11430; 11468; 11489; 11568; 11601; 11671; 11853; 11883; 11906; 12153; 12159; 12393; 12394; 12443; 12479; 12480; 12490; 12505; 12558; 12608; 12649; 12759; 12772; 12805; 12822; 12825; 12834; 12835; 12836; 12837; 12842; 12843; 12903; 12904; 12978; 13003; 13078; 13132; 13350; 13433; 13435; 13595; 13649; 13653; 13654; 13710; 13731; 13867; 14007; 14049; 14062; 14118; 14182; 14183; 14199; 14205; 14219; …	100019_AT; 100064_F_AT; 100065_R_AT; 100127_AT; 100133_AT; 100283_AT; 100308_AT; 100342_I_AT; 100343_F_AT; 100412_G_AT; 100423_F_AT; 100428_AT; 100479_AT; 100538_AT; 100924_AT; 100931_AT; 100951_AT; 100959_AT; 101027_S_AT; 101059_AT; 101090_AT; 101108_AT; 101110_AT; 101130_AT; 101178_AT; 101290_AT; 101445_AT; 101503_AT; 101515_AT; 101593_AT; 101840_AT; 101861_AT; 101881_G_AT; 101882_S_AT; 101897_…
GO Biological Process	S phase of mitotic cell cycle	22	710	123	7661	17.8862	0.00413767	1	14156; 16000; 16881; 17215; 17218; 17220; 18027; 18028; 18538; 20133; 20135; 20195; 21973; 23834; 56086; 56452; 67182; 68240; 69724; 106344; 110749; 216150	100062_AT; 100156_AT; 100612_AT; 100890_AT; 101065_AT; 102001_AT; 103418_AT; 103821_AT; 160324_AT; 160496_S_AT; 92551_AT; 92893_AT; 93356_AT; 94048_AT; 94456_AT; 95545_AT; 95546_G_AT; 95712_AT; 96106_AT; 96935_AT; 97327_AT; 98550_AT; 98600_AT; 99440_AT; 99578_AT
GO Biological Process	M phase	24	710	140	7661	17.1429	0.00454315	1	12235; 12428; 12429; 12442; 12452; 12530; 12534; 12649; 12721; 16551; 16647; 17345; 18005; 19361; 22137; 30939; 56150; 66923; 68743; 73804; 107995; 108907; 215387; 233406	100128_AT; 100885_AT; 101027_S_AT; 103064_AT; 103201_AT; 104097_AT; 104527_AT; 160159_AT; 160755_AT; 161000_I_AT; 92703_AT; 92790_AT; 94294_AT; 95032_AT; 95753_AT; 96319_AT; 96648_AT; 96784_AT; 97390_AT; 98478_AT; 99186_AT; 99457_AT; 99541_AT; 99632_AT
GO Biological Process	blood coagulation	16	710	78	7661	20.5128	0.00467829	1	11747; 11749; 11752; 12491; 14062; 14063; 14066; 18787; 18791; 19124; 19128; 21789; 21824; 21825; 22038; 22371	102839_AT; 102915_AT; 103499_AT; 104601_AT; 104728_AT; 160469_AT; 162023_F_AT; 93083_AT; 93332_AT; 93981_AT; 94147_AT; 94304_AT; 94383_AT; 95474_AT; 97529_AT; 97689_AT; 98018_AT
GO Biological Process	nuclear division	23	710	134	7661	17.1642	0.00548762	1	12235; 12428; 12429; 12442; 12452; 12530; 12534; 12649; 12721; 16551; 17345; 18005; 19361; 22137; 30939; 56150; 66923; 68743; 73804; 107995; 108907; 215387; 233406	100128_AT; 100885_AT; 101027_S_AT; 103064_AT; 103201_AT; 104097_AT; 104527_AT; 160159_AT; 160755_AT; 161000_I_AT; 92703_AT; 94294_AT; 95032_AT; 95753_AT; 96319_AT; 96648_AT; 96784_AT; 97390_AT; 98478_AT; 99186_AT; 99457_AT; 99541_AT; 99632_AT
GO Biological Process	regulation of mitosis	7	710	19	7661	36.8421	0.00582827	1	12235; 12428; 18005; 22137; 56150; 68743; 108907	100885_AT; 103201_AT; 104097_AT; 161000_I_AT; 96784_AT; 99186_AT; 99632_AT
GO Biological Process	cell cycle arrest	12	710	51	7661	23.5294	0.00601642	1	11629; 11636; 12577; 12580; 13198; 14451; 17869; 18764; 18813; 18858; 22634; 140742	100125_AT; 100951_AT; 101429_AT; 102330_AT; 102395_AT; 104712_AT; 160638_AT; 92502_AT; 94813_AT; 95471_AT; 95731_AT; 96801_AT
GO Biological Process	hemostasis	16	710	83	7661	19.2771	0.00845521	1	11747; 11749; 11752; 12491; 14062; 14063; 14066; 18787; 18791; 19124; 19128; 21789; 21824; 21825; 22038; 22371	102839_AT; 102915_AT; 103499_AT; 104601_AT; 104728_AT; 160469_AT; 162023_F_AT; 93083_AT; 93332_AT; 93981_AT; 94147_AT; 94304_AT; 94383_AT; 95474_AT; 97529_AT; 97689_AT; 98018_AT
GO Biological Process	homophilic cell adhesion	10	710	40	7661	25	0.0094186	1	12554; 12558; 12560; 12562; 13506; 16404; 19268; 22339; 53883; 54216	102280_AT; 102852_AT; 103506_F_AT; 103520_AT; 104083_AT; 104743_AT; 161497_F_AT; 162097_R_AT; 92363_AT; 92364_AT; 93061_AT; 96272_AT
GO Biological Process	ossification	11	710	47	7661	23.4043	0.0095373	1	12153; 12159; 12393; 14219; 17313; 19227; 19242; 20692; 20750; 21833; 21943	104262_AT; 161378_R_AT; 92676_AT; 93294_AT; 93416_AT; 93455_S_AT; 93866_S_AT; 95557_AT; 97160_AT; 97474_R_AT; 97519_AT; 99076_AT
GO Biological Process	transmembrane receptor protein tyrosine kinase signaling pathway	19	710	110	7661	17.2727	0.0117493	1	11555; 11601; 12978; 13649; 13858; 13867; 14182; 14219; 14254; 14255; 16000; 16002; 16590; 18214; 18595; 18596; 19116; 21687; 66898	101840_AT; 102720_AT; 103409_AT; 104006_AT; 104354_AT; 160867_AT; 92210_AT; 92969_AT; 93193_AT; 93294_AT; 95030_AT; 95079_AT; 95295_S_AT; 95545_AT; 95546_G_AT; 96771_AT; 97509_F_AT; 98452_AT; 98623_G_AT; 99956_AT
GO Biological Process	fatty acid metabolism	18	710	102	7661	17.6471	0.0118297	1	11363; 11430; 11886; 12491; 12894; 12908; 15446; 16956; 20249; 20280; 23986; 52538; 66234; 70025; 76267; 109672; 113868; 231086	100539_AT; 101515_AT; 103646_AT; 160083_AT; 160388_AT; 160391_AT; 160482_AT; 161989_F_AT; 93278_AT; 93320_AT; 93332_AT; 93351_AT; 94056_AT; 94057_G_AT; 94282_AT; 94485_AT; 95064_AT; 95425_AT; 95611_AT; 96913_AT; 98533_AT
GO Biological Process	bone remodeling	11	710	49	7661	22.449	0.0128001	1	12153; 12159; 12393; 14219; 17313; 19227; 19242; 20692; 20750; 21833; 21943	104262_AT; 161378_R_AT; 92676_AT; 93294_AT; 93416_AT; 93455_S_AT; 93866_S_AT; 95557_AT; 97160_AT; 97474_R_AT; 97519_AT; 99076_AT
GO Biological Process	cell differentiation	34	710	240	7661	14.1667	0.0130774	1	11853; 11906; 12159; 12443; 12479; 12480; 12608; 13132; 13653; 14049; 14199; 14245; 14255; 14462; 15951; 15982; 15983; 16000; 16590; 17988; 18708; 19116; 19317; 19698; 20196; 20665; 20750; 20850; 20851; 21943; 29811; 30948; 94176; 239528	100283_AT; 100423_F_AT; 100924_AT; 100959_AT; 101897_G_AT; 102856_AT; 103091_AT; 103422_AT; 103462_AT; 103994_AT; 104292_AT; 104633_AT; 104760_AT; 160092_AT; 160726_AT; 161121_F_AT; 161610_AT; 162468_AT; 92199_AT; 92521_AT; 92925_AT; 93416_AT; 93455_S_AT; 94231_AT; 94232_AT; 95030_AT; 95096_AT; 95295_S_AT; 95545_AT; 95546_G_AT; 96056_AT; 96088_AT; 96592_AT; 96596_AT; 97498_AT; 97500_G_AT; 97519_A…
GO Biological Process	cell-cell adhesion	22	710	138	7661	15.942	0.0152879	1	12505; 12554; 12558; 12560; 12562; 12834; 13003; 13506; 15894; 15896; 16404; 16854; 16859; 17533; 19268; 21687; 22122; 22329; 22339; 53883; 54216; 56048	100019_AT; 102280_AT; 102720_AT; 102852_AT; 103005_S_AT; 103226_AT; 103335_AT; 103506_F_AT; 103520_AT; 104083_AT; 104743_AT; 160618_AT; 161497_F_AT; 162097_R_AT; 92363_AT; 92364_AT; 92558_AT; 92559_AT; 93061_AT; 93517_AT; 94298_AT; 95706_AT; 96272_AT; 96752_AT; 99053_AT
GO Biological Process	humoral defense mechanism (sensu Vertebrata)	18	710	105	7661	17.1429	0.0155807	1	11658; 12260; 12263; 12267; 12508; 12628; 12759; 12772; 12925; 12978; 12983; 13058; 16414; 19038; 24108; 50702; 50909; 94176	100089_AT; 100300_AT; 101853_F_AT; 102353_AT; 103462_AT; 103673_AT; 103707_AT; 104354_AT; 104407_AT; 161294_F_AT; 92291_F_AT; 92715_AT; 93397_AT; 94061_AT; 94748_G_AT; 94939_AT; 94993_F_AT; 95286_AT; 95415_F_AT; 96020_AT
GO Biological Process	cholesterol biosynthesis	6	710	17	7661	35.2941	0.0161436	1	13360; 13595; 17855; 67815; 192156; 207933	160770_AT; 95633_R_AT; 96269_AT; 96627_AT; 96758_S_AT; 98989_AT
GO Biological Process	G2/M transition of mitotic cell cycle	9	710	37	7661	24.3243	0.0177958	1	11799; 12428; 12530; 12577; 12649; 14884; 23834; 54124; 66197	101521_AT; 103064_AT; 103821_AT; 94811_S_AT; 95471_AT; 97390_AT; 97468_AT; 97527_AT; 99186_AT
GO Biological Process	triacylglycerol metabolism	5	710	12	7661	41.6667	0.0196828	1	13350; 14555; 14571; 14933; 18534	104371_AT; 160481_AT; 161753_F_AT; 92592_AT; 97525_AT; 98984_F_AT
GO Biological Process	protein targeting	27	710	185	7661	14.5946	0.0199693	1	11735; 12429; 12475; 12506; 12554; 12805; 13479; 13636; 14275; 14276; 14735; 16647; 16956; 17069; 19055; 19122; 20335; 21335; 21803; 21838; 21855; 22059; 22329; 54208; 83397; 107513; 110826	100606_AT; 101487_F_AT; 101918_AT; 102886_AT; 103007_AT; 103089_AT; 103644_AT; 104154_AT; 104172_AT; 104275_G_AT; 104743_AT; 160083_AT; 160159_AT; 160371_AT; 162302_F_AT; 92558_AT; 92559_AT; 92636_F_AT; 92790_AT; 92936_AT; 93785_AT; 95022_AT; 95092_AT; 95611_AT; 96668_AT; 96947_AT; 97238_AT; 97722_AT; 98088_AT; 98477_S_AT; 99057_AT
GO Biological Process	regulation of CDK activity	8	710	31	7661	25.8065	0.0206913	1	12428; 12530; 12577; 12649; 14884; 23834; 54124; 66197	103064_AT; 103821_AT; 94811_S_AT; 95471_AT; 97390_AT; 97468_AT; 97527_AT; 99186_AT
GO Biological Process	glycerol metabolism	4	710	7	7661	57.1429	0.0207951	1	14555; 14571; 14933; 18534	160481_AT; 161753_F_AT; 92592_AT; 97525_AT; 98984_F_AT
GO Biological Process	glycerol-3-phosphate metabolism	3	710	3	7661	100	0.0240825	1	14555; 14571; 14933	161753_F_AT; 92592_AT; 97525_AT; 98984_F_AT
GO Biological Process	acylglycerol metabolism	5	710	13	7661	38.4615	0.0263936	1	13350; 14555; 14571; 14933; 18534	104371_AT; 160481_AT; 161753_F_AT; 92592_AT; 97525_AT; 98984_F_AT
GO Biological Process	respiratory tube development	5	710	13	7661	38.4615	0.0263936	1	18028; 21803; 21808; 21809; 22418	101918_AT; 102751_AT; 93300_AT; 99390_AT; 99440_AT
GO Biological Process	phagocytosis	5	710	13	7661	38.4615	0.0263936	1	12475; 12721; 16423; 19261; 23790	103611_AT; 95020_AT; 95803_AT; 95804_G_AT; 96648_AT; 98088_AT; 98107_AT
GO Biological Process	lung development	5	710	13	7661	38.4615	0.0263936	1	18028; 21803; 21808; 21809; 22418	101918_AT; 102751_AT; 93300_AT; 99390_AT; 99440_AT
GO Biological Process	neutral lipid metabolism	5	710	13	7661	38.4615	0.0263936	1	13350; 14555; 14571; 14933; 18534	104371_AT; 160481_AT; 161753_F_AT; 92592_AT; 97525_AT; 98984_F_AT
GO Biological Process	sterol metabolism	10	710	48	7661	20.8333	0.0298071	1	13360; 13595; 16835; 17855; 20775; 20787; 66234; 67815; 192156; 207933	160388_AT; 160770_AT; 160832_AT; 93264_AT; 94322_AT; 95633_R_AT; 96269_AT; 96627_AT; 96758_S_AT; 98989_AT
GO Biological Process	polyol metabolism	4	710	8	7661	50	0.0310173	1	14555; 14571; 14933; 18534	160481_AT; 161753_F_AT; 92592_AT; 97525_AT; 98984_F_AT
GO Biological Process	enzyme linked receptor protein signaling pathway	26	710	184	7661	14.1304	0.0321287	1	11555; 11601; 12159; 12978; 13649; 13858; 13867; 14182; 14219; 14254; 14255; 14264; 16000; 16002; 16590; 18214; 18595; 18596; 19116; 19242; 19264; 19268; 19274; 21687; 21803; 66898	101048_AT; 101298_G_AT; 101840_AT; 101918_AT; 102720_AT; 103409_AT; 104006_AT; 104354_AT; 160867_AT; 92210_AT; 92308_AT; 92309_I_AT; 92969_AT; 93193_AT; 93294_AT; 93455_S_AT; 95030_AT; 95079_AT; 95295_S_AT; 95545_AT; 95546_G_AT; 96272_AT; 96771_AT; 97474_R_AT; 97509_F_AT; 98452_AT; 98623_G_AT; 99152_AT; 99956_AT
GO Biological Process	glycerol ether metabolism	5	710	14	7661	35.7143	0.0343135	1	13350; 14555; 14571; 14933; 18534	104371_AT; 160481_AT; 161753_F_AT; 92592_AT; 97525_AT; 98984_F_AT
GO Biological Process	glycerolipid metabolism	5	710	14	7661	35.7143	0.0343135	1	13350; 14555; 14571; 14933; 18534	104371_AT; 160481_AT; 161753_F_AT; 92592_AT; 97525_AT; 98984_F_AT
GO Biological Process	cell growth	15	710	90	7661	16.6667	0.0361624	1	13731; 14182; 14199; 14219; 16007; 16008; 16011; 16012; 17254; 17984; 21803; 21808; 21809; 22059; 104009	100566_AT; 101059_AT; 101918_AT; 102751_AT; 103243_AT; 103904_AT; 104154_AT; 104275_G_AT; 92777_AT; 93294_AT; 93300_AT; 96602_G_AT; 96603_AT; 97498_AT; 97500_G_AT; 97509_F_AT; 98627_AT; 99133_AT
GO Biological Process	hemopoiesis	14	710	82	7661	17.0732	0.0371622	1	12479; 12480; 12772; 13595; 13653; 14255; 15951; 16590; 18708; 19698; 20750; 21335; 68337; 94176	101593_AT; 101897_G_AT; 103091_AT; 103422_AT; 103462_AT; 93397_AT; 95295_S_AT; 96592_AT; 96627_AT; 97238_AT; 97519_AT; 98465_F_AT; 98579_AT; 99956_AT
GO Biological Process	embryonic development	15	710	91	7661	16.4835	0.0392581	1	12159; 13078; 13132; 13710; 14049; 14182; 16007; 16658; 18516; 18595; 19821; 21420; 21824; 22418; 67916	102204_AT; 104292_AT; 104601_AT; 104633_AT; 162023_F_AT; 92275_AT; 92777_AT; 93164_AT; 93455_S_AT; 93615_AT; 95079_AT; 96662_AT; 97509_F_AT; 98044_AT; 98045_S_AT; 99059_AT; 99390_AT; 99979_AT
GO Biological Process	antigen presentation	7	710	28	7661	25	0.0396765	1	12479; 12480; 14963; 14999; 15216; 16912; 19698	101681_F_AT; 101897_G_AT; 103091_AT; 103422_AT; 104014_AT; 93085_AT; 98034_AT
GO Biological Process	transition metal ion transport	7	710	28	7661	25	0.0396765	1	11927; 12870; 15216; 17002; 18173; 21452; 22042	101115_AT; 101984_AT; 103957_AT; 103958_G_AT; 104014_AT; 92851_AT; 93736_AT; 96562_AT
GO Biological Process	histogenesis	17	710	109	7661	15.5963	0.0422655	1	11601; 11671; 12159; 12836; 12842; 12904; 13710; 14219; 15162; 16667; 16679; 16782; 17294; 19227; 21418; 109620; 226519	100127_AT; 100428_AT; 104262_AT; 161706_F_AT; 92210_AT; 92607_AT; 92861_I_AT; 92862_F_AT; 92922_AT; 93294_AT; 93383_AT; 93455_S_AT; 93483_AT; 93556_AT; 94247_AT; 94305_AT; 99059_AT; 99559_AT
GO Biological Process	humoral immune response	22	710	153	7661	14.3791	0.0425613	1	11658; 12260; 12263; 12267; 12508; 12628; 12759; 12772; 12925; 12978; 12983; 13058; 16414; 17002; 17105; 17110; 19038; 20296; 24108; 50702; 50909; 94176	100089_AT; 100300_AT; 100611_AT; 101115_AT; 101753_S_AT; 101853_F_AT; 102353_AT; 102736_AT; 103462_AT; 103673_AT; 103707_AT; 104354_AT; 104407_AT; 161294_F_AT; 92291_F_AT; 92715_AT; 93397_AT; 94061_AT; 94748_G_AT; 94939_AT; 94993_F_AT; 95286_AT; 95415_F_AT; 96020_AT
GO Biological Process	M-phase specific microtubule process	5	710	15	7661	33.3333	0.0434641	1	16551; 16647; 22137; 108907; 233406	103201_AT; 161000_I_AT; 92790_AT; 95032_AT; 99541_AT
GO Biological Process	iron ion homeostasis	5	710	15	7661	33.3333	0.0434641	1	12870; 15216; 17002; 17869; 22042	101115_AT; 103957_AT; 103958_G_AT; 104014_AT; 104712_AT; 92851_AT
GO Biological Process	regulation of epithelial cell differentiation	3	710	4	7661	75	0.045225	1	19116; 20850; 20851	100423_F_AT; 92199_AT; 95030_AT
GO Biological Process	steroid metabolism	15	710	93	7661	16.129	0.0460073	1	11535; 13360; 13595; 16835; 16987; 17855; 19116; 20280; 20775; 20787; 22122; 66234; 67815; 192156; 207933	102798_AT; 160388_AT; 160737_AT; 160770_AT; 160832_AT; 93264_AT; 93278_AT; 94298_AT; 94322_AT; 95030_AT; 95633_R_AT; 96269_AT; 96627_AT; 96758_S_AT; 98989_AT
GO Biological Process	pregnancy	9	710	44	7661	20.4545	0.0462448	1	11535; 14254; 19116; 19227; 20379; 21824; 26365; 53414; 73244	102798_AT; 102806_G_AT; 104262_AT; 104601_AT; 160105_R_AT; 160227_S_AT; 162023_F_AT; 92469_AT; 95030_AT; 98452_AT
GO Biological Process	extracellular matrix organization and biogenesis	6	710	22	7661	27.2727	0.0467993	1	12558; 12818; 12827; 12834; 13710; 21808	101039_AT; 102852_AT; 93300_AT; 93517_AT; 99059_AT; 99476_AT
GO Biological Process	extracellular structure organization and biogenesis	6	710	22	7661	27.2727	0.0467993	1	12558; 12818; 12827; 12834; 13710; 21808	101039_AT; 102852_AT; 93300_AT; 93517_AT; 99059_AT; 99476_AT
GO Biological Process	G1/S transition of mitotic cell cycle	10	710	52	7661	19.2308	0.0471097	1	12428; 12443; 12530; 12577; 12649; 14884; 23834; 54124; 66197; 216150	103064_AT; 103821_AT; 94048_AT; 94231_AT; 94232_AT; 94811_S_AT; 95471_AT; 97390_AT; 97468_AT; 97527_AT; 99186_AT
GO Biological Process	pathogenesis	13	710	77	7661	16.8831	0.0494158	1	12362; 12739; 12740; 12772; 16971; 17869; 19122; 20198; 21803; 21912; 21938; 22129; 217325	100606_AT; 101073_AT; 101410_AT; 101916_AT; 101918_AT; 102064_AT; 104712_AT; 93326_AT; 93397_AT; 94493_AT; 94928_AT; 98555_AT; 99051_AT
GO Cellular Component	extracellular	259	709	1887	7681	13.7255	8.68e-14	2.26e-10	11363; 11433; 11489; 11502; 11520; 11535; 11568; 11601; 11735; 11754; 11812; 11815; 11820; 11826; 11839; 11883; 11886; 11906; 12040; 12153; 12159; 12226; 12227; 12228; 12260; 12263; 12475; 12479; 12480; 12490; 12506; 12514; 12554; 12558; 12560; 12562; 12577; 12628; 12654; 12716; 12740; 12759; 12805; 12818; 12819; 12822; 12825; 12826; 12827; 12831; 12832; 12833; 12834; 12835; 12836; 12837; 12842; …	100019_AT; 100089_AT; 100308_AT; 100333_AT; 100397_AT; 100412_G_AT; 100428_AT; 100436_AT; 100437_G_AT; 100566_AT; 100611_AT; 100927_AT; 100928_AT; 100931_AT; 101014_AT; 101015_S_AT; 101039_AT; 101048_AT; 101073_AT; 101080_AT; 101090_AT; 101093_AT; 101095_AT; 101110_AT; 101115_AT; 101130_AT; 101178_AT; 101290_AT; 101298_G_AT; 101410_AT; 101436_AT; 101487_F_AT; 101583_AT; 101676_AT; 101681_F_AT; 10…
GO Cellular Component	extracellular space	225	709	1640	7681	13.7195	1.23e-11	3.21e-08	11363; 11433; 11489; 11502; 11535; 11568; 11601; 11754; 11812; 11815; 11826; 11839; 11883; 11886; 12040; 12159; 12260; 12263; 12475; 12479; 12480; 12490; 12506; 12514; 12554; 12558; 12560; 12562; 12628; 12654; 12716; 12740; 12759; 12805; 12819; 12822; 12826; 12827; 12831; 12832; 12833; 12834; 12836; 12837; 12842; 12843; 12870; 12873; 12978; 12983; 13038; 13039; 13040; 13078; 13479; 13506; 13602; …	100089_AT; 100308_AT; 100397_AT; 100412_G_AT; 100428_AT; 100436_AT; 100437_G_AT; 100566_AT; 100611_AT; 100927_AT; 100931_AT; 101014_AT; 101015_S_AT; 101039_AT; 101048_AT; 101073_AT; 101080_AT; 101090_AT; 101093_AT; 101095_AT; 101115_AT; 101130_AT; 101178_AT; 101298_G_AT; 101410_AT; 101436_AT; 101487_F_AT; 101676_AT; 101681_F_AT; 101753_S_AT; 101840_AT; 101853_F_AT; 101861_AT; 101881_G_AT; 101882_…
GO Cellular Component	extracellular matrix	58	709	245	7681	23.6735	2.21e-11	5.74e-08	11489; 11735; 12654; 12818; 12819; 12822; 12825; 12826; 12827; 12831; 12832; 12833; 12834; 12835; 12836; 12837; 12842; 12843; 13003; 13602; 14114; 14115; 14118; 14219; 14264; 14734; 14735; 16403; 16404; 16414; 16773; 16775; 16777; 16782; 16948; 17022; 17150; 17181; 17313; 17387; 17392; 18074; 19242; 20392; 20692; 20750; 20972; 21789; 21803; 21810; 21825; 21826; 21859; 22371; 24051; 56429; 192897;…	100019_AT; 100308_AT; 100428_AT; 100928_AT; 101039_AT; 101080_AT; 101090_AT; 101093_AT; 101095_AT; 101110_AT; 101130_AT; 101861_AT; 101881_G_AT; 101882_S_AT; 101918_AT; 101948_AT; 102221_AT; 102353_AT; 102886_AT; 102990_AT; 103305_AT; 103499_AT; 104587_AT; 160095_AT; 160118_AT; 160158_AT; 160319_AT; 160469_AT; 160519_AT; 161156_R_AT; 161497_F_AT; 161706_F_AT; 161984_F_AT; 162459_F_AT; 162483_F_AT…
GO Cellular Component	collagen	15	709	30	7681	50	1.01e-07	0.000263	12818; 12819; 12822; 12825; 12826; 12827; 12831; 12832; 12833; 12834; 12835; 12836; 12837; 12842; 12843	100308_AT; 101039_AT; 101080_AT; 101093_AT; 101110_AT; 101130_AT; 101881_G_AT; 101882_S_AT; 102990_AT; 161156_R_AT; 161984_F_AT; 162459_F_AT; 162483_F_AT; 92567_AT; 93383_AT; 93517_AT; 94305_AT; 95493_AT; 98331_AT; 99476_AT; 99637_AT; 99638_AT
GO Cellular Component	basement membrane	14	709	43	7681	32.5581	8.34e-05	0.217	12822; 12826; 12827; 12836; 16773; 16775; 16777; 16782; 18074; 20392; 20692; 21859; 24051; 226519	100428_AT; 101039_AT; 101093_AT; 101861_AT; 101881_G_AT; 101882_S_AT; 101948_AT; 104587_AT; 160519_AT; 161706_F_AT; 92366_AT; 93383_AT; 93563_S_AT; 93898_AT; 97160_AT
GO Cellular Component	spindle	15	709	54	7681	27.7778	0.000277048	0.721	11629; 11799; 12235; 16551; 18005; 18102; 18536; 19124; 21335; 22137; 56150; 100986; 107995; 108907; 233406	100885_AT; 101521_AT; 102330_AT; 103201_AT; 104097_AT; 161000_I_AT; 161161_R_AT; 93464_AT; 95032_AT; 96140_AT; 96319_AT; 97238_AT; 98018_AT; 99541_AT; 99632_AT
GO Cellular Component	plasma membrane	163	709	1404	7681	11.6097	0.000691239	1	11489; 11502; 11555; 11636; 11658; 11739; 11754; 11764; 11820; 11826; 11883; 11988; 12267; 12297; 12315; 12389; 12475; 12479; 12480; 12490; 12491; 12505; 12506; 12508; 12514; 12527; 12554; 12558; 12560; 12562; 12725; 12739; 12740; 12772; 12798; 12805; 12978; 12983; 12995; 13056; 13349; 13491; 13506; 13595; 13636; 13649; 13809; 13867; 14062; 14063; 14066; 14130; 14182; 14219; 14254; 14255; 14275; …	100012_AT; 100064_F_AT; 100065_R_AT; 100397_AT; 100491_AT; 100606_AT; 100890_AT; 100931_AT; 100951_AT; 101014_AT; 101015_S_AT; 101048_AT; 101059_AT; 101073_AT; 101298_G_AT; 101410_AT; 101487_F_AT; 101681_F_AT; 101840_AT; 101861_AT; 101897_G_AT; 102021_AT; 102035_AT; 102197_AT; 102198_AT; 102221_AT; 102280_AT; 102327_AT; 102335_AT; 102337_S_AT; 102353_AT; 102373_AT; 102395_AT; 102720_AT; 102786_AT…
GO Cellular Component	lytic vacuole	21	709	101	7681	20.7921	0.000766572	1	11433; 11555; 11883; 11886; 12491; 12514; 12721; 13038; 13039; 13040; 14590; 14667; 16792; 16889; 17748; 19025; 64138; 65972; 71665; 75612; 104009	100012_AT; 100931_AT; 101055_AT; 101963_AT; 102123_AT; 103016_S_AT; 160406_AT; 161819_F_AT; 92633_AT; 93193_AT; 93332_AT; 93573_AT; 93575_AT; 93835_AT; 94282_AT; 96602_G_AT; 96603_AT; 96648_AT; 97444_AT; 98543_AT; 98859_AT; 98931_AT; 99141_AT
GO Cellular Component	lysosome	21	709	101	7681	20.7921	0.000766572	1	11433; 11555; 11883; 11886; 12491; 12514; 12721; 13038; 13039; 13040; 14590; 14667; 16792; 16889; 17748; 19025; 64138; 65972; 71665; 75612; 104009	100012_AT; 100931_AT; 101055_AT; 101963_AT; 102123_AT; 103016_S_AT; 160406_AT; 161819_F_AT; 92633_AT; 93193_AT; 93332_AT; 93573_AT; 93575_AT; 93835_AT; 94282_AT; 96602_G_AT; 96603_AT; 96648_AT; 97444_AT; 98543_AT; 98859_AT; 98931_AT; 99141_AT
GO Cellular Component	vacuole	22	709	114	7681	19.2982	0.00151552	1	11433; 11555; 11883; 11886; 12491; 12514; 12721; 13038; 13039; 13040; 14590; 14667; 16792; 16889; 17748; 19025; 64138; 65972; 71665; 75612; 104009; 114143	100012_AT; 100931_AT; 101055_AT; 101963_AT; 102123_AT; 103016_S_AT; 160406_AT; 161819_F_AT; 92633_AT; 93193_AT; 93332_AT; 93573_AT; 93575_AT; 93835_AT; 94282_AT; 96602_G_AT; 96603_AT; 96648_AT; 97444_AT; 98104_AT; 98543_AT; 98859_AT; 98931_AT; 99141_AT
GO Cellular Component	integral to plasma membrane	112	709	932	7681	12.0172	0.00195725	1	11502; 11555; 11658; 11739; 11820; 11826; 11988; 12267; 12297; 12389; 12479; 12480; 12491; 12505; 12506; 12508; 12527; 12739; 12740; 12772; 12978; 12983; 13056; 13349; 13491; 13595; 13636; 13649; 13809; 13867; 14062; 14063; 14182; 14254; 14255; 14275; 14600; 14609; 14734; 14735; 14963; 15216; 15894; 15896; 15976; 16164; 16168; 16177; 16190; 16195; 16403; 16404; 16414; 16423; 16523; 16525; 16534; …	100012_AT; 100064_F_AT; 100065_R_AT; 100397_AT; 100491_AT; 100951_AT; 101014_AT; 101015_S_AT; 101048_AT; 101073_AT; 101298_G_AT; 101410_AT; 101487_F_AT; 101681_F_AT; 101840_AT; 101861_AT; 101897_G_AT; 102021_AT; 102198_AT; 102221_AT; 102280_AT; 102335_AT; 102353_AT; 102373_AT; 102395_AT; 102720_AT; 102806_G_AT; 102849_AT; 102861_AT; 102886_AT; 102915_AT; 102918_AT; 103005_S_AT; 103007_AT; 103017_…
GO Cellular Component	fibrillar collagen	5	709	8	7681	62.5	0.00370271	1	12825; 12831; 12832; 12842; 12843	101080_AT; 101130_AT; 102990_AT; 161156_R_AT; 161984_F_AT; 92567_AT; 94305_AT; 98331_AT
GO Cellular Component	cell surface	8	709	28	7681	28.5714	0.0116234	1	12490; 12505; 12527; 14963; 16590; 17533; 19116; 19264	101048_AT; 101298_G_AT; 101681_F_AT; 103005_S_AT; 103226_AT; 160358_AT; 95030_AT; 95661_AT; 97773_AT; 99956_AT
GO Cellular Component	basal lamina	7	709	23	7681	30.4348	0.0154783	1	16773; 16775; 16777; 16782; 20392; 24051; 226519	100428_AT; 101861_AT; 101948_AT; 104587_AT; 161706_F_AT; 92366_AT; 93898_AT
GO Cellular Component	collagen type VI	3	709	3	7681	100	0.023896	1	12833; 12834; 12835	101110_AT; 162459_F_AT; 93517_AT; 95493_AT
GO Cellular Component	proteoglycan integral to plasma membrane	4	709	8	7681	50	0.0306902	1	14735; 15894; 16423; 71461	102886_AT; 103611_AT; 92325_AT; 95020_AT; 96752_AT
GO Cellular Component	microtubule organizing center	9	709	42	7681	21.4286	0.0354681	1	11629; 12235; 18005; 18102; 18536; 19124; 21335; 56150; 100986	100885_AT; 102330_AT; 104097_AT; 161161_R_AT; 93464_AT; 96140_AT; 97238_AT; 98018_AT; 99632_AT
GO Cellular Component	spindle pole	9	709	42	7681	21.4286	0.0354681	1	11629; 12235; 18005; 18102; 18536; 19124; 21335; 56150; 100986	100885_AT; 102330_AT; 104097_AT; 161161_R_AT; 93464_AT; 96140_AT; 97238_AT; 98018_AT; 99632_AT
GO Cellular Component	centrosome	7	709	28	7681	25	0.0390106	1	11629; 18005; 18102; 18536; 19124; 21335; 100986	100885_AT; 102330_AT; 161161_R_AT; 93464_AT; 96140_AT; 97238_AT; 98018_AT
GO Molecular Function	extracellular matrix structural constituent	28	708	75	7711	37.3333	1.54e-10	4.01e-07	12654; 12818; 12819; 12822; 12825; 12826; 12827; 12831; 12832; 12833; 12834; 12835; 12836; 12837; 12842; 12843; 14114; 14115; 14118; 16773; 16775; 16777; 16782; 17022; 17150; 17313; 21789; 226519	100308_AT; 100428_AT; 100928_AT; 101039_AT; 101080_AT; 101090_AT; 101093_AT; 101095_AT; 101110_AT; 101130_AT; 101881_G_AT; 101882_S_AT; 101948_AT; 102990_AT; 104587_AT; 161156_R_AT; 161706_F_AT; 161984_F_AT; 162459_F_AT; 162483_F_AT; 92366_AT; 92567_AT; 93353_AT; 93383_AT; 93517_AT; 93866_S_AT; 94305_AT; 94307_AT; 94308_AT; 94309_G_AT; 94383_AT; 95493_AT; 98331_AT; 99476_AT; 99637_AT; 99638_AT; 9…
GO Molecular Function	cell adhesion molecule activity	51	708	239	7711	21.3389	1.53e-08	3.99e-05	11489; 11568; 11658; 11754; 11820; 12490; 12491; 12505; 12554; 12558; 12560; 12562; 12805; 12819; 12822; 12833; 12834; 12835; 12836; 12837; 13506; 14219; 15894; 15896; 16007; 16403; 16404; 16414; 16423; 16773; 16775; 16777; 16782; 18074; 18186; 18214; 19268; 20750; 21810; 21825; 21826; 22329; 22371; 26365; 51795; 53414; 54216; 56429; 71461; 192897; 226519	100308_AT; 100412_G_AT; 100428_AT; 101110_AT; 101881_G_AT; 101882_S_AT; 101948_AT; 102280_AT; 102327_AT; 102353_AT; 102806_G_AT; 102852_AT; 103005_S_AT; 103305_AT; 103499_AT; 103506_F_AT; 103568_AT; 103611_AT; 104083_AT; 104407_AT; 104587_AT; 104743_AT; 160227_S_AT; 160358_AT; 160469_AT; 161497_F_AT; 161706_F_AT; 162097_R_AT; 162459_F_AT; 162483_F_AT; 92325_AT; 92366_AT; 92414_AT; 92558_AT; 92559…
GO Molecular Function	extracellular matrix structural constituent conferring tensile strength	15	708	29	7711	51.7241	5.5e-08	0.000143	12818; 12819; 12822; 12825; 12826; 12827; 12831; 12832; 12833; 12834; 12835; 12836; 12837; 12842; 12843	100308_AT; 101039_AT; 101080_AT; 101093_AT; 101110_AT; 101130_AT; 101881_G_AT; 101882_S_AT; 102990_AT; 161156_R_AT; 161984_F_AT; 162459_F_AT; 162483_F_AT; 92567_AT; 93383_AT; 93517_AT; 94305_AT; 95493_AT; 98331_AT; 99476_AT; 99637_AT; 99638_AT
GO Molecular Function	calcium ion binding	55	708	361	7711	15.2355	0.000182272	0.474	11629; 11747; 11749; 11752; 12153; 12315; 12554; 12558; 12560; 12562; 13003; 13506; 13602; 13858; 14114; 14115; 14118; 14314; 14456; 14571; 16835; 16952; 16971; 17155; 17181; 17313; 17392; 17533; 18074; 18764; 18799; 19055; 19122; 19128; 19672; 20193; 20194; 20195; 20196; 20198; 20201; 20692; 21824; 21825; 21826; 22038; 50909; 53322; 53883; 54216; 56506; 71853; 75600; 107513; 227753	100019_AT; 100606_AT; 100928_AT; 100951_AT; 100959_AT; 101073_AT; 101090_AT; 102197_AT; 102280_AT; 102330_AT; 102839_AT; 102852_AT; 103226_AT; 103448_AT; 103506_F_AT; 104006_AT; 104083_AT; 104580_AT; 104601_AT; 104728_AT; 104743_AT; 160319_AT; 160469_AT; 160579_AT; 160832_AT; 160896_AT; 161121_F_AT; 161703_F_AT; 162023_F_AT; 162097_R_AT; 92363_AT; 92364_AT; 92539_AT; 92632_AT; 93037_I_AT; 93038_F…
GO Molecular Function	transmembrane receptor protein tyrosine kinase activity	15	708	59	7711	25.4237	0.000697923	1	12978; 13649; 13867; 14182; 14183; 14254; 14255; 16590; 18186; 18214; 18595; 18596; 19882; 21687; 71461	101840_AT; 102720_AT; 104354_AT; 160867_AT; 92325_AT; 92969_AT; 93090_AT; 95016_AT; 95079_AT; 95295_S_AT; 96771_AT; 97509_F_AT; 97719_AT; 98452_AT; 99956_AT
GO Molecular Function	vascular endothelial growth factor receptor activity	6	708	10	7711	60	0.00108824	1	14254; 14255; 16590; 18186; 18595; 18596	160867_AT; 95016_AT; 95079_AT; 95295_S_AT; 98452_AT; 99956_AT
GO Molecular Function	enzyme inhibitor activity	30	708	176	7711	17.0455	0.00127635	1	11747; 11749; 11752; 11799; 11820; 12577; 12580; 12835; 12836; 14313; 14677; 16679; 16952; 18173; 18787; 19128; 19242; 20568; 20716; 20724; 21789; 21825; 21859; 24056; 30939; 53614; 54375; 56086; 58200; 209318	100034_AT; 101002_AT; 101027_S_AT; 101110_AT; 101521_AT; 103804_AT; 104374_AT; 104412_AT; 104728_AT; 160469_AT; 160519_AT; 160638_AT; 161650_AT; 161703_F_AT; 92858_AT; 93037_I_AT; 93038_F_AT; 93063_AT; 93083_AT; 93383_AT; 93556_AT; 94147_AT; 94304_AT; 94383_AT; 94456_AT; 95471_AT; 96114_AT; 96562_AT; 96943_AT; 97195_AT; 97474_R_AT; 97529_AT; 98550_AT; 98766_AT; 98817_AT
GO Molecular Function	transmembrane receptor protein kinase activity	15	708	69	7711	21.7391	0.00343804	1	12978; 13649; 13867; 14182; 14183; 14254; 14255; 16590; 18186; 18214; 18595; 18596; 19882; 21687; 71461	101840_AT; 102720_AT; 104354_AT; 160867_AT; 92325_AT; 92969_AT; 93090_AT; 95016_AT; 95079_AT; 95295_S_AT; 96771_AT; 97509_F_AT; 97719_AT; 98452_AT; 99956_AT
GO Molecular Function	vitamin binding	7	708	18	7711	38.8889	0.00412318	1	14275; 14276; 17220; 19659; 19662; 67815; 72039	104172_AT; 104716_AT; 162302_F_AT; 93356_AT; 93785_AT; 94940_AT; 96047_AT; 96758_S_AT
GO Molecular Function	heparin binding	13	708	58	7711	22.4138	0.00555155	1	11820; 12831; 14182; 14219; 14314; 16007; 16782; 16956; 18654; 19242; 21825; 21826; 22339	100428_AT; 101080_AT; 103520_AT; 160083_AT; 160469_AT; 92777_AT; 92909_AT; 93063_AT; 93294_AT; 94833_AT; 94930_AT; 95611_AT; 97474_R_AT; 97509_F_AT
GO Molecular Function	glycosaminoglycan binding	15	708	73	7711	20.5479	0.00584113	1	11820; 12505; 12831; 13003; 14182; 14219; 14314; 16007; 16782; 16956; 18654; 19242; 21825; 21826; 22339	100019_AT; 100428_AT; 101080_AT; 103005_S_AT; 103520_AT; 160083_AT; 160469_AT; 92777_AT; 92909_AT; 93063_AT; 93294_AT; 94833_AT; 94930_AT; 95611_AT; 97474_R_AT; 97509_F_AT
GO Molecular Function	structural molecule activity	69	708	561	7711	12.2995	0.00903369	1	11468; 11735; 11867; 12389; 12654; 12721; 12739; 12740; 12818; 12819; 12822; 12825; 12826; 12827; 12831; 12832; 12833; 12834; 12835; 12836; 12837; 12842; 12843; 13731; 14114; 14115; 14118; 14465; 16667; 16668; 16679; 16691; 16773; 16775; 16777; 16782; 16906; 17022; 17150; 17184; 17313; 17698; 17758; 18286; 18858; 19249; 20392; 20618; 21687; 21789; 21825; 21826; 22142; 22143; 22147; 22153; 24051; …	100308_AT; 100342_I_AT; 100343_F_AT; 100428_AT; 100928_AT; 101009_AT; 101039_AT; 101080_AT; 101090_AT; 101093_AT; 101095_AT; 101108_AT; 101110_AT; 101130_AT; 101410_AT; 101419_AT; 101861_AT; 101881_G_AT; 101882_S_AT; 101916_AT; 101948_AT; 102395_AT; 102720_AT; 102990_AT; 103243_AT; 104168_AT; 104280_AT; 104587_AT; 104698_AT; 160280_AT; 160308_AT; 160469_AT; 160517_AT; 160970_AT; 161156_R_AT; 1614…
GO Molecular Function	anticoagulant activity	5	708	10	7711	50	0.00938255	1	11747; 11749; 11752; 19124; 21824	104601_AT; 162023_F_AT; 93083_AT; 94304_AT; 97529_AT; 98018_AT
GO Molecular Function	metal ion binding	87	708	738	7711	11.7886	0.00989244	1	11489; 11502; 11629; 11747; 11749; 11752; 11754; 11927; 12153; 12315; 12349; 12350; 12554; 12558; 12560; 12562; 12870; 12925; 13003; 13433; 13506; 13602; 13809; 13858; 14114; 14115; 14118; 14156; 14314; 14425; 14456; 14571; 16835; 16948; 16949; 16952; 16971; 17002; 17155; 17181; 17313; 17380; 17387; 17392; 17533; 17748; 18074; 18624; 18641; 18746; 18764; 18799; 19055; 19122; 19128; 19672; 20193; …	100019_AT; 100423_F_AT; 100538_AT; 100606_AT; 100928_AT; 100951_AT; 100959_AT; 101042_F_AT; 101073_AT; 101090_AT; 101115_AT; 101445_AT; 101593_AT; 101984_AT; 102197_AT; 102280_AT; 102327_AT; 102330_AT; 102373_AT; 102379_AT; 102839_AT; 102852_AT; 103226_AT; 103254_AT; 103305_AT; 103448_AT; 103506_F_AT; 103850_AT; 104006_AT; 104083_AT; 104580_AT; 104601_AT; 104645_AT; 104728_AT; 104743_AT; 160095_A…
GO Molecular Function	acute-phase response protein activity	4	708	6	7711	66.6667	0.0124248	1	18405; 18406; 20209; 20210	100333_AT; 100436_AT; 100437_G_AT; 102712_AT; 103465_F_AT; 94734_AT
GO Molecular Function	transition metal ion transporter activity	6	708	17	7711	35.2941	0.0155463	1	11927; 12870; 17002; 18173; 21452; 22042	101115_AT; 101984_AT; 103957_AT; 103958_G_AT; 92851_AT; 93736_AT; 96562_AT
GO Molecular Function	phospholipase inhibitor activity	5	708	12	7711	41.6667	0.0190709	1	11747; 11749; 11752; 16952; 18173	161703_F_AT; 93037_I_AT; 93038_F_AT; 93083_AT; 94304_AT; 96562_AT; 97529_AT
GO Molecular Function	enzyme regulator activity	53	708	427	7711	12.4122	0.0193798	1	11658; 11747; 11749; 11752; 11799; 11820; 12362; 12428; 12429; 12442; 12443; 12444; 12452; 12577; 12580; 12835; 12836; 13196; 13605; 14313; 14667; 14677; 14825; 15982; 15983; 16679; 16952; 18173; 18518; 18787; 19025; 19116; 19124; 19128; 19242; 19734; 19737; 20568; 20716; 20724; 21789; 21825; 21859; 24056; 30939; 53614; 54324; 54375; 56086; 58200; 94176; 209318; 226849	100034_AT; 100513_AT; 101002_AT; 101027_S_AT; 101055_AT; 101102_AT; 101110_AT; 101521_AT; 102064_AT; 103294_AT; 103462_AT; 103804_AT; 104374_AT; 104407_AT; 104412_AT; 104728_AT; 104760_AT; 160092_AT; 160159_AT; 160469_AT; 160519_AT; 160638_AT; 160977_AT; 161609_AT; 161650_AT; 161703_F_AT; 92858_AT; 93037_I_AT; 93038_F_AT; 93063_AT; 93083_AT; 93383_AT; 93556_AT; 93826_AT; 94147_AT; 94231_AT; 94232…
GO Molecular Function	copper ion binding	8	708	32	7711	25	0.0233416	1	11754; 11927; 12870; 16948; 16949; 17748; 19122; 20850	100423_F_AT; 100606_AT; 101984_AT; 102327_AT; 103850_AT; 160095_AT; 92851_AT; 93573_AT
GO Molecular Function	oxidoreductase activity\, acting on the CH-NH2 group of donors	5	708	13	7711	38.4615	0.0255908	1	11754; 16948; 16949; 17161; 104174	102327_AT; 103850_AT; 160095_AT; 93749_AT; 95603_AT
GO Molecular Function	metalloendopeptidase activity	12	708	63	7711	19.0476	0.0266344	1	11489; 11502; 12153; 12873; 13479; 13809; 15925; 17380; 17387; 17392; 18624; 19671	101042_F_AT; 102351_AT; 102373_AT; 103644_AT; 160118_AT; 162348_R_AT; 92331_AT; 92414_AT; 94380_AT; 95557_AT; 96738_AT; 96838_AT; 98833_AT
GO Molecular Function	lipid binding	18	708	113	7711	15.9292	0.0278519	1	11747; 11749; 11752; 11815; 12479; 12480; 12903; 12904; 16952; 18708; 18762; 18830; 19659; 20280; 23986; 27226; 67815; 70025	100127_AT; 100539_AT; 100927_AT; 101897_G_AT; 101923_AT; 103422_AT; 104716_AT; 161703_F_AT; 93037_I_AT; 93038_F_AT; 93083_AT; 93278_AT; 93592_AT; 94304_AT; 94485_AT; 96198_AT; 96592_AT; 96758_S_AT; 97529_AT; 98108_AT
GO Molecular Function	growth factor binding	9	708	41	7711	21.9512	0.0302767	1	12983; 14219; 16007; 16008; 16011; 16012; 16177; 16190; 16195	100566_AT; 102021_AT; 103904_AT; 92777_AT; 93294_AT; 93914_AT; 94345_AT; 94748_G_AT; 98627_AT
GO Molecular Function	protease inhibitor activity	16	708	98	7711	16.3265	0.0326063	1	11799; 11820; 12835; 12836; 14313; 16679; 18787; 19128; 20568; 20716; 20724; 21789; 21825; 21859; 30939; 53614	100034_AT; 101027_S_AT; 101110_AT; 101521_AT; 103804_AT; 104374_AT; 104728_AT; 160469_AT; 160519_AT; 161650_AT; 92858_AT; 93063_AT; 93383_AT; 93556_AT; 94147_AT; 94383_AT; 98817_AT
GO Molecular Function	endopeptidase inhibitor activity	16	708	98	7711	16.3265	0.0326063	1	11799; 11820; 12835; 12836; 14313; 16679; 18787; 19128; 20568; 20716; 20724; 21789; 21825; 21859; 30939; 53614	100034_AT; 101027_S_AT; 101110_AT; 101521_AT; 103804_AT; 104374_AT; 104728_AT; 160469_AT; 160519_AT; 161650_AT; 92858_AT; 93063_AT; 93383_AT; 93556_AT; 94147_AT; 94383_AT; 98817_AT
GO Molecular Function	aldehyde dehydrogenase (NAD) activity	4	708	9	7711	44.4444	0.0423618	1	11668; 11669; 11671; 56847	100068_AT; 96057_AT; 96058_S_AT; 98372_AT; 99559_AT
GO Molecular Function	aldehyde dehydrogenase activity	4	708	9	7711	44.4444	0.0423618	1	11668; 11669; 11671; 56847	100068_AT; 96057_AT; 96058_S_AT; 98372_AT; 99559_AT
GO Molecular Function	acetyl-CoA C-acyltransferase activity	3	708	4	7711	75	0.0444424	1	52538; 113868; 231086	160482_AT; 95064_AT; 96913_AT
GO Molecular Function	extracellular matrix glycoprotein	3	708	4	7711	75	0.0444424	1	14114; 14115; 16775	100928_AT; 104587_AT; 94307_AT; 94308_AT; 94309_G_AT
KEGG pathway	Cell cycle - Homo sapiens	19	162	60	1298	31.6667	0.000164883	0.429	12428; 12442; 12444; 12530; 12577; 12580; 17215; 17218; 17220; 18538; 19645; 21808; 21809; 22059; 23834; 30939; 56150; 56452; 107995	100062_AT; 100156_AT; 101027_S_AT; 101065_AT; 102751_AT; 103821_AT; 104154_AT; 104275_G_AT; 160496_S_AT; 160638_AT; 161858_F_AT; 93300_AT; 93356_AT; 94294_AT; 95471_AT; 95712_AT; 96319_AT; 97390_AT; 97504_AT; 97948_AT; 99186_AT; 99632_AT
KEGG pathway	Cell Growth and Death - Homo sapiens	23	162	98	1298	23.4694	0.00271416	1	12015; 12362; 12428; 12442; 12444; 12530; 12577; 12580; 17215; 17218; 17220; 18538; 19249; 19645; 21808; 21809; 21938; 22059; 23834; 30939; 56150; 56452; 107995	100062_AT; 100156_AT; 101027_S_AT; 101065_AT; 102064_AT; 102751_AT; 103821_AT; 104154_AT; 104275_G_AT; 160496_S_AT; 160638_AT; 161500_I_AT; 161858_F_AT; 93300_AT; 93356_AT; 94294_AT; 94928_AT; 95471_AT; 95712_AT; 96319_AT; 97390_AT; 97504_AT; 97948_AT; 98424_AT; 99186_AT; 99632_AT
KEGG pathway	Arginine and proline metabolism - Mus musculus	11	162	34	1298	32.3529	0.005974	1	11668; 11669; 11671; 11703; 11754; 11898; 12716; 14719; 17161; 18263; 20603	100068_AT; 100323_AT; 102327_AT; 160084_AT; 160565_AT; 161995_R_AT; 93749_AT; 96057_AT; 96058_S_AT; 97521_AT; 98136_AT; 99559_AT
KEGG pathway	Biodegradation of Xenobiotics - Homo sapiens	12	162	42	1298	28.5714	0.0103149	1	11433; 11668; 11669; 11671; 13078; 13850; 14085; 52538; 113868; 231086; 269823; 330260	100068_AT; 104378_AT; 160482_AT; 93051_AT; 93940_AT; 95064_AT; 96057_AT; 96058_S_AT; 96913_AT; 98588_AT; 98859_AT; 99559_AT; 99979_AT
KEGG pathway	Sterol biosynthesis - Homo sapiens	6	162	12	1298	50	0.0105488	1	13360; 13595; 16987; 17855; 20775; 192156	160737_AT; 160770_AT; 94322_AT; 95633_R_AT; 96627_AT; 98989_AT
KEGG pathway	Lipid Metabolism - Homo sapiens	18	162	81	1298	22.2222	0.0166439	1	11363; 11430; 11668; 11669; 11671; 12894; 13078; 13360; 13595; 16889; 16987; 17855; 20775; 23986; 52538; 113868; 192156; 231086	100068_AT; 101515_AT; 102123_AT; 160482_AT; 160737_AT; 160770_AT; 93320_AT; 94322_AT; 94485_AT; 95064_AT; 95425_AT; 95633_R_AT; 96057_AT; 96058_S_AT; 96627_AT; 96913_AT; 98989_AT; 99559_AT; 99979_AT
KEGG pathway	Sterol biosynthesis - Mus musculus	5	162	9	1298	55.5556	0.0173947	1	13360; 13595; 17855; 20775; 192156	160770_AT; 94322_AT; 95633_R_AT; 96627_AT; 98989_AT
KEGG pathway	Fatty acid metabolism - Homo sapiens	11	162	41	1298	26.8293	0.0235225	1	11363; 11430; 11668; 11669; 11671; 12894; 13078; 23986; 52538; 113868; 231086	100068_AT; 101515_AT; 160482_AT; 93320_AT; 94485_AT; 95064_AT; 95425_AT; 96057_AT; 96058_S_AT; 96913_AT; 99559_AT; 99979_AT
KEGG pathway	Histidine metabolism - Homo sapiens	6	162	15	1298	40	0.0293278	1	11668; 11669; 11671; 11754; 17161; 56847	100068_AT; 102327_AT; 93749_AT; 96057_AT; 96058_S_AT; 98372_AT; 99559_AT
KEGG pathway	Bile acid biosynthesis - Homo sapiens	7	162	21	1298	33.3333	0.0365948	1	11668; 11669; 11671; 16889; 52538; 113868; 231086	100068_AT; 102123_AT; 160482_AT; 95064_AT; 96057_AT; 96058_S_AT; 96913_AT; 99559_AT
KEGG pathway	Arginine and proline metabolism - Homo sapiens	10	162	39	1298	25.641	0.0433447	1	11668; 11669; 11671; 11754; 11898; 12716; 14719; 17161; 18263; 20603	100068_AT; 102327_AT; 160084_AT; 160565_AT; 161995_R_AT; 93749_AT; 96057_AT; 96058_S_AT; 97521_AT; 98136_AT; 99559_AT
KEGG pathway	Glycerolipid metabolism - Homo sapiens	13	162	58	1298	22.4138	0.0462768	1	11668; 11669; 11671; 12894; 13350; 14555; 14571; 14933; 16956; 18805; 27226; 28169; 67916	100068_AT; 101923_AT; 104371_AT; 160083_AT; 160807_AT; 161753_F_AT; 92474_AT; 92592_AT; 93320_AT; 95611_AT; 96057_AT; 96058_S_AT; 96662_AT; 97525_AT; 98984_F_AT; 99559_AT
biochemical function	Inhibitor or repressor	44	344	274	3111	16.0584	0.00844868	1	11601; 11747; 11799; 11820; 11910; 12226; 12228; 12577; 12580; 13198; 14313; 14451; 14815; 15902; 15903; 15904; 16012; 16477; 16952; 17869; 18102; 18787; 19128; 19645; 19698; 20195; 20377; 20568; 20716; 20724; 21789; 21808; 21810; 21859; 22059; 22634; 29810; 54123; 54375; 56086; 56612; 58200; 100710; 209318	100034_AT; 101002_AT; 101429_AT; 101513_AT; 101521_AT; 102362_I_AT; 102363_R_AT; 103091_AT; 103904_AT; 104154_AT; 104155_F_AT; 104275_G_AT; 104373_AT; 104374_AT; 104669_AT; 104712_AT; 104728_AT; 160519_AT; 160638_AT; 161161_R_AT; 161650_AT; 161703_F_AT; 161858_F_AT; 161980_F_AT; 92210_AT; 92502_AT; 92614_AT; 92858_AT; 92877_AT; 93013_AT; 93037_I_AT; 93038_F_AT; 93063_AT; 93083_AT; 93104_AT; 93300…
biochemical function	Small molecule-binding protein	16	344	71	3111	22.5352	0.00894943	1	11927; 12315; 12903; 12904; 12925; 14275; 14276; 17002; 17748; 19659; 19662; 19672; 20193; 20198; 20692; 21452	100127_AT; 101115_AT; 101984_AT; 104172_AT; 104716_AT; 160896_AT; 162302_F_AT; 92632_AT; 93573_AT; 93736_AT; 93785_AT; 94061_AT; 95453_F_AT; 96047_AT; 97160_AT; 98108_AT; 99051_AT
biochemical function	Adhesin/agglutinin	15	344	72	3111	20.8333	0.0230269	1	11658; 12491; 12554; 12558; 12560; 12562; 12805; 13506; 15894; 15896; 21825; 21826; 22329; 22371; 53414	102852_AT; 103499_AT; 103506_F_AT; 104083_AT; 104407_AT; 104743_AT; 160227_S_AT; 160469_AT; 162097_R_AT; 92558_AT; 92559_AT; 92936_AT; 93332_AT; 94930_AT; 96752_AT; 99053_AT
cellular role	DNA synthesis	17	186	65	1668	26.1538	0.00129489	1	14156; 16881; 17215; 17218; 17220; 18027; 18028; 18538; 20195; 21973; 23834; 56086; 56452; 68240; 69724; 93692; 106344	100062_AT; 100156_AT; 101065_AT; 103418_AT; 103821_AT; 160324_AT; 160496_S_AT; 92551_AT; 92893_AT; 93356_AT; 94456_AT; 95712_AT; 95722_AT; 96106_AT; 97327_AT; 98550_AT; 98600_AT; 99440_AT; 99578_AT

## Sheet: Sheet2
System	Gene Category	List Hits	List Total	Population Hits	Population Total	percentage of Hit(list/population hit)	EASE score	Affymetrix probesets
biochemical function	Inhibitor or repressor	44	344	274	3111	16.0584	0.00844868	100034_AT	101002_AT	101429_AT	101513_AT	101521_AT	102362_I_AT	102363_R_AT	103091_AT	103904_AT	104154_AT	104155_F_AT	104275_G_AT	104373_AT	104374_AT	104669_AT	104712_AT	104728_AT	160519_AT	160638_AT	161161_R_AT	161650_AT	161703_F_AT	161858_F_AT	161980_F_AT	92210_AT	92502_AT	92614_AT	92858_AT	92877_AT	93013_AT	93037_I_AT	93038_F_AT	93063_AT	93083_AT	93104_AT	93300_AT	94147_AT	94383_AT	94456_AT	94813_AT	95471_AT	96114_AT
biochemical function	Small molecule-binding protein	16	344	71	3111	22.5352	0.00894943	100127_AT	101115_AT	101984_AT	104172_AT	104716_AT	160896_AT	162302_F_AT	92632_AT	93573_AT	93736_AT	93785_AT	94061_AT	95453_F_AT	96047_AT	97160_AT	98108_AT	99051_AT
biochemical function	Adhesin/agglutinin	15	344	72	3111	20.8333	0.0230269	102852_AT	103499_AT	103506_F_AT	104083_AT	104407_AT	104743_AT	160227_S_AT	160469_AT	162097_R_AT	92558_AT	92559_AT	92936_AT	93332_AT	94930_AT	96752_AT	99053_AT
cellular role	DNA synthesis	17	186	65	1668	26.1538	0.00129489	100062_AT	100156_AT	101065_AT	103418_AT	103821_AT	160324_AT	160496_S_AT	92551_AT	92893_AT	93356_AT	94456_AT	95712_AT	95722_AT	96106_AT	97327_AT	98550_AT	98600_AT	99440_AT	99578_AT
GO Biological Process	cell cycle	112	710	620	7661	18.0645	1.38e-12	100062_AT	100125_AT	100128_AT	100133_AT	100156_AT	100612_AT	100885_AT	100890_AT	100951_AT	101027_S_AT	101059_AT	101065_AT	101429_AT	101465_AT	101521_AT	101840_AT	101918_AT	102001_AT	102330_AT	102362_I_AT	102363_R_AT	102395_AT	102751_AT	103064_AT	103091_AT	103201_AT	103418_AT	103520_AT	103804_AT	103821_AT	104097_AT	104154_AT	104275_G_AT	104354_AT	104527_AT	104712_AT	160159_AT	160324_AT	160495_AT	160496_S_AT	160638_AT	160755_AT
GO Biological Process	cell proliferation	149	710	933	7661	15.97	3.29e-12	100062_AT	100125_AT	100128_AT	100133_AT	100156_AT	100612_AT	100885_AT	100890_AT	100951_AT	101014_AT	101015_S_AT	101027_S_AT	101059_AT	101065_AT	101073_AT	101290_AT	101429_AT	101465_AT	101521_AT	101583_AT	101593_AT	101840_AT	101881_G_AT	101882_S_AT	101918_AT	102001_AT	102330_AT	102362_I_AT	102363_R_AT	102373_AT	102395_AT	102751_AT	102886_AT	103016_S_AT	103064_AT	103091_AT	103201_AT	103243_AT	103283_AT	103418_AT	103432_AT	103462_AT
GO Biological Process	cell adhesion	82	710	407	7661	20.1474	9.42e-12	100019_AT	100308_AT	100412_G_AT	100423_F_AT	100428_AT	100951_AT	101039_AT	101080_AT	101093_AT	101110_AT	101130_AT	101861_AT	101881_G_AT	101882_S_AT	101908_S_AT	101929_AT	101948_AT	102280_AT	102327_AT	102353_AT	102720_AT	102736_AT	102806_G_AT	102852_AT	102990_AT	103005_S_AT	103226_AT	103305_AT	103335_AT	103499_AT	103506_F_AT	103520_AT	103568_AT	103611_AT	104083_AT	104407_AT	104587_AT	104743_AT	160227_S_AT	160358_AT	160469_AT	160618_AT
GO Biological Process	regulation of cell cycle	76	710	369	7661	20.5962	2.07e-11	100125_AT	100128_AT	100133_AT	100156_AT	100885_AT	100951_AT	101059_AT	101065_AT	101429_AT	101465_AT	101840_AT	101918_AT	102330_AT	102362_I_AT	102363_R_AT	102395_AT	102751_AT	103064_AT	103091_AT	103201_AT	103520_AT	103804_AT	103821_AT	104097_AT	104154_AT	104275_G_AT	104354_AT	104712_AT	160159_AT	160638_AT	160901_AT	161000_I_AT	161161_R_AT	161858_F_AT	92365_AT	92502_AT	92644_S_AT	92909_AT	93013_AT	93285_AT	93300_AT	94231_AT
GO Biological Process	response to external stimulus	146	710	1079	7661	13.531	6.71e-07	100034_AT	100064_F_AT	100065_R_AT	100089_AT	100283_AT	100300_AT	100333_AT	100397_AT	100423_F_AT	100436_AT	100437_G_AT	100538_AT	100606_AT	100611_AT	100924_AT	100951_AT	101014_AT	101015_S_AT	101048_AT	101090_AT	101102_AT	101115_AT	101178_AT	101298_G_AT	101429_AT	101436_AT	101465_AT	101487_F_AT	101676_AT	101681_F_AT	101753_S_AT	101853_F_AT	101881_G_AT	101882_S_AT	101897_G_AT	101918_AT	101923_AT	101984_AT	102021_AT	102198_AT	102327_AT	102330_AT
GO Biological Process	mitotic cell cycle	53	710	283	7661	18.7279	8.68e-07	100062_AT	100128_AT	100156_AT	100612_AT	100885_AT	100890_AT	101027_S_AT	101065_AT	101521_AT	102001_AT	103064_AT	103201_AT	103418_AT	103821_AT	104097_AT	160159_AT	160324_AT	160496_S_AT	160755_AT	161000_I_AT	92551_AT	92703_AT	92790_AT	92893_AT	93013_AT	93164_AT	93356_AT	94048_AT	94231_AT	94232_AT	94294_AT	94456_AT	94811_S_AT	94813_AT	95032_AT	95471_AT	95545_AT	95546_G_AT	95712_AT	95753_AT	96106_AT	96319_AT
GO Biological Process	response to biotic stimulus	106	710	731	7661	14.5007	1.54e-06	100034_AT	100089_AT	100300_AT	100333_AT	100397_AT	100423_F_AT	100436_AT	100437_G_AT	100538_AT	100606_AT	100611_AT	100924_AT	101014_AT	101015_S_AT	101048_AT	101102_AT	101115_AT	101178_AT	101298_G_AT	101429_AT	101436_AT	101465_AT	101487_F_AT	101676_AT	101681_F_AT	101753_S_AT	101853_F_AT	101897_G_AT	101918_AT	101923_AT	101984_AT	102021_AT	102198_AT	102327_AT	102330_AT	102337_S_AT	102353_AT	102373_AT	102712_AT	102736_AT	102791_AT	102806_G_AT
GO Biological Process	innate immune response	35	710	166	7661	21.0843	6.48e-06	100300_AT	100333_AT	100436_AT	100437_G_AT	100611_AT	101436_AT	101681_F_AT	101753_S_AT	101897_G_AT	101918_AT	101923_AT	102327_AT	102330_AT	102353_AT	102736_AT	103422_AT	103448_AT	103462_AT	103465_F_AT	103707_AT	104374_AT	104669_AT	160901_AT	161703_F_AT	92925_AT	93037_I_AT	93038_F_AT	93051_AT	93397_AT	93412_AT	93914_AT	94928_AT	95348_AT	95349_G_AT	95706_AT	96953_AT	97519_AT	98018_AT	98088_AT	98818_AT
GO Biological Process	defense response	96	710	668	7661	14.3713	8.03e-06	100034_AT	100089_AT	100300_AT	100333_AT	100397_AT	100423_F_AT	100436_AT	100437_G_AT	100611_AT	100924_AT	101048_AT	101102_AT	101115_AT	101178_AT	101298_G_AT	101436_AT	101487_F_AT	101681_F_AT	101753_S_AT	101853_F_AT	101897_G_AT	101918_AT	101923_AT	102021_AT	102198_AT	102327_AT	102330_AT	102337_S_AT	102353_AT	102373_AT	102712_AT	102736_AT	102791_AT	102806_G_AT	103005_S_AT	103089_AT	103091_AT	103422_AT	103448_AT	103462_AT	103465_F_AT	103673_AT
GO Biological Process	immune response	86	710	586	7661	14.6758	1.19e-05	100034_AT	100089_AT	100300_AT	100333_AT	100397_AT	100423_F_AT	100436_AT	100437_G_AT	100611_AT	101048_AT	101102_AT	101115_AT	101178_AT	101298_G_AT	101436_AT	101681_F_AT	101753_S_AT	101853_F_AT	101897_G_AT	101918_AT	101923_AT	102021_AT	102327_AT	102330_AT	102337_S_AT	102353_AT	102712_AT	102736_AT	102791_AT	102806_G_AT	103091_AT	103422_AT	103448_AT	103462_AT	103465_F_AT	103673_AT	103707_AT	104014_AT	104093_AT	104354_AT	104374_AT	104407_AT
GO Biological Process	response to stress	97	710	699	7661	13.877	3.07e-05	100034_AT	100089_AT	100300_AT	100333_AT	100397_AT	100436_AT	100437_G_AT	100538_AT	100606_AT	100611_AT	100890_AT	101007_AT	101014_AT	101015_S_AT	101027_S_AT	101048_AT	101065_AT	101115_AT	101298_G_AT	101429_AT	101436_AT	101465_AT	101583_AT	101676_AT	101681_F_AT	101753_S_AT	101853_F_AT	101897_G_AT	101918_AT	101923_AT	101984_AT	102327_AT	102330_AT	102353_AT	102712_AT	102736_AT	102798_AT	103064_AT	103091_AT	103422_AT	103448_AT	103462_AT
GO Biological Process	response to pest/pathogen/parasite	63	710	402	7661	15.6716	3.14e-05	100034_AT	100089_AT	100300_AT	100333_AT	100397_AT	100436_AT	100437_G_AT	100611_AT	101014_AT	101015_S_AT	101048_AT	101115_AT	101298_G_AT	101436_AT	101465_AT	101681_F_AT	101753_S_AT	101853_F_AT	101897_G_AT	101918_AT	101923_AT	102327_AT	102330_AT	102353_AT	102712_AT	102736_AT	103091_AT	103422_AT	103448_AT	103462_AT	103465_F_AT	103673_AT	103707_AT	104093_AT	104354_AT	104374_AT	104407_AT	104669_AT	160106_AT	160901_AT	161294_F_AT	161703_F_AT
GO Biological Process	inflammatory response	32	710	160	7661	20	5.15e-05	100300_AT	100333_AT	100436_AT	100437_G_AT	100611_AT	101436_AT	101753_S_AT	101918_AT	101923_AT	102327_AT	102330_AT	102353_AT	102736_AT	103448_AT	103462_AT	103465_F_AT	103707_AT	104374_AT	104669_AT	160901_AT	161703_F_AT	92925_AT	93037_I_AT	93038_F_AT	93051_AT	93397_AT	93412_AT	93914_AT	94928_AT	95348_AT	95349_G_AT	95706_AT	96953_AT	97519_AT	98018_AT	98088_AT	98818_AT
GO Biological Process	protein-ER targeting	16	710	54	7661	29.6296	7.52e-05	100606_AT	101487_F_AT	102886_AT	103007_AT	103089_AT	103644_AT	104172_AT	104743_AT	160083_AT	160371_AT	162302_F_AT	92558_AT	92559_AT	92936_AT	93785_AT	95611_AT	97722_AT	98088_AT	99057_AT
GO Biological Process	posttranslational membrane targeting	14	710	44	7661	31.8182	0.000113063	100606_AT	101487_F_AT	102886_AT	103007_AT	103089_AT	103644_AT	104172_AT	104743_AT	160083_AT	162302_F_AT	92558_AT	92559_AT	92936_AT	93785_AT	95611_AT	98088_AT	99057_AT
GO Biological Process	lipid metabolism	58	710	377	7661	15.3846	0.000115409	100539_AT	100927_AT	100931_AT	101073_AT	101515_AT	101923_AT	102123_AT	102798_AT	103646_AT	104147_AT	104371_AT	104374_AT	104580_AT	104716_AT	160083_AT	160388_AT	160391_AT	160481_AT	160482_AT	160737_AT	160770_AT	160807_AT	160832_AT	161294_F_AT	161703_F_AT	161753_F_AT	161989_F_AT	92474_AT	92592_AT	92782_AT	93037_I_AT	93038_F_AT	93264_AT	93278_AT	93320_AT	93332_AT	93351_AT	93354_AT	93592_AT	94056_AT	94057_G_AT	94282_AT
GO Biological Process	protein-membrane targeting	16	710	56	7661	28.5714	0.000118534	100606_AT	101487_F_AT	102886_AT	103007_AT	103089_AT	103644_AT	104172_AT	104743_AT	160083_AT	160371_AT	162302_F_AT	92558_AT	92559_AT	92936_AT	93785_AT	95611_AT	97722_AT	98088_AT	99057_AT
GO Biological Process	metal ion homeostasis	16	710	58	7661	27.5862	0.000182095	100606_AT	100951_AT	101059_AT	101115_AT	101984_AT	102197_AT	102736_AT	103957_AT	103958_G_AT	104014_AT	104262_AT	104712_AT	92851_AT	93051_AT	93063_AT	93573_AT	97890_AT
GO Biological Process	cell ion homeostasis	18	710	71	7661	25.3521	0.000192301	100606_AT	100951_AT	101059_AT	101115_AT	101984_AT	102197_AT	102736_AT	103957_AT	103958_G_AT	104014_AT	104262_AT	104712_AT	92851_AT	93051_AT	93063_AT	93573_AT	97243_AT	97890_AT	99922_AT
GO Biological Process	ion homeostasis	18	710	71	7661	25.3521	0.000192301	100606_AT	100951_AT	101059_AT	101115_AT	101984_AT	102197_AT	102736_AT	103957_AT	103958_G_AT	104014_AT	104262_AT	104712_AT	92851_AT	93051_AT	93063_AT	93573_AT	97243_AT	97890_AT	99922_AT
GO Biological Process	regulation of cell proliferation	42	710	253	7661	16.6008	0.000244015	101059_AT	101290_AT	101583_AT	101593_AT	101881_G_AT	101882_S_AT	101918_AT	102330_AT	102395_AT	102751_AT	103064_AT	103201_AT	103520_AT	103821_AT	103904_AT	104262_AT	104373_AT	104712_AT	160638_AT	161037_AT	161161_R_AT	161703_F_AT	92365_AT	92909_AT	93013_AT	93037_I_AT	93038_F_AT	93104_AT	93912_AT	94712_AT	94813_AT	95016_AT	95295_S_AT	95348_AT	95349_G_AT	95471_AT	95545_AT	95546_G_AT	95731_AT	96146_AT	96602_G_AT	96603_AT
GO Biological Process	cation homeostasis	17	710	66	7661	25.7576	0.000253044	100606_AT	100951_AT	101059_AT	101115_AT	101984_AT	102197_AT	102736_AT	103957_AT	103958_G_AT	104014_AT	104262_AT	104712_AT	92851_AT	93051_AT	93063_AT	93573_AT	97890_AT	99922_AT
GO Biological Process	response to wounding	41	710	247	7661	16.5992	0.000294021	100300_AT	100333_AT	100397_AT	100436_AT	100437_G_AT	100611_AT	101048_AT	101298_G_AT	101436_AT	101753_S_AT	101918_AT	101923_AT	102327_AT	102330_AT	102353_AT	102736_AT	102798_AT	103091_AT	103448_AT	103462_AT	103465_F_AT	103707_AT	104093_AT	104374_AT	104669_AT	160901_AT	161703_F_AT	161914_S_AT	92925_AT	93037_I_AT	93038_F_AT	93051_AT	93294_AT	93397_AT	93412_AT	93914_AT	94928_AT	95348_AT	95349_G_AT	95474_AT	95706_AT	96953_AT
GO Biological Process	obsolete biological process	62	710	427	7661	14.5199	0.000332448	100128_AT	100156_AT	100283_AT	100885_AT	100924_AT	100951_AT	101027_S_AT	101446_AT	101521_AT	102751_AT	102856_AT	102861_AT	102886_AT	102990_AT	103389_AT	103821_AT	104136_AT	104580_AT	160158_AT	160159_AT	160249_AT	161000_I_AT	161984_F_AT	162463_AT	92502_AT	92551_AT	92736_AT	92777_AT	92914_AT	93009_AT	93019_AT	93084_AT	93397_AT	93464_AT	93495_AT	93573_AT	93615_AT	94048_AT	94231_AT	94232_AT	94294_AT	94456_AT
GO Biological Process	di-\, tri-valent inorganic cation homeostasis	15	710	55	7661	27.2727	0.000355145	100606_AT	100951_AT	101059_AT	101115_AT	101984_AT	102197_AT	102736_AT	103957_AT	103958_G_AT	104014_AT	104262_AT	104712_AT	92851_AT	93051_AT	93063_AT	93573_AT
GO Biological Process	cytokinesis	18	710	75	7661	24	0.000387393	100128_AT	100156_AT	100885_AT	103821_AT	160159_AT	161000_I_AT	92551_AT	94048_AT	94231_AT	94232_AT	94294_AT	95032_AT	96319_AT	97390_AT	97468_AT	97504_AT	97527_AT	98478_AT	99186_AT
GO Biological Process	homeostasis	21	710	96	7661	21.875	0.000405882	100606_AT	100951_AT	101059_AT	101115_AT	101984_AT	102197_AT	102736_AT	103957_AT	103958_G_AT	104014_AT	104132_AT	104262_AT	104712_AT	160832_AT	92851_AT	93051_AT	93063_AT	93389_AT	93390_G_AT	93573_AT	97243_AT	97890_AT	99922_AT
GO Biological Process	transition metal ion homeostasis	9	710	23	7661	39.1304	0.000719101	100606_AT	101115_AT	101984_AT	103957_AT	103958_G_AT	104014_AT	104712_AT	92851_AT	93063_AT	93573_AT
GO Biological Process	morphogenesis	131	710	1093	7661	11.9854	0.000946979	100064_F_AT	100065_R_AT	100127_AT	100133_AT	100283_AT	100308_AT	100342_I_AT	100343_F_AT	100412_G_AT	100423_F_AT	100428_AT	100538_AT	100924_AT	100951_AT	101059_AT	101090_AT	101110_AT	101130_AT	101178_AT	101503_AT	101593_AT	101840_AT	101861_AT	101881_G_AT	101882_S_AT	101897_G_AT	101918_AT	102204_AT	102395_AT	102661_AT	102720_AT	102736_AT	102751_AT	102852_AT	102856_AT	102886_AT	102990_AT	103005_S_AT	103091_AT	103422_AT	103462_AT	103520_AT
GO Biological Process	regulation of cellular process	47	710	314	7661	14.9682	0.00104676	100566_AT	101059_AT	101290_AT	101583_AT	101593_AT	101881_G_AT	101882_S_AT	101918_AT	102330_AT	102395_AT	102751_AT	103064_AT	103201_AT	103520_AT	103821_AT	103904_AT	104154_AT	104262_AT	104275_G_AT	104373_AT	104712_AT	160638_AT	161037_AT	161161_R_AT	161703_F_AT	92365_AT	92777_AT	92909_AT	93013_AT	93037_I_AT	93038_F_AT	93104_AT	93294_AT	93912_AT	94712_AT	94813_AT	95016_AT	95295_S_AT	95348_AT	95349_G_AT	95471_AT	95545_AT
GO Biological Process	negative regulation of cell proliferation	23	710	118	7661	19.4915	0.00105655	101059_AT	101290_AT	101583_AT	101881_G_AT	101882_S_AT	101918_AT	102330_AT	102395_AT	102751_AT	103064_AT	103821_AT	103904_AT	104262_AT	104373_AT	160638_AT	161161_R_AT	93104_AT	94813_AT	95348_AT	95349_G_AT	95471_AT	95731_AT	96146_AT	96602_G_AT	96603_AT	98600_AT
GO Biological Process	cell-matrix adhesion	14	710	55	7661	25.4545	0.00121705	100951_AT	101861_AT	102353_AT	102720_AT	103005_S_AT	103305_AT	103611_AT	161497_F_AT	162468_AT	93061_AT	93294_AT	93563_S_AT	95020_AT	95511_AT	95803_AT	95804_G_AT	96056_AT	97519_AT
GO Biological Process	blood vessel development	15	710	62	7661	24.1935	0.0012904	101881_G_AT	101882_S_AT	102720_AT	103520_AT	160469_AT	160726_AT	92210_AT	92365_AT	92777_AT	92909_AT	93294_AT	94147_AT	94712_AT	95016_AT	95096_AT	96662_AT	98452_AT
GO Biological Process	endocytosis	18	710	83	7661	21.6867	0.00131785	101073_AT	103226_AT	103611_AT	103957_AT	103958_G_AT	104014_AT	104633_AT	160280_AT	160832_AT	161249_AT	162302_F_AT	93063_AT	93193_AT	93785_AT	94550_AT	95020_AT	95803_AT	95804_G_AT	96648_AT	98044_AT	98045_S_AT	98088_AT	98107_AT	99668_AT
GO Biological Process	regulation of biological process	47	710	319	7661	14.7335	0.00146122	100566_AT	101059_AT	101290_AT	101583_AT	101593_AT	101881_G_AT	101882_S_AT	101918_AT	102330_AT	102395_AT	102751_AT	103064_AT	103201_AT	103520_AT	103821_AT	103904_AT	104154_AT	104262_AT	104275_G_AT	104373_AT	104712_AT	160638_AT	161037_AT	161161_R_AT	161703_F_AT	92365_AT	92777_AT	92909_AT	93013_AT	93037_I_AT	93038_F_AT	93104_AT	93294_AT	93912_AT	94712_AT	94813_AT	95016_AT	95295_S_AT	95348_AT	95349_G_AT	95471_AT	95545_AT
GO Biological Process	steroid biosynthesis	15	710	63	7661	23.8095	0.0015212	102798_AT	160388_AT	160737_AT	160770_AT	160832_AT	93264_AT	93278_AT	94298_AT	94322_AT	95030_AT	95633_R_AT	96269_AT	96627_AT	96758_S_AT	98989_AT
GO Biological Process	mitosis	20	710	99	7661	20.202	0.0015931	100128_AT	100885_AT	101027_S_AT	103201_AT	104097_AT	160159_AT	160755_AT	161000_I_AT	92703_AT	94294_AT	95032_AT	95753_AT	96319_AT	96648_AT	96784_AT	97390_AT	98478_AT	99186_AT	99541_AT	99632_AT
GO Biological Process	M phase of mitotic cell cycle	20	710	100	7661	20	0.00180109	100128_AT	100885_AT	101027_S_AT	103201_AT	104097_AT	160159_AT	160755_AT	161000_I_AT	92703_AT	94294_AT	95032_AT	95753_AT	96319_AT	96648_AT	96784_AT	97390_AT	98478_AT	99186_AT	99541_AT	99632_AT
GO Biological Process	sterol biosynthesis	8	710	21	7661	38.0952	0.00206236	160388_AT	160770_AT	94322_AT	95633_R_AT	96269_AT	96627_AT	96758_S_AT	98989_AT
GO Biological Process	cell homeostasis	18	710	88	7661	20.4545	0.00255957	100606_AT	100951_AT	101059_AT	101115_AT	101984_AT	102197_AT	102736_AT	103957_AT	103958_G_AT	104014_AT	104262_AT	104712_AT	92851_AT	93051_AT	93063_AT	93573_AT	97243_AT	97890_AT	99922_AT
GO Biological Process	skeletal development	24	710	135	7661	17.7778	0.00284084	100412_G_AT	101090_AT	101130_AT	101918_AT	104262_AT	161156_R_AT	161378_R_AT	92676_AT	93294_AT	93353_AT	93416_AT	93455_S_AT	93866_S_AT	94246_AT	94305_AT	95545_AT	95546_G_AT	95557_AT	96627_AT	97160_AT	97474_R_AT	97509_F_AT	97519_AT	98623_G_AT	99076_AT	99107_AT	99108_S_AT	99806_AT
GO Biological Process	DNA replication and chromosome cycle	26	710	152	7661	17.1053	0.00311775	100062_AT	100156_AT	100612_AT	100890_AT	101027_S_AT	101065_AT	102001_AT	103418_AT	103821_AT	160324_AT	160496_S_AT	161000_I_AT	92551_AT	92893_AT	93356_AT	94048_AT	94456_AT	95545_AT	95546_G_AT	95712_AT	95753_AT	96106_AT	96935_AT	97327_AT	98550_AT	98600_AT	99440_AT	99578_AT	99632_AT
GO Biological Process	angiogenesis	13	710	54	7661	24.0741	0.00323675	101881_G_AT	101882_S_AT	102720_AT	103520_AT	160469_AT	92210_AT	92365_AT	92777_AT	92909_AT	93294_AT	94147_AT	94712_AT	95016_AT	98452_AT
GO Biological Process	DNA replication	22	710	121	7661	18.1818	0.00338809	100062_AT	100156_AT	100612_AT	100890_AT	101065_AT	102001_AT	103418_AT	103821_AT	160324_AT	160496_S_AT	92551_AT	92893_AT	93356_AT	94048_AT	94456_AT	95545_AT	95546_G_AT	95712_AT	96106_AT	96935_AT	97327_AT	98550_AT	98600_AT	99440_AT	99578_AT
GO Biological Process	alcohol metabolism	31	710	195	7661	15.8974	0.00362498	101473_AT	102049_AT	102302_AT	102322_AT	104155_F_AT	160388_AT	160481_AT	160546_AT	160770_AT	160832_AT	161753_F_AT	162032_F_AT	92592_AT	92637_AT	93264_AT	93351_AT	93749_AT	93835_AT	94298_AT	94322_AT	94375_AT	95420_AT	95633_R_AT	96057_AT	96058_S_AT	96269_AT	96627_AT	96758_S_AT	97525_AT	97833_AT	97834_G_AT	98372_AT	98984_F_AT	98989_AT
GO Biological Process	copper ion homeostasis	5	710	8	7661	62.5	0.003758	100606_AT	101984_AT	92851_AT	93063_AT	93573_AT
GO Biological Process	cell cycle checkpoint	9	710	29	7661	31.0345	0.00382195	103064_AT	103201_AT	103821_AT	104097_AT	104154_AT	104275_G_AT	161858_F_AT	97948_AT	98478_AT	99186_AT	99632_AT
GO Biological Process	JAK-STAT cascade	9	710	29	7661	31.0345	0.00382195	100423_F_AT	100951_AT	101014_AT	101015_S_AT	101465_AT	102736_AT	92199_AT	93397_AT	95030_AT	95474_AT
GO Biological Process	S phase of mitotic cell cycle	22	710	123	7661	17.8862	0.00413767	100062_AT	100156_AT	100612_AT	100890_AT	101065_AT	102001_AT	103418_AT	103821_AT	160324_AT	160496_S_AT	92551_AT	92893_AT	93356_AT	94048_AT	94456_AT	95545_AT	95546_G_AT	95712_AT	96106_AT	96935_AT	97327_AT	98550_AT	98600_AT	99440_AT	99578_AT
GO Biological Process	M phase	24	710	140	7661	17.1429	0.00454315	100128_AT	100885_AT	101027_S_AT	103064_AT	103201_AT	104097_AT	104527_AT	160159_AT	160755_AT	161000_I_AT	92703_AT	92790_AT	94294_AT	95032_AT	95753_AT	96319_AT	96648_AT	96784_AT	97390_AT	98478_AT	99186_AT	99457_AT	99541_AT	99632_AT
GO Biological Process	blood coagulation	16	710	78	7661	20.5128	0.00467829	102839_AT	102915_AT	103499_AT	104601_AT	104728_AT	160469_AT	162023_F_AT	93083_AT	93332_AT	93981_AT	94147_AT	94304_AT	94383_AT	95474_AT	97529_AT	97689_AT	98018_AT
GO Biological Process	nuclear division	23	710	134	7661	17.1642	0.00548762	100128_AT	100885_AT	101027_S_AT	103064_AT	103201_AT	104097_AT	104527_AT	160159_AT	160755_AT	161000_I_AT	92703_AT	94294_AT	95032_AT	95753_AT	96319_AT	96648_AT	96784_AT	97390_AT	98478_AT	99186_AT	99457_AT	99541_AT	99632_AT
GO Biological Process	regulation of mitosis	7	710	19	7661	36.8421	0.00582827	100885_AT	103201_AT	104097_AT	161000_I_AT	96784_AT	99186_AT	99632_AT
GO Biological Process	cell cycle arrest	12	710	51	7661	23.5294	0.00601642	100125_AT	100951_AT	101429_AT	102330_AT	102395_AT	104712_AT	160638_AT	92502_AT	94813_AT	95471_AT	95731_AT	96801_AT
GO Biological Process	hemostasis	16	710	83	7661	19.2771	0.00845521	102839_AT	102915_AT	103499_AT	104601_AT	104728_AT	160469_AT	162023_F_AT	93083_AT	93332_AT	93981_AT	94147_AT	94304_AT	94383_AT	95474_AT	97529_AT	97689_AT	98018_AT
GO Biological Process	homophilic cell adhesion	10	710	40	7661	25	0.0094186	102280_AT	102852_AT	103506_F_AT	103520_AT	104083_AT	104743_AT	161497_F_AT	162097_R_AT	92363_AT	92364_AT	93061_AT	96272_AT
GO Biological Process	ossification	11	710	47	7661	23.4043	0.0095373	104262_AT	161378_R_AT	92676_AT	93294_AT	93416_AT	93455_S_AT	93866_S_AT	95557_AT	97160_AT	97474_R_AT	97519_AT	99076_AT
GO Biological Process	transmembrane receptor protein tyrosine kinase signaling pathway	19	710	110	7661	17.2727	0.0117493	101840_AT	102720_AT	103409_AT	104006_AT	104354_AT	160867_AT	92210_AT	92969_AT	93193_AT	93294_AT	95030_AT	95079_AT	95295_S_AT	95545_AT	95546_G_AT	96771_AT	97509_F_AT	98452_AT	98623_G_AT	99956_AT
GO Biological Process	fatty acid metabolism	18	710	102	7661	17.6471	0.0118297	100539_AT	101515_AT	103646_AT	160083_AT	160388_AT	160391_AT	160482_AT	161989_F_AT	93278_AT	93320_AT	93332_AT	93351_AT	94056_AT	94057_G_AT	94282_AT	94485_AT	95064_AT	95425_AT	95611_AT	96913_AT	98533_AT
GO Biological Process	bone remodeling	11	710	49	7661	22.449	0.0128001	104262_AT	161378_R_AT	92676_AT	93294_AT	93416_AT	93455_S_AT	93866_S_AT	95557_AT	97160_AT	97474_R_AT	97519_AT	99076_AT
GO Biological Process	cell differentiation	34	710	240	7661	14.1667	0.0130774	100283_AT	100423_F_AT	100924_AT	100959_AT	101897_G_AT	102856_AT	103091_AT	103422_AT	103462_AT	103994_AT	104292_AT	104633_AT	104760_AT	160092_AT	160726_AT	161121_F_AT	161610_AT	162468_AT	92199_AT	92521_AT	92925_AT	93416_AT	93455_S_AT	94231_AT	94232_AT	95030_AT	95096_AT	95295_S_AT	95545_AT	95546_G_AT	96056_AT	96088_AT	96592_AT	96596_AT	97498_AT	97500_G_AT	97519_AT	98044_AT	98045_S_AT	98465_F_AT	98579_AT	98892_AT
GO Biological Process	cell-cell adhesion	22	710	138	7661	15.942	0.0152879	100019_AT	102280_AT	102720_AT	102852_AT	103005_S_AT	103226_AT	103335_AT	103506_F_AT	103520_AT	104083_AT	104743_AT	160618_AT	161497_F_AT	162097_R_AT	92363_AT	92364_AT	92558_AT	92559_AT	93061_AT	93517_AT	94298_AT	95706_AT	96272_AT	96752_AT	99053_AT
GO Biological Process	humoral defense mechanism (sensu Vertebrata)	18	710	105	7661	17.1429	0.0155807	100089_AT	100300_AT	101853_F_AT	102353_AT	103462_AT	103673_AT	103707_AT	104354_AT	104407_AT	161294_F_AT	92291_F_AT	92715_AT	93397_AT	94061_AT	94748_G_AT	94939_AT	94993_F_AT	95286_AT	95415_F_AT	96020_AT
GO Biological Process	cholesterol biosynthesis	6	710	17	7661	35.2941	0.0161436	160770_AT	95633_R_AT	96269_AT	96627_AT	96758_S_AT	98989_AT
GO Biological Process	G2/M transition of mitotic cell cycle	9	710	37	7661	24.3243	0.0177958	101521_AT	103064_AT	103821_AT	94811_S_AT	95471_AT	97390_AT	97468_AT	97527_AT	99186_AT
GO Biological Process	triacylglycerol metabolism	5	710	12	7661	41.6667	0.0196828	104371_AT	160481_AT	161753_F_AT	92592_AT	97525_AT	98984_F_AT
GO Biological Process	protein targeting	27	710	185	7661	14.5946	0.0199693	100606_AT	101487_F_AT	101918_AT	102886_AT	103007_AT	103089_AT	103644_AT	104154_AT	104172_AT	104275_G_AT	104743_AT	160083_AT	160159_AT	160371_AT	162302_F_AT	92558_AT	92559_AT	92636_F_AT	92790_AT	92936_AT	93785_AT	95022_AT	95092_AT	95611_AT	96668_AT	96947_AT	97238_AT	97722_AT	98088_AT	98477_S_AT	99057_AT
GO Biological Process	regulation of CDK activity	8	710	31	7661	25.8065	0.0206913	103064_AT	103821_AT	94811_S_AT	95471_AT	97390_AT	97468_AT	97527_AT	99186_AT
GO Biological Process	glycerol metabolism	4	710	7	7661	57.1429	0.0207951	160481_AT	161753_F_AT	92592_AT	97525_AT	98984_F_AT
GO Biological Process	glycerol-3-phosphate metabolism	3	710	3	7661	100	0.0240825	161753_F_AT	92592_AT	97525_AT	98984_F_AT
GO Biological Process	acylglycerol metabolism	5	710	13	7661	38.4615	0.0263936	104371_AT	160481_AT	161753_F_AT	92592_AT	97525_AT	98984_F_AT
GO Biological Process	respiratory tube development	5	710	13	7661	38.4615	0.0263936	101918_AT	102751_AT	93300_AT	99390_AT	99440_AT
GO Biological Process	phagocytosis	5	710	13	7661	38.4615	0.0263936	103611_AT	95020_AT	95803_AT	95804_G_AT	96648_AT	98088_AT	98107_AT
GO Biological Process	lung development	5	710	13	7661	38.4615	0.0263936	101918_AT	102751_AT	93300_AT	99390_AT	99440_AT
GO Biological Process	neutral lipid metabolism	5	710	13	7661	38.4615	0.0263936	104371_AT	160481_AT	161753_F_AT	92592_AT	97525_AT	98984_F_AT
GO Biological Process	sterol metabolism	10	710	48	7661	20.8333	0.0298071	160388_AT	160770_AT	160832_AT	93264_AT	94322_AT	95633_R_AT	96269_AT	96627_AT	96758_S_AT	98989_AT
GO Biological Process	polyol metabolism	4	710	8	7661	50	0.0310173	160481_AT	161753_F_AT	92592_AT	97525_AT	98984_F_AT
GO Biological Process	enzyme linked receptor protein signaling pathway	26	710	184	7661	14.1304	0.0321287	101048_AT	101298_G_AT	101840_AT	101918_AT	102720_AT	103409_AT	104006_AT	104354_AT	160867_AT	92210_AT	92308_AT	92309_I_AT	92969_AT	93193_AT	93294_AT	93455_S_AT	95030_AT	95079_AT	95295_S_AT	95545_AT	95546_G_AT	96272_AT	96771_AT	97474_R_AT	97509_F_AT	98452_AT	98623_G_AT	99152_AT	99956_AT
GO Biological Process	glycerol ether metabolism	5	710	14	7661	35.7143	0.0343135	104371_AT	160481_AT	161753_F_AT	92592_AT	97525_AT	98984_F_AT
GO Biological Process	glycerolipid metabolism	5	710	14	7661	35.7143	0.0343135	104371_AT	160481_AT	161753_F_AT	92592_AT	97525_AT	98984_F_AT
GO Biological Process	cell growth	15	710	90	7661	16.6667	0.0361624	100566_AT	101059_AT	101918_AT	102751_AT	103243_AT	103904_AT	104154_AT	104275_G_AT	92777_AT	93294_AT	93300_AT	96602_G_AT	96603_AT	97498_AT	97500_G_AT	97509_F_AT	98627_AT	99133_AT
GO Biological Process	hemopoiesis	14	710	82	7661	17.0732	0.0371622	101593_AT	101897_G_AT	103091_AT	103422_AT	103462_AT	93397_AT	95295_S_AT	96592_AT	96627_AT	97238_AT	97519_AT	98465_F_AT	98579_AT	99956_AT
GO Biological Process	embryonic development	15	710	91	7661	16.4835	0.0392581	102204_AT	104292_AT	104601_AT	104633_AT	162023_F_AT	92275_AT	92777_AT	93164_AT	93455_S_AT	93615_AT	95079_AT	96662_AT	97509_F_AT	98044_AT	98045_S_AT	99059_AT	99390_AT	99979_AT
GO Biological Process	antigen presentation	7	710	28	7661	25	0.0396765	101681_F_AT	101897_G_AT	103091_AT	103422_AT	104014_AT	93085_AT	98034_AT
GO Biological Process	transition metal ion transport	7	710	28	7661	25	0.0396765	101115_AT	101984_AT	103957_AT	103958_G_AT	104014_AT	92851_AT	93736_AT	96562_AT
GO Biological Process	histogenesis	17	710	109	7661	15.5963	0.0422655	100127_AT	100428_AT	104262_AT	161706_F_AT	92210_AT	92607_AT	92861_I_AT	92862_F_AT	92922_AT	93294_AT	93383_AT	93455_S_AT	93483_AT	93556_AT	94247_AT	94305_AT	99059_AT	99559_AT
GO Biological Process	humoral immune response	22	710	153	7661	14.3791	0.0425613	100089_AT	100300_AT	100611_AT	101115_AT	101753_S_AT	101853_F_AT	102353_AT	102736_AT	103462_AT	103673_AT	103707_AT	104354_AT	104407_AT	161294_F_AT	92291_F_AT	92715_AT	93397_AT	94061_AT	94748_G_AT	94939_AT	94993_F_AT	95286_AT	95415_F_AT	96020_AT
GO Biological Process	M-phase specific microtubule process	5	710	15	7661	33.3333	0.0434641	103201_AT	161000_I_AT	92790_AT	95032_AT	99541_AT
GO Biological Process	iron ion homeostasis	5	710	15	7661	33.3333	0.0434641	101115_AT	103957_AT	103958_G_AT	104014_AT	104712_AT	92851_AT
GO Biological Process	regulation of epithelial cell differentiation	3	710	4	7661	75	0.045225	100423_F_AT	92199_AT	95030_AT
GO Biological Process	steroid metabolism	15	710	93	7661	16.129	0.0460073	102798_AT	160388_AT	160737_AT	160770_AT	160832_AT	93264_AT	93278_AT	94298_AT	94322_AT	95030_AT	95633_R_AT	96269_AT	96627_AT	96758_S_AT	98989_AT
GO Biological Process	pregnancy	9	710	44	7661	20.4545	0.0462448	102798_AT	102806_G_AT	104262_AT	104601_AT	160105_R_AT	160227_S_AT	162023_F_AT	92469_AT	95030_AT	98452_AT
GO Biological Process	extracellular matrix organization and biogenesis	6	710	22	7661	27.2727	0.0467993	101039_AT	102852_AT	93300_AT	93517_AT	99059_AT	99476_AT
GO Biological Process	extracellular structure organization and biogenesis	6	710	22	7661	27.2727	0.0467993	101039_AT	102852_AT	93300_AT	93517_AT	99059_AT	99476_AT
GO Biological Process	G1/S transition of mitotic cell cycle	10	710	52	7661	19.2308	0.0471097	103064_AT	103821_AT	94048_AT	94231_AT	94232_AT	94811_S_AT	95471_AT	97390_AT	97468_AT	97527_AT	99186_AT
GO Biological Process	pathogenesis	13	710	77	7661	16.8831	0.0494158	100606_AT	101073_AT	101410_AT	101916_AT	101918_AT	102064_AT	104712_AT	93326_AT	93397_AT	94493_AT	94928_AT	98555_AT	99051_AT
GO Cellular Component	extracellular matrix	58	709	245	7681	23.6735	2.21e-11	100019_AT	100308_AT	100428_AT	100928_AT	101039_AT	101080_AT	101090_AT	101093_AT	101095_AT	101110_AT	101130_AT	101861_AT	101881_G_AT	101882_S_AT	101918_AT	101948_AT	102221_AT	102353_AT	102886_AT	102990_AT	103305_AT	103499_AT	104587_AT	160095_AT	160118_AT	160158_AT	160319_AT	160469_AT	160519_AT	161156_R_AT	161497_F_AT	161706_F_AT	161984_F_AT	162459_F_AT	162483_F_AT	92366_AT	92414_AT	92567_AT	92877_AT	93061_AT	93294_AT	93353_AT
GO Cellular Component	collagen	15	709	30	7681	50	1.01e-07	100308_AT	101039_AT	101080_AT	101093_AT	101110_AT	101130_AT	101881_G_AT	101882_S_AT	102990_AT	161156_R_AT	161984_F_AT	162459_F_AT	162483_F_AT	92567_AT	93383_AT	93517_AT	94305_AT	95493_AT	98331_AT	99476_AT	99637_AT	99638_AT
GO Cellular Component	basement membrane	14	709	43	7681	32.5581	8.34e-05	100428_AT	101039_AT	101093_AT	101861_AT	101881_G_AT	101882_S_AT	101948_AT	104587_AT	160519_AT	161706_F_AT	92366_AT	93383_AT	93563_S_AT	93898_AT	97160_AT
GO Cellular Component	spindle	15	709	54	7681	27.7778	0.000277048	100885_AT	101521_AT	102330_AT	103201_AT	104097_AT	161000_I_AT	161161_R_AT	93464_AT	95032_AT	96140_AT	96319_AT	97238_AT	98018_AT	99541_AT	99632_AT
GO Cellular Component	lytic vacuole	21	709	101	7681	20.7921	0.000766572	100012_AT	100931_AT	101055_AT	101963_AT	102123_AT	103016_S_AT	160406_AT	161819_F_AT	92633_AT	93193_AT	93332_AT	93573_AT	93575_AT	93835_AT	94282_AT	96602_G_AT	96603_AT	96648_AT	97444_AT	98543_AT	98859_AT	98931_AT	99141_AT
GO Cellular Component	lysosome	21	709	101	7681	20.7921	0.000766572	100012_AT	100931_AT	101055_AT	101963_AT	102123_AT	103016_S_AT	160406_AT	161819_F_AT	92633_AT	93193_AT	93332_AT	93573_AT	93575_AT	93835_AT	94282_AT	96602_G_AT	96603_AT	96648_AT	97444_AT	98543_AT	98859_AT	98931_AT	99141_AT
GO Cellular Component	vacuole	22	709	114	7681	19.2982	0.00151552	100012_AT	100931_AT	101055_AT	101963_AT	102123_AT	103016_S_AT	160406_AT	161819_F_AT	92633_AT	93193_AT	93332_AT	93573_AT	93575_AT	93835_AT	94282_AT	96602_G_AT	96603_AT	96648_AT	97444_AT	98104_AT	98543_AT	98859_AT	98931_AT	99141_AT
GO Cellular Component	fibrillar collagen	5	709	8	7681	62.5	0.00370271	101080_AT	101130_AT	102990_AT	161156_R_AT	161984_F_AT	92567_AT	94305_AT	98331_AT
GO Cellular Component	cell surface	8	709	28	7681	28.5714	0.0116234	101048_AT	101298_G_AT	101681_F_AT	103005_S_AT	103226_AT	160358_AT	95030_AT	95661_AT	97773_AT	99956_AT
GO Cellular Component	basal lamina	7	709	23	7681	30.4348	0.0154783	100428_AT	101861_AT	101948_AT	104587_AT	161706_F_AT	92366_AT	93898_AT
GO Cellular Component	collagen type VI	3	709	3	7681	100	0.023896	101110_AT	162459_F_AT	93517_AT	95493_AT
GO Cellular Component	proteoglycan integral to plasma membrane	4	709	8	7681	50	0.0306902	102886_AT	103611_AT	92325_AT	95020_AT	96752_AT
GO Cellular Component	microtubule organizing center	9	709	42	7681	21.4286	0.0354681	100885_AT	102330_AT	104097_AT	161161_R_AT	93464_AT	96140_AT	97238_AT	98018_AT	99632_AT
GO Cellular Component	spindle pole	9	709	42	7681	21.4286	0.0354681	100885_AT	102330_AT	104097_AT	161161_R_AT	93464_AT	96140_AT	97238_AT	98018_AT	99632_AT
GO Cellular Component	centrosome	7	709	28	7681	25	0.0390106	100885_AT	102330_AT	161161_R_AT	93464_AT	96140_AT	97238_AT	98018_AT
GO Molecular Function	extracellular matrix structural constituent	28	708	75	7711	37.3333	1.54e-10	100308_AT	100428_AT	100928_AT	101039_AT	101080_AT	101090_AT	101093_AT	101095_AT	101110_AT	101130_AT	101881_G_AT	101882_S_AT	101948_AT	102990_AT	104587_AT	161156_R_AT	161706_F_AT	161984_F_AT	162459_F_AT	162483_F_AT	92366_AT	92567_AT	93353_AT	93383_AT	93517_AT	93866_S_AT	94305_AT	94307_AT	94308_AT	94309_G_AT	94383_AT	95493_AT	98331_AT	99476_AT	99637_AT	99638_AT	99952_AT
GO Molecular Function	cell adhesion molecule activity	51	708	239	7711	21.3389	1.53e-08	100308_AT	100412_G_AT	100428_AT	101110_AT	101881_G_AT	101882_S_AT	101948_AT	102280_AT	102327_AT	102353_AT	102806_G_AT	102852_AT	103005_S_AT	103305_AT	103499_AT	103506_F_AT	103568_AT	103611_AT	104083_AT	104407_AT	104587_AT	104743_AT	160227_S_AT	160358_AT	160469_AT	161497_F_AT	161706_F_AT	162097_R_AT	162459_F_AT	162483_F_AT	92325_AT	92366_AT	92414_AT	92558_AT	92559_AT	92777_AT	92877_AT	92936_AT	92969_AT	93061_AT	93063_AT	93294_AT
GO Molecular Function	extracellular matrix structural constituent conferring tensile strength	15	708	29	7711	51.7241	5.5e-08	100308_AT	101039_AT	101080_AT	101093_AT	101110_AT	101130_AT	101881_G_AT	101882_S_AT	102990_AT	161156_R_AT	161984_F_AT	162459_F_AT	162483_F_AT	92567_AT	93383_AT	93517_AT	94305_AT	95493_AT	98331_AT	99476_AT	99637_AT	99638_AT
GO Molecular Function	calcium ion binding	55	708	361	7711	15.2355	0.000182272	100019_AT	100606_AT	100928_AT	100951_AT	100959_AT	101073_AT	101090_AT	102197_AT	102280_AT	102330_AT	102839_AT	102852_AT	103226_AT	103448_AT	103506_F_AT	104006_AT	104083_AT	104580_AT	104601_AT	104728_AT	104743_AT	160319_AT	160469_AT	160579_AT	160832_AT	160896_AT	161121_F_AT	161703_F_AT	162023_F_AT	162097_R_AT	92363_AT	92364_AT	92539_AT	92632_AT	93037_I_AT	93038_F_AT	93083_AT	93563_S_AT	93750_AT	93866_S_AT	94207_AT	94208_AT
GO Molecular Function	transmembrane receptor protein tyrosine kinase activity	15	708	59	7711	25.4237	0.000697923	101840_AT	102720_AT	104354_AT	160867_AT	92325_AT	92969_AT	93090_AT	95016_AT	95079_AT	95295_S_AT	96771_AT	97509_F_AT	97719_AT	98452_AT	99956_AT
GO Molecular Function	vascular endothelial growth factor receptor activity	6	708	10	7711	60	0.00108824	160867_AT	95016_AT	95079_AT	95295_S_AT	98452_AT	99956_AT
GO Molecular Function	enzyme inhibitor activity	30	708	176	7711	17.0455	0.00127635	100034_AT	101002_AT	101027_S_AT	101110_AT	101521_AT	103804_AT	104374_AT	104412_AT	104728_AT	160469_AT	160519_AT	160638_AT	161650_AT	161703_F_AT	92858_AT	93037_I_AT	93038_F_AT	93063_AT	93083_AT	93383_AT	93556_AT	94147_AT	94304_AT	94383_AT	94456_AT	95471_AT	96114_AT	96562_AT	96943_AT	97195_AT	97474_R_AT	97529_AT	98550_AT	98766_AT	98817_AT
GO Molecular Function	transmembrane receptor protein kinase activity	15	708	69	7711	21.7391	0.00343804	101840_AT	102720_AT	104354_AT	160867_AT	92325_AT	92969_AT	93090_AT	95016_AT	95079_AT	95295_S_AT	96771_AT	97509_F_AT	97719_AT	98452_AT	99956_AT
GO Molecular Function	vitamin binding	7	708	18	7711	38.8889	0.00412318	104172_AT	104716_AT	162302_F_AT	93356_AT	93785_AT	94940_AT	96047_AT	96758_S_AT
GO Molecular Function	heparin binding	13	708	58	7711	22.4138	0.00555155	100428_AT	101080_AT	103520_AT	160083_AT	160469_AT	92777_AT	92909_AT	93063_AT	93294_AT	94833_AT	94930_AT	95611_AT	97474_R_AT	97509_F_AT
GO Molecular Function	glycosaminoglycan binding	15	708	73	7711	20.5479	0.00584113	100019_AT	100428_AT	101080_AT	103005_S_AT	103520_AT	160083_AT	160469_AT	92777_AT	92909_AT	93063_AT	93294_AT	94833_AT	94930_AT	95611_AT	97474_R_AT	97509_F_AT
GO Molecular Function	structural molecule activity	69	708	561	7711	12.2995	0.00903369	100308_AT	100342_I_AT	100343_F_AT	100428_AT	100928_AT	101009_AT	101039_AT	101080_AT	101090_AT	101093_AT	101095_AT	101108_AT	101110_AT	101130_AT	101410_AT	101419_AT	101861_AT	101881_G_AT	101882_S_AT	101916_AT	101948_AT	102395_AT	102720_AT	102990_AT	103243_AT	104168_AT	104280_AT	104587_AT	104698_AT	160280_AT	160308_AT	160469_AT	160517_AT	160970_AT	161156_R_AT	161480_I_AT	161706_F_AT	161859_F_AT	161984_F_AT	162459_F_AT	162483_F_AT	92363_AT
GO Molecular Function	anticoagulant activity	5	708	10	7711	50	0.00938255	104601_AT	162023_F_AT	93083_AT	94304_AT	97529_AT	98018_AT
GO Molecular Function	metal ion binding	87	708	738	7711	11.7886	0.00989244	100019_AT	100423_F_AT	100538_AT	100606_AT	100928_AT	100951_AT	100959_AT	101042_F_AT	101073_AT	101090_AT	101115_AT	101445_AT	101593_AT	101984_AT	102197_AT	102280_AT	102327_AT	102330_AT	102373_AT	102379_AT	102839_AT	102852_AT	103226_AT	103254_AT	103305_AT	103448_AT	103506_F_AT	103850_AT	104006_AT	104083_AT	104580_AT	104601_AT	104645_AT	104728_AT	104743_AT	160095_AT	160118_AT	160319_AT	160375_AT	160469_AT	160579_AT	160832_AT
GO Molecular Function	acute-phase response protein activity	4	708	6	7711	66.6667	0.0124248	100333_AT	100436_AT	100437_G_AT	102712_AT	103465_F_AT	94734_AT
GO Molecular Function	transition metal ion transporter activity	6	708	17	7711	35.2941	0.0155463	101115_AT	101984_AT	103957_AT	103958_G_AT	92851_AT	93736_AT	96562_AT
GO Molecular Function	phospholipase inhibitor activity	5	708	12	7711	41.6667	0.0190709	161703_F_AT	93037_I_AT	93038_F_AT	93083_AT	94304_AT	96562_AT	97529_AT
GO Molecular Function	enzyme regulator activity	53	708	427	7711	12.4122	0.0193798	100034_AT	100513_AT	101002_AT	101027_S_AT	101055_AT	101102_AT	101110_AT	101521_AT	102064_AT	103294_AT	103462_AT	103804_AT	104374_AT	104407_AT	104412_AT	104728_AT	104760_AT	160092_AT	160159_AT	160469_AT	160519_AT	160638_AT	160977_AT	161609_AT	161650_AT	161703_F_AT	92858_AT	93037_I_AT	93038_F_AT	93063_AT	93083_AT	93383_AT	93556_AT	93826_AT	94147_AT	94231_AT	94232_AT	94294_AT	94304_AT	94378_AT	94383_AT	94456_AT
GO Molecular Function	copper ion binding	8	708	32	7711	25	0.0233416	100423_F_AT	100606_AT	101984_AT	102327_AT	103850_AT	160095_AT	92851_AT	93573_AT
GO Molecular Function	oxidoreductase activity\, acting on the CH-NH2 group of donors	5	708	13	7711	38.4615	0.0255908	102327_AT	103850_AT	160095_AT	93749_AT	95603_AT
GO Molecular Function	metalloendopeptidase activity	12	708	63	7711	19.0476	0.0266344	101042_F_AT	102351_AT	102373_AT	103644_AT	160118_AT	162348_R_AT	92331_AT	92414_AT	94380_AT	95557_AT	96738_AT	96838_AT	98833_AT
GO Molecular Function	lipid binding	18	708	113	7711	15.9292	0.0278519	100127_AT	100539_AT	100927_AT	101897_G_AT	101923_AT	103422_AT	104716_AT	161703_F_AT	93037_I_AT	93038_F_AT	93083_AT	93278_AT	93592_AT	94304_AT	94485_AT	96198_AT	96592_AT	96758_S_AT	97529_AT	98108_AT
GO Molecular Function	growth factor binding	9	708	41	7711	21.9512	0.0302767	100566_AT	102021_AT	103904_AT	92777_AT	93294_AT	93914_AT	94345_AT	94748_G_AT	98627_AT
GO Molecular Function	protease inhibitor activity	16	708	98	7711	16.3265	0.0326063	100034_AT	101027_S_AT	101110_AT	101521_AT	103804_AT	104374_AT	104728_AT	160469_AT	160519_AT	161650_AT	92858_AT	93063_AT	93383_AT	93556_AT	94147_AT	94383_AT	98817_AT
GO Molecular Function	endopeptidase inhibitor activity	16	708	98	7711	16.3265	0.0326063	100034_AT	101027_S_AT	101110_AT	101521_AT	103804_AT	104374_AT	104728_AT	160469_AT	160519_AT	161650_AT	92858_AT	93063_AT	93383_AT	93556_AT	94147_AT	94383_AT	98817_AT
GO Molecular Function	aldehyde dehydrogenase (NAD) activity	4	708	9	7711	44.4444	0.0423618	100068_AT	96057_AT	96058_S_AT	98372_AT	99559_AT
GO Molecular Function	aldehyde dehydrogenase activity	4	708	9	7711	44.4444	0.0423618	100068_AT	96057_AT	96058_S_AT	98372_AT	99559_AT
GO Molecular Function	acetyl-CoA C-acyltransferase activity	3	708	4	7711	75	0.0444424	160482_AT	95064_AT	96913_AT
GO Molecular Function	extracellular matrix glycoprotein	3	708	4	7711	75	0.0444424	100928_AT	104587_AT	94307_AT	94308_AT	94309_G_AT
KEGG pathway	Cell cycle - Homo sapiens	19	162	60	1298	31.6667	0.000164883	100062_AT	100156_AT	101027_S_AT	101065_AT	102751_AT	103821_AT	104154_AT	104275_G_AT	160496_S_AT	160638_AT	161858_F_AT	93300_AT	93356_AT	94294_AT	95471_AT	95712_AT	96319_AT	97390_AT	97504_AT	97948_AT	99186_AT	99632_AT
KEGG pathway	Cell Growth and Death - Homo sapiens	23	162	98	1298	23.4694	0.00271416	100062_AT	100156_AT	101027_S_AT	101065_AT	102064_AT	102751_AT	103821_AT	104154_AT	104275_G_AT	160496_S_AT	160638_AT	161500_I_AT	161858_F_AT	93300_AT	93356_AT	94294_AT	94928_AT	95471_AT	95712_AT	96319_AT	97390_AT	97504_AT	97948_AT	98424_AT	99186_AT	99632_AT
KEGG pathway	Arginine and proline metabolism - Mus musculus	11	162	34	1298	32.3529	0.005974	100068_AT	100323_AT	102327_AT	160084_AT	160565_AT	161995_R_AT	93749_AT	96057_AT	96058_S_AT	97521_AT	98136_AT	99559_AT
KEGG pathway	Biodegradation of Xenobiotics - Homo sapiens	12	162	42	1298	28.5714	0.0103149	100068_AT	104378_AT	160482_AT	93051_AT	93940_AT	95064_AT	96057_AT	96058_S_AT	96913_AT	98588_AT	98859_AT	99559_AT	99979_AT
KEGG pathway	Sterol biosynthesis - Homo sapiens	6	162	12	1298	50	0.0105488	160737_AT	160770_AT	94322_AT	95633_R_AT	96627_AT	98989_AT
KEGG pathway	Lipid Metabolism - Homo sapiens	18	162	81	1298	22.2222	0.0166439	100068_AT	101515_AT	102123_AT	160482_AT	160737_AT	160770_AT	93320_AT	94322_AT	94485_AT	95064_AT	95425_AT	95633_R_AT	96057_AT	96058_S_AT	96627_AT	96913_AT	98989_AT	99559_AT	99979_AT
KEGG pathway	Sterol biosynthesis - Mus musculus	5	162	9	1298	55.5556	0.0173947	160770_AT	94322_AT	95633_R_AT	96627_AT	98989_AT
KEGG pathway	Fatty acid metabolism - Homo sapiens	11	162	41	1298	26.8293	0.0235225	100068_AT	101515_AT	160482_AT	93320_AT	94485_AT	95064_AT	95425_AT	96057_AT	96058_S_AT	96913_AT	99559_AT	99979_AT
KEGG pathway	Histidine metabolism - Homo sapiens	6	162	15	1298	40	0.0293278	100068_AT	102327_AT	93749_AT	96057_AT	96058_S_AT	98372_AT	99559_AT
KEGG pathway	Bile acid biosynthesis - Homo sapiens	7	162	21	1298	33.3333	0.0365948	100068_AT	102123_AT	160482_AT	95064_AT	96057_AT	96058_S_AT	96913_AT	99559_AT
KEGG pathway	Arginine and proline metabolism - Homo sapiens	10	162	39	1298	25.641	0.0433447	100068_AT	102327_AT	160084_AT	160565_AT	161995_R_AT	93749_AT	96057_AT	96058_S_AT	97521_AT	98136_AT	99559_AT
KEGG pathway	Glycerolipid metabolism - Homo sapiens	13	162	58	1298	22.4138	0.0462768	100068_AT	101923_AT	104371_AT	160083_AT	160807_AT	161753_F_AT	92474_AT	92592_AT	93320_AT	95611_AT	96057_AT	96058_S_AT	96662_AT	97525_AT	98984_F_AT	99559_AT
[truncated: 122 more columns]
